# Supplementary material for: Island-specific evolution of a sex-primed autosome in a sexual planarian
Source: Nature. 2022 Jun 1;606(7913):329–34. doi: 10.1038/s41586-022-04757-3 (PMC9177419; doi:10.1038/s41586-022-04757-3)
Supplement: Supplementary file 5 — Summary of the final chromosome-scale genome assembly (Smed_chr_ref_v1). Hi-C detected 26 assembly errors in dd_Smes_g4, 5 of which were confirmed by ChrSeq to be inter-chromosomal misjoining. A total of 97 dd_Smes_g4 scaffolds were not assigned to Smed_chr_ref_v1. [file 41586_2022_4757_MOESM5_ESM.xlsx]

## Sheet: tableS3
	Supplementary Table 3 Summary of the final chromosome scale genome assembly (Smed_chr_ref_v1)
	Hi-C detected 26 assembly errors in dd_Smes_g4, 5 of which were confirmed by chromosome sequencing to be inter-chromosomal mis-joining. A total of 97 dd_Smes_g4 scaffolds were not assigned to Smed_chr_ref_v1.

## Sheet: Sheet1
		dd_Smes_g4	chr_ref_v1
	size	774Mb	763Mb (98.6%)
	mis-joined scaffolds	26 (5) of 481	NA
	Unassigned g4 scaffolds into chr_ref_v1
		total = 97	% of total
	no chr assiganment	51	0.526
	chr1	32	0.33
	chr2	12	0.124
	chr3 &4	2	0.01
