# Supplementary material for: Island-specific evolution of a sex-primed autosome in a sexual planarian
Source: Nature. 2022 Jun 1;606(7913):329–34. doi: 10.1038/s41586-022-04757-3 (PMC9177419; doi:10.1038/s41586-022-04757-3)
Supplement: Supplementary file 6 — Genetic markers and distances in the linkage map established from an F2 mapping population (supporting data for Fig. 1d). Linkage groups L.3, L.6 and L.8 contained only one genetic marker and are not included in the table. Chromosomes 2 and 4 were split into two linkage groups each, probably due to the small size of the F2 mapping population. [file 41586_2022_4757_MOESM6_ESM.xlsx]

## Sheet: tableS4
		Supplementary Table 4 Genetic markers and distances in the linkage map established from a F2 mapping population (Source File for Figure 1D)
		Linkage groups L.3, L.6 and L.8 only contained one genetic marker, which were not included in the table. Chromosomes 2 and 4 were split into two linkage groups each, likely due to the small size of the F2 mapping population.

## Sheet: Sheet1
Markers	Linkage groups	Chromosomes	Genetic distance (cM)
smed_chr1_8218389	L.1	1	0
smed_chr1_8085690	L.1	1	0.537655
smed_chr2_167573067	L.2	2	0
smed_chr2_171346953	L.2	2	2.2596
smed_chr2_172387610	L.2	2	3.87306
smed_chr2_174124620	L.2	2	7.21135
smed_chr2_174295454	L.2	2	7.749
smed_chr2_226117150	L.2	2	28.0011
smed_chr2_226153934	L.2	2	29.0765
smed_chr2_226251811	L.2	2	30.152
smed_chr2_227154937	L.2	2	35.3317
smed_chr2_227160360	L.2	2	36.4072
smed_chr2_229842241	L.2	2	43.0043
smed_chr2_232285123	L.2	2	45.8029
smed_chr2_233226366	L.2	2	49.1412
smed_chr2_233680083	L.2	2	50.7547
smed_chr2_234176479	L.2	2	54.201
smed_chr2_235403851	L.2	2	56.4606
smed_chr2_236733128	L.2	2	59.2592
smed_chr2_236880740	L.2	2	59.7969
smed_chr2_237904515	L.2	2	61.518
smed_chr2_237904544	L.2	2	61.518
smed_chr2_238813747	L.2	2	64.3166
smed_chr2_239524613	L.2	2	65.4996
smed_chr2_239539441	L.2	2	66.0373
smed_chr2_240965814	L.2	2	67.7584
smed_chr2_242054757	L.2	2	70.7728
smed_chr2_243546425	L.2	2	73.6793
smed_chr2_245455921	L.2	2	77.0176
smed_chr2_246313206	L.2	2	78.631
smed_chr2_247226445	L.2	2	80.3521
smed_chr2_248535262	L.2	2	82.6117
smed_chr3_652172	L.4	3	0
smed_chr3_2167181	L.4	3	7.69458
smed_chr3_6541125	L.4	3	29.6346
smed_chr3_6820461	L.4	3	31.8942
smed_chr3_8811168	L.4	3	34.2616
smed_chr3_13350287	L.4	3	35.9827
smed_chr3_13488601	L.4	3	42.4764
smed_chr3_16822651	L.4	3	48.5518
smed_chr3_17141496	L.4	3	49.7348
smed_chr3_25116764	L.4	3	62.8214
smed_chr3_28128225	L.4	3	73.1822
smed_chr3_31282043	L.4	3	76.6285
smed_chr3_34261729	L.4	3	79.535
smed_chr3_36123230	L.4	3	80.6105
smed_chr3_40271428	L.4	3	82.8701
smed_chr3_40575115	L.4	3	83.9455
smed_chr3_41963408	L.4	3	84.4832
smed_chr3_45631512	L.4	3	87.2818
smed_chr3_46885627	L.4	3	89.0029
smed_chr3_49806969	L.4	3	90.724
smed_chr3_51212648	L.4	3	91.907
smed_chr3_51510263	L.4	3	92.9825
smed_chr3_52932805	L.4	3	94.7036
smed_chr3_52946174	L.4	3	95.2412
smed_chr3_55089216	L.4	3	99.4446
smed_chr3_57318298	L.4	3	103.54
smed_chr3_57794448	L.4	3	104.723
smed_chr3_61119493	L.4	3	107.629
smed_chr3_65453787	L.4	3	111.724
smed_chr3_65453865	L.4	3	111.724
smed_chr3_67368573	L.4	3	115.279
smed_chr3_68254035	L.4	3	118.185
smed_chr3_69504337	L.4	3	121.632
smed_chr3_70122332	L.4	3	122.707
smed_chr3_77509814	L.4	3	132.508
smed_chr3_77513898	L.4	3	132.508
smed_chr3_78818235	L.4	3	134.768
smed_chr3_79914360	L.4	3	144.569
smed_chr3_79914488	L.4	3	145.106
smed_chr3_79932919	L.4	3	147.474
smed_chr4_108988	L.5	4	0
smed_chr4_1134598	L.5	4	21.7492
smed_chr4_1301218	L.5	4	22.9322
smed_chr4_1695699	L.5	4	30.7369
smed_chr4_2008897	L.5	4	34.2912
smed_chr4_2070835	L.5	4	35.4743
smed_chr4_3098373	L.5	4	44.1628
smed_chr4_3427578	L.5	4	47.8253
smed_chr4_36837278	L.7	4	0
smed_chr4_35336803	L.7	4	5.94179
smed_chr4_35306556	L.7	4	7.01723
smed_chr4_26921687	L.7	4	17.1539
smed_chr4_18750094	L.7	4	18.3369
smed_chr2_59919188	L.9	2	0
smed_chr2_55767153	L.9	2	7.06647
smed_chr2_52416300	L.9	2	13.7731
smed_chr2_50090829	L.9	2	17.9765
smed_chr2_49594048	L.9	2	20.3439
smed_chr2_42533813	L.9	2	30.0583
smed_chr2_42372833	L.9	2	30.596
smed_chr2_41372597	L.9	2	34.9077
smed_chr2_38987389	L.9	2	41.858
smed_chr2_35115120	L.9	2	52.1067
