# Supplementary material for: Island-specific evolution of a sex-primed autosome in a sexual planarian
Source: Nature. 2022 Jun 1;606(7913):329–34. doi: 10.1038/s41586-022-04757-3 (PMC9177419; doi:10.1038/s41586-022-04757-3)
Supplement: Supplementary file 9 — Recombination in the gametes (supporting data for Fig. 2b and Extended Data Fig. 3a, b). Distributions of heterozygous variants identified in the S2 J/V line and used in the crossover assessment along chromosomes 1 and 3 in 20-Mb windows are shown. The number of crossovers identified per gamete on chromosomes 1 and 3 is also shown. [file 41586_2022_4757_MOESM9_ESM.xlsx]

## Sheet: tableS7
		Supplementary Table 7 Recombination in the gametes (Source File Fig2B, Extended Data Fig3A-B)
		Distribution of heterozygous variants identified in the J/V line S2 and used in the crossover assessment along chromosome 1 and 3, in 20Mb windows. Number of crossovers identified per gamete on chromosome 1 and 3.

## Sheet: chr1.chr3.snps.per20mb
CHROM	START	END	# of markers
smed_chr1	0	20000000	44
smed_chr1	20000000	40000000	214
smed_chr1	40000000	60000000	184
smed_chr1	60000000	80000000	168
smed_chr1	80000000	100000000	247
smed_chr1	100000000	120000000	234
smed_chr1	120000000	140000000	231
smed_chr1	140000000	160000000	290
smed_chr1	160000000	180000000	293
smed_chr1	180000000	200000000	264
smed_chr1	200000000	220000000	114
smed_chr1	220000000	240000000	122
smed_chr1	240000000	260000000	225
smed_chr1	260000000	280000000	182
smed_chr1	280000000	300000000	169
smed_chr1	300000000	320000000	134
smed_chr1	320000000	332698990	82
			188.059	71.689	0.381205
			average	standard deviation	coefficient of variation
smed_chr3	0	20000000	746
smed_chr3	20000000	40000000	622
smed_chr3	40000000	60000000	342
smed_chr3	60000000	80000000	541
smed_chr3	80000000	100000000	354
smed_chr3	100000000	118597112	707
			552	173.197	0.313763
			average	standard deviation	coefficient of variation

## Sheet: gametes_crossover_chr1_chr3
gametes	chr1	chr3
X.10.77_S77NAsperm.GT	0	4
X.100.LK84_S84NAsperm.GT	0	3
X.101.LK85_S85NAsperm.GT	0	0
X.102.LK86_S86NAsperm.GT	0	4
X.104.LK91_S91NAsperm.GT	0	2
X.105.LK92_S92NAsperm.GT	0	3
X.106.LK93_S93NAsperm.GT	0	3
X.11.78_S78NAsperm.GT	0	4
X.13.93_S93NAsperm.GT	0	8
X.14.ACTGATNAoocyte.GT	0	3
X.15.ATGAGCNAoocyte.GT	0	3
X.16.ATTCCTNAoocyte.GT	0	3
X.18.CAAAAGNAoocyte.GT	0	6
X.19.CAGATCNAoocyte.GT	0	2
X.20.CGGAATNAoocyte.GT	0	4
X.21.CGTACGNAoocyte.GT	0	2
X.23.CTAGCTNAoocyte.GT	2	2
X.25.CTCAGANAoocyte.GT	2	4
X.27.L1_1_USPD16086027.N709.AK1828NAoocyte.GT	0	1
X.28.L1_3_USPD16086027.N709.AK1830NAoocyte.GT	0	2
X.3.10_S10NAsperm.GT	0	2
X.31.L2_3_USPD16086027.N709.AK1826NAoocyte.GT	0	3
X.32.L2_4_USPD16086027.N708.AK1829NAoocyte.GT	0	2
X.33.L2_5_USPD16086027.N708.AK1830NAoocyte.GT	0	1
X.34.L2_6_USPD16086027.N708.AK1831NAoocyte.GT	0	7
X.35.L2_7_USPD16086027.N708.AK1832NAoocyte.GT	0	0
X.39.L5_2_USPD16086027.N710.AK1828NAoocyte.GT	0	7
X.4.16_S16NAsperm.GT	0	6
X.40.L5_3_USPD16086027.N710.AK1829NAoocyte.GT	0	3
X.41.L5_4_USPD16086027.N710.AK1830NAoocyte.GT	0	0
X.42.L5_5_USPD16086027.N710.AK1831NAoocyte.GT	0	4
X.43.L5_6_USPD16086027.N710.AK1832NAoocyte.GT	0	1
X.44.L5_7_USPD16086027.N710.AK1833NAoocyte.GT	0	5
X.45.L5_8_USPD16086027.N710.AK1826NAoocyte.GT	0	6
X.46.L7PB_USPD16086027.N711.AK1826NAoocyte.GT	0	4
X.47.L7_1_USPD16086027.N711.AK1827NAoocyte.GT	0	5
X.48.L7_2_USPD16086027.N711.AK1828NAoocyte.GT	0	4
X.50.L7_4_USPD16086027.N711.AK1830NAoocyte.GT	0	2
X.53.L7_7_USPD16086027.N711.AK1833NAoocyte.GT	0	4
X.57.LK11_S11NAsperm.GT	0	4
X.58.LK13_S13NAsperm.GT	0	2
X.59.LK14_S14NAsperm.GT	0	4
X.61.LK17_S17NAsperm.GT	0	6
X.62.LK1_S1NAsperm.GT	0	4
X.63.LK20_S20NAsperm.GT	0	6
X.64.LK21_S21NAsperm.GT	0	1
X.65.LK23_S23NAsperm.GT	0	2
X.67.LK2_S2NAsperm.GT	0	4
X.69.LK31_S31NAsperm.GT	0	4
X.7.46_S46NAsperm.GT	0	8
X.70.LK33_S33NAsperm.GT	0	5
X.71.LK35_S35NAsperm.GT	0	5
X.73.LK39_S39NAsperm.GT	0	4
X.74.LK3_S3NAsperm.GT	0	6
X.75.LK42_S42NAsperm.GT	0	4
X.77.LK45_S45NAsperm.GT	0	4
X.78.LK46_S46NAsperm.GT	0	4
X.79.LK4_S4NAsperm.GT	0	2
X.8.5_S5NAsperm.GT	0	8
X.82.LK59_S59NAsperm.GT	0	5
X.83.LK60_S60NAsperm.GT	0	4
X.84.LK61_S61NAsperm.GT	0	2
X.85.LK62_S62NAsperm.GT	0	2
X.88.LK68_S68NAsperm.GT	0	3
X.9.63_S63NAsperm.GT	0	7
X.90.LK6_S6NAsperm.GT	0	6
X.92.LK74_S74NAsperm.GT	0	5
X.93.LK76_S76NAsperm.GT	0	4
X.94.LK77_S77NAsperm.GT	0	6
X.95.LK78_S78NAsperm.GT	0	2
X.97.LK81_S81NAsperm.GT	2	2
X.98.LK82_S82NAsperm.GT	0	5
X.99.LK83_S83NAsperm.GT	0	5

## Sheet: gametes_crossover_chr2_chr4
	chr	sperm	oocytes
	chr4	4	1
	chr4	4	2
	chr4	4	0
	chr4	3	0
	chr4	2	2
	chr4	4	2
	chr4	1	5
	chr4	2	2
	chr4	2	4
	chr4	2	8
	chr4	2	0
	chr4	4	1
	chr4	3	1
	chr4	6	1
	chr4	3	1
	chr4	3	1
	chr4	1	0
	chr4	3	2
	chr4	4	1
	chr4	4	1
	chr4	2	0
	chr4	4	1
	chr4	7	4
	chr4	0	3
	chr4	2	2
	chr4	3	5
	chr4	0	NA
	chr4	3	NA
	chr4	2	NA
	chr4	5	NA
	chr4	0	NA
	chr4	1	NA
	chr4	2	NA
	chr4	0	NA
	chr4	3	NA
	chr4	0	NA
	chr4	1	NA
	chr4	0	NA
	chr4	3	NA
	chr4	2	NA
	chr4	1	NA
	chr4	3	NA
	chr4	2	NA
	chr4	2	NA
	chr4	4	NA
	chr4	3	NA
	chr4	2	NA
	chr4	1	NA
	chr4	4	NA
	chr4	1	NA
	chr2	2	4
	chr2	3	2
	chr2	2	3
	chr2	2	0
	chr2	2	2
	chr2	0	3
	chr2	6	7
	chr2	2	0
	chr2	2	2
	chr2	4	0
	chr2	3	2
	chr2	4	0
	chr2	2	2
	chr2	3	0
	chr2	2	6
	chr2	4	2
	chr2	4	4
	chr2	6	4
	chr2	3	2
	chr2	4	6
	chr2	4	0
	chr2	4	2
	chr2	6	0
	chr2	6	2
	chr2	4	6
	chr2	2	4
	chr2	2	0
	chr2	4	0
	chr2	2	2
	chr2	2	1
	chr2	2	0
	chr2	1	0
	chr2	4	2
	chr2	6	0
	chr2	3	0
	chr2	0	4
	chr2	6	2
	chr2	6	4
	chr2	6	NA
	chr2	2	NA
	chr2	4	NA
	chr2	4	NA
	chr2	2	NA
	chr2	6	NA
	chr2	2	NA
	chr2	7	NA
	chr2	5	NA
	chr2	0	NA
	chr2	4	NA
