# Supplementary material for: Island-specific evolution of a sex-primed autosome in a sexual planarian
Source: Nature. 2022 Jun 1;606(7913):329–34. doi: 10.1038/s41586-022-04757-3 (PMC9177419; doi:10.1038/s41586-022-04757-3)
Supplement: Supplementary file 10 — Chromosome 1 genotypes of wild isolates in Sardinia and Sicily (supporting data for Fig. 3d, e). Genotyping data for six different collection sites in Sardinia and two different collection sites in Sicily were aggregated. Row 1 shows the names of individual animals. 0/0, homozygous reference allele; 1/1, homozygous alternative allele; 0/1, heterozygous; ./., missing data. [file 41586_2022_4757_MOESM10_ESM.xlsx]

## Sheet: tableS8
		Supplementary Table 8 Chromosome 1 genotypes of wild isolates in Sardinia and Sicily (Source File Fig3D-E, Extended Data Fig3C-D)
		Genotyping data for 6 different collection sites in Sardinia and 2 different collection sites in Sicily were aggregated. Row 1 are names of individual animals. 0/0: homozygous reference allele; 1/1: homozygous alternative allele; 0/1: heterozygous; ./.: missing data.

## Sheet: Sardinia
CHROM_POS	SA10-1	SA10-3	SA10-4	SA10-5	SA10-6	SA12-11	SA12-18	SA12-2	SA12-27	SA12-30	SA12-31	SA2-1	SA2-2	SA2-3	SA2-4	SA4-1	SA4-2	SA4-3	SA5-1	SA5-2	SA5-3	SA5-4	SA5-6	SA8-1	SA8-2	SA8-3	SA8-4	SA8-5
smed_chr1_78752	0/0	0/0	0/0	0/0	0/0	0/0	0/0	0/0	0/0	0/0	0/0	0/0	0/0	0/0	0/0	0/0	0/1	0/1	0/0	0/0	0/0	0/0	0/0	0/0	0/0	0/0	0/0	0/0
smed_chr1_78846	0/0	0/0	0/0	0/0	0/0	0/0	0/0	0/0	0/0	0/0	0/0	0/1	2021-01-01	0/0	2021-01-01	0/0	0/0	0/0	0/0	0/0	0/0	0/0	0/0	0/0	0/0	0/0	0/0	0/0
smed_chr1_78920	0/0	0/0	0/0	0/0	0/0	0/0	0/1	0/0	0/0	0/0	0/0	0/0	0/0	0/0	0/0	0/0	0/0	0/0	0/0	0/0	0/0	0/0	0/0	0/0	0/0	0/0	0/0	0/0
smed_chr1_78921	0/0	0/0	0/0	0/0	0/0	0/0	0/1	0/0	0/0	0/0	0/0	0/0	0/0	0/0	0/0	0/0	0/0	0/0	0/0	0/0	0/0	0/0	0/0	0/0	0/0	0/0	0/0	0/0
smed_chr1_272222	0/0	0/0	0/0	0/0	0/0	0/0	0/0	0/0	0/0	0/0	0/0	0/0	0/0	0/0	0/0	0/0	0/0	0/0	0/0	0/0	0/0	0/0	0/0	0/0	0/0	0/0	0/0	0/0
smed_chr1_272230	0/0	0/0	0/0	0/0	0/0	0/0	0/0	0/0	0/0	0/0	0/0	0/0	0/0	0/0	0/0	0/0	0/0	0/0	0/0	0/0	0/0	0/0	0/0	0/0	0/0	0/0	0/0	0/0
smed_chr1_272270	0/0	0/1	0/0	0/0	0/0	0/0	0/0	0/0	0/0	0/0	0/0	0/0	0/0	0/0	0/0	0/0	0/0	0/0	0/0	0/0	0/0	0/0	0/0	0/0	0/0	0/0	0/0	0/0
smed_chr1_272271	0/0	0/1	0/1	0/0	0/0	./.	0/0	0/0	0/1	0/1	0/0	0/0	0/0	./.	0/0	0/1	0/0	0/1	2021-01-01	2021-01-01	./.	2021-01-01	2021-01-01	0/1	2021-01-01	2021-01-01	./.	2021-01-01
smed_chr1_272324	0/1	0/0	0/0	0/1	0/1	0/0	0/0	0/0	0/0	0/0	0/0	0/0	0/0	0/0	0/0	0/0	0/0	0/0	0/0	0/0	0/0	0/0	0/0	0/0	0/0	0/0	0/0	0/0
smed_chr1_272343	0/0	0/0	0/0	0/0	0/0	0/0	0/0	0/0	0/0	0/0	0/0	0/0	0/0	0/0	0/0	0/0	0/0	0/0	0/0	0/0	0/0	0/0	0/0	0/0	0/0	0/0	0/0	0/0
smed_chr1_272374	0/0	0/0	0/0	0/0	0/0	0/0	0/0	0/0	0/0	0/0	0/0	2021-01-01	2021-01-01	./.	2021-01-01	0/0	0/0	0/0	0/0	0/0	0/0	0/0	0/0	0/0	0/0	0/0	0/0	0/0
smed_chr1_272381	0/0	0/1	0/1	0/0	0/0	./.	0/0	0/0	0/1	0/1	0/0	2021-01-01	2021-01-01	./.	2021-01-01	0/1	0/0	0/1	2021-01-01	2021-01-01	0/1	2021-01-01	2021-01-01	0/1	2021-01-01	2021-01-01	0/1	2021-01-01
smed_chr1_272388	0/0	0/1	0/0	0/0	0/0	0/0	0/0	0/0	0/0	0/0	0/0	0/0	0/0	0/0	0/0	0/0	0/0	0/0	0/0	0/0	0/0	0/0	0/0	0/0	0/0	0/0	0/0	0/0
smed_chr1_272399	0/0	0/1	0/0	0/0	0/0	0/0	0/0	0/0	0/0	0/0	0/0	0/0	0/0	0/0	0/0	0/0	0/0	0/0	0/0	0/0	0/0	0/0	0/0	0/0	0/0	0/0	0/0	0/0
smed_chr1_272400	0/0	0/1	0/0	0/0	0/0	0/0	0/0	0/0	0/0	0/0	0/0	0/0	0/0	0/0	0/0	0/0	0/0	0/0	0/0	0/0	0/0	0/0	0/0	0/0	0/0	0/0	0/0	0/0
smed_chr1_272491	0/0	0/1	0/0	0/0	0/0	0/0	0/0	0/0	0/0	0/0	0/0	0/0	0/0	0/0	0/0	0/0	0/0	0/0	0/0	0/0	0/0	0/0	0/0	0/0	0/0	0/0	0/0	0/0
smed_chr1_272496	0/0	0/1	0/0	0/0	0/0	0/0	0/0	0/0	0/0	0/0	0/0	0/0	0/0	0/0	0/0	0/0	0/0	0/0	0/0	0/0	0/0	0/0	0/0	0/0	0/0	0/0	0/0	0/0
smed_chr1_272498	0/0	0/0	0/0	0/0	0/0	0/0	0/0	0/0	0/0	0/0	0/0	0/0	0/0	0/0	0/0	0/0	0/0	0/0	0/0	0/0	0/0	0/0	0/0	0/0	0/0	0/0	0/0	0/0
smed_chr1_272547	0/0	0/1	0/0	0/0	0/0	0/0	0/0	0/0	0/0	0/0	0/0	0/0	0/0	0/0	0/0	0/0	0/0	0/0	0/0	0/0	0/0	0/0	0/0	0/0	0/0	0/0	0/0	0/0
smed_chr1_272565	0/0	0/0	0/0	0/0	0/0	0/0	0/0	0/0	0/0	0/0	0/0	0/0	0/0	0/0	0/0	0/0	0/0	0/0	0/0	0/0	0/0	0/0	0/0	0/0	0/0	0/0	0/0	0/0
smed_chr1_272784	0/0	0/0	0/0	0/0	0/0	0/0	0/1	0/0	0/1	0/0	0/0	0/0	0/0	0/0	0/0	0/0	0/0	0/0	0/0	0/0	0/0	0/0	0/0	0/0	0/0	0/0	0/0	0/0
smed_chr1_272863	0/0	0/0	0/0	0/0	0/0	0/0	0/1	0/0	./.	0/0	0/0	0/0	0/0	0/0	0/0	0/0	0/0	0/0	0/0	0/0	0/0	0/0	0/0	0/0	0/0	0/0	0/0	0/0
smed_chr1_282036	0/0	0/0	0/0	0/0	0/0	0/0	0/0	0/0	0/0	0/0	0/0	0/0	0/0	0/0	0/0	0/0	0/0	0/0	0/0	0/0	0/0	0/0	0/0	0/0	0/0	0/0	0/0	0/0
smed_chr1_282221	0/0	0/1	0/0	0/0	0/1	0/0	0/0	0/0	0/0	0/0	0/0	0/0	0/0	0/0	0/0	0/0	0/0	0/0	0/0	0/0	0/0	0/0	0/0	0/0	0/0	0/0	0/0	0/0
smed_chr1_282238	0/0	0/0	0/0	0/0	0/0	0/0	0/0	0/0	0/0	0/0	0/0	2021-01-01	2021-01-01	2021-01-01	2021-01-01	0/0	0/0	0/0	0/0	0/0	0/0	0/0	0/0	0/0	0/0	0/0	0/0	0/0
smed_chr1_282268	0/1	0/1	0/1	0/1	0/1	0/0	0/0	0/0	0/0	0/0	0/0	0/0	0/0	0/0	0/0	0/0	0/0	0/0	0/0	0/0	0/0	0/0	0/0	0/0	0/0	0/0	0/0	0/0
smed_chr1_368167	0/0	0/0	0/0	0/0	0/0	0/0	0/0	0/0	0/1	./.	0/0	0/0	0/0	0/0	0/0	0/0	0/0	0/0	0/0	0/0	0/0	0/0	0/0	0/0	0/0	0/0	0/0	0/0
smed_chr1_368351	0/0	0/0	0/0	0/0	0/0	0/0	0/0	0/0	0/1	./.	0/0	0/0	0/0	0/0	0/0	0/0	0/0	0/0	0/0	0/0	0/0	0/0	0/0	0/0	0/0	0/0	0/0	0/0
smed_chr1_368364	0/0	0/0	0/0	0/0	0/0	0/0	0/1	0/0	0/0	0/0	0/0	0/0	0/0	0/0	0/0	0/0	0/0	0/0	0/0	0/0	0/0	0/0	0/0	0/0	0/0	0/0	0/0	0/0
smed_chr1_371101	0/0	0/0	0/0	0/0	0/0	0/0	0/0	0/0	0/0	0/0	0/0	0/0	0/0	0/0	0/0	./.	0/1	0/0	0/1	./.	0/1	2021-01-01	2021-01-01	0/0	0/0	0/0	0/0	0/0
smed_chr1_371103	0/0	0/0	0/0	0/0	0/0	0/0	0/0	0/0	0/0	0/0	0/0	0/0	0/0	0/0	0/0	./.	0/1	0/0	0/1	0/1	0/1	2021-01-01	2021-01-01	0/0	0/0	0/0	0/0	0/0
smed_chr1_392111	2021-01-01	2021-01-01	2021-01-01	2021-01-01	2021-01-01	2021-01-01	0/1	2021-01-01	2021-01-01	2021-01-01	./.	2021-01-01	./.	0/1	2021-01-01	2021-01-01	2021-01-01	2021-01-01	2021-01-01	2021-01-01	2021-01-01	2021-01-01	2021-01-01	2021-01-01	2021-01-01	2021-01-01	2021-01-01	2021-01-01
smed_chr1_392169	0/1	./.	0/1	2021-01-01	0/1	0/0	0/0	0/0	0/0	0/0	./.	2021-01-01	./.	0/1	2021-01-01	0/1	0/0	2021-01-01	0/0	0/0	./.	0/0	0/0	0/1	2021-01-01	2021-01-01	2021-01-01	2021-01-01
smed_chr1_392207	0/0	0/0	0/0	0/0	0/0	0/0	0/1	0/0	0/0	0/0	0/0	0/0	0/0	0/1	0/0	0/0	0/0	0/0	0/0	0/0	0/0	0/0	0/0	0/0	0/0	0/0	0/0	0/0
smed_chr1_392270	0/0	./.	0/0	0/0	0/1	0/0	0/0	0/0	0/0	./.	0/0	0/0	0/0	0/0	0/0	0/0	0/0	0/0	0/0	0/0	0/0	0/0	0/0	0/0	0/0	0/0	0/0	0/0
smed_chr1_392302	2021-01-01	./.	2021-01-01	2021-01-01	0/1	2021-01-01	0/1	2021-01-01	2021-01-01	./.	0/1	2021-01-01	./.	0/1	2021-01-01	2021-01-01	0/1	2021-01-01	2021-01-01	2021-01-01	2021-01-01	2021-01-01	2021-01-01	0/1	2021-01-01	2021-01-01	2021-01-01	2021-01-01
smed_chr1_392326	0/0	./.	0/0	0/0	0/1	0/0	0/0	0/0	0/0	./.	0/0	0/0	0/0	0/0	0/0	0/0	0/0	0/0	0/0	0/0	0/0	0/0	0/0	0/0	0/0	0/0	0/0	0/0
smed_chr1_392357	2021-01-01	./.	2021-01-01	2021-01-01	0/1	2021-01-01	0/1	2021-01-01	2021-01-01	./.	./.	2021-01-01	./.	0/1	2021-01-01	2021-01-01	0/1	2021-01-01	2021-01-01	2021-01-01	2021-01-01	2021-01-01	2021-01-01	0/1	2021-01-01	2021-01-01	2021-01-01	2021-01-01
smed_chr1_392387	0/0	./.	0/0	0/0	0/1	0/0	0/0	0/0	0/0	./.	0/0	0/0	0/0	0/0	0/0	0/0	0/0	0/0	0/0	0/0	0/0	0/0	0/0	0/0	0/0	0/0	0/0	0/0
smed_chr1_398772	2021-01-01	0/1	2021-01-01	2021-01-01	2021-01-01	./.	./.	0/0	./.	0/0	./.	2021-01-01	2021-01-01	0/0	2021-01-01	2021-01-01	0/1	0/1	0/0	0/0	0/0	0/0	0/0	./.	./.	2021-01-01	0/1	2021-01-01
smed_chr1_399565	0/0	0/0	0/0	0/0	0/0	0/1	0/0	0/0	./.	0/0	0/0	0/0	0/0	0/0	0/0	0/0	0/1	0/1	0/0	0/0	0/0	0/0	0/0	0/0	0/0	0/0	0/0	0/0
smed_chr1_399608	0/0	0/0	0/0	0/0	0/0	0/1	0/0	0/0	./.	0/0	0/0	0/0	0/0	0/0	0/0	0/0	0/1	0/1	0/0	0/0	0/0	0/0	0/0	0/0	0/0	0/0	0/0	0/0
smed_chr1_399628	0/0	0/0	0/0	0/0	0/0	0/0	0/0	0/0	0/0	0/0	0/0	0/0	0/0	0/0	0/0	0/0	0/0	0/0	0/0	0/0	0/0	0/0	0/0	./.	0/1	0/1	0/1	2021-01-01
smed_chr1_399798	0/0	0/0	0/0	0/0	0/0	0/0	0/0	0/0	0/0	0/0	0/0	0/0	0/0	0/0	0/0	0/0	0/0	0/0	0/0	0/0	0/0	0/0	0/0	./.	0/0	0/1	0/0	0/0
smed_chr1_399807	0/0	0/0	0/0	0/0	0/0	0/0	0/0	0/0	0/0	0/0	0/1	0/0	0/0	0/1	0/0	0/0	0/0	0/0	0/0	0/0	./.	0/0	0/1	./.	0/0	0/0	0/0	0/0
smed_chr1_454412	0/0	0/0	0/0	0/0	0/1	0/0	0/0	0/0	0/0	0/0	0/0	0/0	0/0	0/0	0/0	0/0	0/0	0/0	0/0	0/0	0/0	0/0	0/0	0/0	0/0	0/0	0/0	0/0
smed_chr1_454469	0/0	0/0	0/0	0/0	0/1	0/0	0/0	0/0	0/0	0/0	0/0	0/0	0/0	0/0	0/0	0/0	0/0	0/0	0/0	0/0	0/0	0/0	0/0	0/0	0/0	0/0	0/0	0/0
smed_chr1_454513	0/0	0/0	0/0	0/0	0/0	0/0	0/0	0/0	0/0	0/0	0/0	0/0	0/0	0/0	0/0	0/0	0/0	0/0	0/0	0/0	./.	0/0	0/0	0/0	0/0	0/0	0/0	0/0
smed_chr1_454677	0/0	0/0	0/0	0/0	0/0	0/0	0/0	0/0	0/0	0/0	0/0	0/0	0/0	0/0	0/0	0/0	0/0	0/0	0/0	0/0	0/0	0/0	0/0	0/0	0/0	0/0	0/0	0/0
smed_chr1_454682	0/0	0/0	0/0	0/0	0/1	0/0	0/0	0/0	0/0	0/0	0/0	0/0	0/0	0/0	0/0	0/0	0/0	0/0	0/0	0/0	0/0	0/0	0/0	0/0	0/0	0/0	0/0	0/0
smed_chr1_454707	0/0	0/0	0/0	0/0	0/0	0/0	0/0	0/0	0/0	0/0	0/0	0/0	./.	0/0	0/0	0/0	0/1	0/0	0/0	0/0	0/0	0/0	0/0	0/0	0/0	0/0	0/0	0/0
smed_chr1_454763	0/0	0/0	0/0	0/0	0/1	0/0	0/0	0/0	0/0	0/0	0/0	0/0	0/0	0/0	0/0	0/0	0/0	0/0	0/0	0/0	0/0	0/0	0/0	0/0	0/0	0/0	0/0	0/0
smed_chr1_606495	0/0	0/0	0/0	0/0	0/0	0/0	0/0	0/0	0/0	0/0	0/0	0/0	0/0	0/0	0/0	0/0	0/0	0/0	0/0	0/0	0/0	0/0	0/0	0/0	0/0	0/0	0/0	0/0
smed_chr1_613682	0/0	0/0	0/0	0/0	0/0	0/0	./.	0/0	./.	0/1	0/0	0/0	0/0	0/0	0/0	0/0	0/0	0/0	0/0	0/0	0/0	0/0	0/0	0/0	0/0	0/0	0/0	0/0
smed_chr1_760348	0/0	0/0	0/0	0/0	0/0	0/0	0/0	0/0	0/0	0/0	0/0	2021-01-01	./.	./.	./.	0/0	0/0	0/0	0/0	0/0	0/0	0/0	0/0	0/0	0/0	0/0	0/0	0/0
smed_chr1_760376	0/0	0/0	0/0	0/0	0/0	0/0	0/0	0/0	0/0	./.	0/0	2021-01-01	./.	./.	2021-01-01	0/0	0/0	0/0	0/0	0/0	0/0	0/0	0/0	0/0	0/0	0/0	0/0	0/0
smed_chr1_760389	./.	2021-01-01	0/0	./.	0/0	0/1	0/1	2021-01-01	2021-01-01	./.	0/1	0/0	0/0	0/0	0/0	./.	0/0	0/0	0/0	0/0	0/0	0/0	0/0	./.	0/0	0/0	0/0	0/0
smed_chr1_760448	0/0	0/0	0/0	0/0	0/0	0/0	0/0	0/0	0/0	./.	0/0	2021-01-01	2021-01-01	./.	2021-01-01	0/0	0/0	0/0	0/0	0/0	0/0	0/0	0/0	0/0	0/0	0/0	0/0	0/0
smed_chr1_760509	2021-01-01	2021-01-01	2021-01-01	2021-01-01	2021-01-01	./.	0/1	2021-01-01	2021-01-01	2021-01-01	2021-01-01	2021-01-01	2021-01-01	./.	2021-01-01	2021-01-01	2021-01-01	2021-01-01	2021-01-01	2021-01-01	2021-01-01	2021-01-01	2021-01-01	2021-01-01	2021-01-01	2021-01-01	2021-01-01	2021-01-01
smed_chr1_760525	./.	0/0	2021-01-01	./.	./.	0/0	0/0	0/0	0/0	0/0	0/0	0/0	0/0	0/0	0/0	./.	./.	./.	0/0	0/0	0/0	0/0	0/0	0/0	0/0	0/0	0/0	0/0
smed_chr1_760536	0/0	0/0	0/0	0/0	0/0	0/0	0/0	0/0	0/0	0/0	0/0	2021-01-01	./.	./.	2021-01-01	0/0	0/0	0/0	0/0	0/0	0/0	0/0	0/0	0/0	0/0	0/0	0/0	0/0
smed_chr1_760539	0/0	0/0	0/0	0/0	0/0	0/0	0/1	0/0	0/0	0/0	./.	0/0	0/0	0/0	0/0	0/0	0/0	0/0	0/0	0/0	0/0	0/0	0/0	0/0	0/0	0/0	0/0	0/0
smed_chr1_760557	0/0	0/0	0/0	0/0	0/0	0/0	0/0	0/0	0/0	0/0	0/0	0/0	0/0	0/0	0/0	0/0	0/0	0/0	0/0	0/0	0/0	0/0	0/0	0/0	0/0	0/0	0/0	0/0
smed_chr1_760574	0/0	0/0	0/0	0/0	0/0	0/0	0/0	0/0	0/0	0/0	0/0	0/0	0/0	0/0	0/0	0/0	0/0	0/0	0/0	0/0	0/0	0/0	0/0	0/0	0/0	0/0	0/0	0/0
smed_chr1_804640	0/0	0/0	0/0	./.	0/0	0/0	0/0	0/0	0/0	0/0	0/0	0/0	0/0	0/0	0/0	0/0	0/0	0/0	2021-01-01	./.	./.	./.	0/0	0/0	0/0	0/0	0/0	0/0
smed_chr1_804688	./.	0/0	0/0	./.	2021-01-01	0/0	0/0	0/0	0/0	./.	0/0	0/0	0/0	0/0	0/0	2021-01-01	./.	2021-01-01	2021-01-01	2021-01-01	./.	2021-01-01	2021-01-01	0/0	2021-01-01	0/1	2021-01-01	2021-01-01
smed_chr1_804702	0/1	0/0	0/0	./.	2021-01-01	0/0	0/0	0/0	0/0	./.	0/0	0/0	0/0	0/0	0/0	./.	./.	2021-01-01	2021-01-01	2021-01-01	./.	2021-01-01	2021-01-01	0/0	2021-01-01	0/1	2021-01-01	2021-01-01
smed_chr1_804718	0/0	0/0	0/0	./.	0/0	0/0	0/0	0/0	0/0	0/0	0/0	0/0	0/0	0/0	0/0	0/0	0/0	0/0	0/0	0/0	0/0	0/0	0/0	0/0	0/0	0/0	0/0	0/0
smed_chr1_804758	0/0	0/0	0/0	./.	0/0	0/0	0/0	0/0	0/0	0/0	0/0	0/1	./.	0/1	0/1	0/0	0/0	0/0	0/0	0/0	0/0	0/0	0/0	0/0	0/0	0/0	0/0	0/0
smed_chr1_804770	0/0	0/0	0/0	./.	0/0	0/0	0/0	0/0	0/0	0/0	0/0	0/0	0/0	0/0	0/0	0/0	0/0	0/0	0/1	./.	./.	./.	./.	0/0	0/0	0/0	0/0	0/0
smed_chr1_804788	0/0	0/0	0/0	./.	0/0	0/0	0/0	0/0	0/0	0/0	0/0	0/0	0/0	0/0	0/0	0/0	./.	0/0	0/0	0/0	0/0	0/0	0/0	0/0	0/0	0/0	0/0	0/0
smed_chr1_804789	0/1	0/0	0/0	./.	2021-01-01	0/0	0/0	0/0	0/0	./.	0/0	0/0	0/0	0/0	0/0	0/1	./.	2021-01-01	0/1	./.	./.	./.	./.	0/0	2021-01-01	0/1	0/1	2021-01-01
smed_chr1_804820	0/0	0/0	0/0	./.	0/0	0/0	0/0	0/0	0/0	0/0	0/0	0/1	./.	0/1	0/1	0/0	0/0	0/0	0/0	0/0	0/0	0/0	0/0	0/0	0/0	0/0	0/0	0/0
smed_chr1_804877	0/0	0/0	0/0	0/0	0/0	./.	./.	2021-01-01	0/1	./.	./.	0/0	0/0	0/0	0/0	0/0	0/0	0/0	0/0	0/0	0/0	0/0	0/0	0/0	0/0	0/0	0/0	0/0
smed_chr1_804891	0/0	0/0	0/0	0/0	./.	0/0	0/0	0/0	0/0	0/0	0/0	0/0	0/0	0/0	0/0	0/0	0/0	0/0	0/0	0/0	0/0	0/0	0/0	0/0	0/0	0/0	0/0	0/0
smed_chr1_804906	0/0	0/0	0/0	0/0	0/0	0/0	./.	0/0	0/0	0/0	0/0	0/0	0/0	./.	0/0	0/0	0/0	0/0	0/0	./.	0/0	0/0	0/0	0/0	0/0	0/0	0/0	0/0
smed_chr1_804921	0/0	0/0	0/0	0/0	0/0	0/0	./.	0/0	0/0	0/0	0/0	0/0	0/0	0/0	0/0	0/0	0/0	0/0	0/0	0/0	0/0	0/0	0/0	0/0	0/0	0/0	0/0	0/0
smed_chr1_804942	0/0	0/0	0/0	0/0	./.	0/0	0/0	0/0	0/0	./.	0/0	0/0	0/0	0/0	0/0	0/1	0/0	./.	0/1	0/1	0/1	0/1	0/1	0/0	0/1	0/0	0/1	0/1
smed_chr1_920043	0/0	0/0	0/0	0/0	0/0	0/0	0/0	0/0	0/0	0/0	0/0	0/0	0/0	./.	0/0	0/0	0/0	0/0	0/1	0/0	0/0	0/0	0/0	0/0	0/0	./.	0/0	0/0
smed_chr1_920045	2021-01-01	2021-01-01	2021-01-01	2021-01-01	2021-01-01	2021-01-01	2021-01-01	2021-01-01	0/1	2021-01-01	0/1	2021-01-01	2021-01-01	./.	2021-01-01	2021-01-01	2021-01-01	2021-01-01	2021-01-01	2021-01-01	2021-01-01	2021-01-01	2021-01-01	2021-01-01	2021-01-01	./.	2021-01-01	2021-01-01
smed_chr1_920160	0/1	0/0	0/0	0/0	2021-01-01	2021-01-01	./.	2021-01-01	0/1	2021-01-01	./.	0/0	0/0	./.	0/0	0/0	0/1	0/1	2021-01-01	./.	./.	2021-01-01	2021-01-01	0/0	0/0	./.	0/0	0/0
smed_chr1_999886	./.	0/0	0/0	./.	./.	0/0	0/0	0/0	0/0	0/0	0/0	./.	0/0	0/0	0/0	./.	0/1	0/0	0/0	0/0	./.	0/0	0/0	./.	0/0	0/0	0/0	0/0
smed_chr1_1062765	0/0	0/0	0/0	0/0	0/0	0/0	0/0	0/0	./.	0/0	0/0	0/0	0/0	0/0	0/0	0/0	0/0	0/0	0/0	0/0	0/0	0/0	0/0	0/0	0/0	0/0	0/0	0/0
smed_chr1_1148965	0/0	0/0	0/0	0/0	0/0	0/0	0/0	0/0	0/0	0/0	0/0	0/0	0/1	0/0	0/1	0/0	0/0	0/0	0/0	0/0	0/0	0/0	0/0	0/0	0/0	0/0	0/0	0/0
smed_chr1_1235120	0/1	0/0	0/0	0/0	0/1	2021-01-01	./.	0/1	./.	2021-01-01	./.	2021-01-01	2021-01-01	0/1	2021-01-01	0/0	0/1	0/1	2021-01-01	2021-01-01	./.	0/1	2021-01-01	0/1	2021-01-01	0/1	2021-01-01	0/1
smed_chr1_1235154	0/1	2021-01-01	2021-01-01	2021-01-01	0/1	0/0	./.	0/0	0/0	0/0	0/0	0/0	0/0	0/0	0/0	2021-01-01	0/0	0/1	0/0	0/0	0/0	0/0	0/0	0/0	0/0	0/0	0/0	0/0
smed_chr1_1235167	0/1	2021-01-01	2021-01-01	2021-01-01	0/1	0/0	./.	0/0	0/0	0/0	0/0	0/0	0/0	0/0	0/0	2021-01-01	0/0	0/1	0/0	0/0	0/0	0/0	0/0	0/0	0/0	0/0	0/0	0/0
smed_chr1_1235277	0/0	0/0	0/0	0/0	0/0	0/0	./.	0/0	0/0	0/0	0/0	0/0	0/0	./.	0/0	0/0	0/1	0/0	0/0	0/0	0/0	0/0	0/0	0/0	0/0	0/0	0/0	0/0
smed_chr1_1256475	2021-01-01	2021-01-01	2021-01-01	2021-01-01	2021-01-01	0/0	0/0	0/0	0/0	0/0	0/0	0/0	./.	0/1	0/0	2021-01-01	./.	0/1	2021-01-01	2021-01-01	2021-01-01	2021-01-01	2021-01-01	0/1	0/1	0/0	0/1	0/0
smed_chr1_1256502	2021-01-01	2021-01-01	2021-01-01	2021-01-01	2021-01-01	0/1	0/0	./.	2021-01-01	2021-01-01	0/1	0/1	./.	./.	./.	2021-01-01	./.	2021-01-01	2021-01-01	2021-01-01	2021-01-01	2021-01-01	2021-01-01	2021-01-01	2021-01-01	2021-01-01	2021-01-01	2021-01-01
smed_chr1_1256529	2021-01-01	2021-01-01	2021-01-01	2021-01-01	2021-01-01	0/1	0/0	2021-01-01	2021-01-01	2021-01-01	0/1	0/1	2021-01-01	./.	2021-01-01	2021-01-01	./.	2021-01-01	2021-01-01	2021-01-01	2021-01-01	2021-01-01	2021-01-01	2021-01-01	2021-01-01	2021-01-01	2021-01-01	2021-01-01
smed_chr1_1256578	0/0	0/0	0/0	0/0	0/1	0/0	0/0	0/0	0/0	0/0	0/0	0/0	0/0	0/0	0/0	0/0	0/0	0/0	0/0	0/0	0/0	0/0	0/0	0/0	0/0	0/0	0/0	0/0
smed_chr1_1276317	2021-01-01	2021-01-01	2021-01-01	2021-01-01	./.	./.	2021-01-01	2021-01-01	2021-01-01	2021-01-01	./.	./.	2021-01-01	2021-01-01	2021-01-01	2021-01-01	2021-01-01	2021-01-01	2021-01-01	2021-01-01	./.	2021-01-01	2021-01-01	2021-01-01	2021-01-01	2021-01-01	2021-01-01	0/1
smed_chr1_1293794	2021-01-01	2021-01-01	2021-01-01	2021-01-01	./.	0/0	./.	0/0	0/0	./.	./.	2021-01-01	2021-01-01	0/0	2021-01-01	0/1	0/0	0/0	0/0	0/0	./.	0/0	0/0	0/0	0/0	0/0	0/0	0/0
smed_chr1_1293834	0/0	0/0	0/0	0/0	./.	2021-01-01	./.	2021-01-01	2021-01-01	0/1	./.	0/0	0/0	0/1	0/0	0/1	2021-01-01	2021-01-01	./.	2021-01-01	./.	2021-01-01	2021-01-01	2021-01-01	2021-01-01	2021-01-01	0/1	2021-01-01
smed_chr1_1293853	2021-01-01	2021-01-01	2021-01-01	2021-01-01	./.	2021-01-01	./.	2021-01-01	2021-01-01	2021-01-01	./.	2021-01-01	2021-01-01	./.	2021-01-01	./.	2021-01-01	2021-01-01	2021-01-01	2021-01-01	./.	2021-01-01	2021-01-01	2021-01-01	2021-01-01	2021-01-01	0/1	2021-01-01
smed_chr1_1294209	2021-01-01	2021-01-01	2021-01-01	2021-01-01	2021-01-01	./.	2021-01-01	2021-01-01	2021-01-01	2021-01-01	2021-01-01	./.	2021-01-01	0/1	2021-01-01	0/1	2021-01-01	2021-01-01	2021-01-01	2021-01-01	2021-01-01	2021-01-01	2021-01-01	2021-01-01	./.	2021-01-01	0/1	2021-01-01
smed_chr1_1493793	0/0	0/0	0/0	0/0	0/1	0/0	0/0	0/0	0/0	./.	0/0	0/0	0/0	0/0	0/0	0/1	0/1	0/1	0/1	0/1	./.	0/1	./.	0/0	./.	0/1	0/1	0/1
smed_chr1_1493900	2021-01-01	2021-01-01	2021-01-01	2021-01-01	2021-01-01	0/0	0/0	0/0	0/0	0/0	0/0	2021-01-01	0/1	0/1	2021-01-01	0/1	./.	./.	0/0	0/0	./.	./.	0/0	2021-01-01	./.	0/1	./.	0/0
smed_chr1_1494081	0/0	0/0	0/0	0/0	0/0	0/0	0/0	0/0	0/0	0/0	0/0	0/0	0/0	0/0	0/0	0/1	0/1	0/1	./.	./.	./.	./.	./.	0/0	./.	./.	0/1	0/1
smed_chr1_1494089	0/0	0/0	0/0	0/0	0/0	0/0	0/0	0/0	0/0	0/0	0/0	0/0	0/0	0/0	0/0	0/1	0/1	0/1	./.	./.	./.	./.	./.	0/0	./.	./.	0/1	0/1
smed_chr1_1494122	0/0	0/0	0/0	0/0	0/0	0/0	0/0	0/0	0/0	0/0	0/0	0/0	0/0	0/0	0/0	0/0	0/0	0/0	0/0	0/0	./.	0/0	0/0	0/0	./.	0/0	0/0	0/0
smed_chr1_1494123	0/0	0/0	0/0	0/0	0/0	0/1	./.	2021-01-01	2021-01-01	./.	2021-01-01	0/0	0/0	0/0	0/0	0/0	0/0	0/0	0/0	0/0	./.	0/0	0/0	0/0	./.	0/0	0/0	0/0
smed_chr1_1494169	0/0	0/0	0/0	0/0	0/0	0/1	./.	2021-01-01	2021-01-01	2021-01-01	2021-01-01	0/0	0/0	0/0	0/0	0/1	0/1	0/1	0/1	./.	./.	./.	./.	0/0	./.	0/1	0/1	0/1
smed_chr1_1494178	0/0	0/0	0/0	0/0	0/0	0/0	0/0	0/0	0/0	./.	0/0	0/0	0/0	0/0	0/0	0/1	0/1	0/1	0/1	./.	./.	./.	./.	0/0	./.	0/1	0/1	0/1
smed_chr1_1494199	0/0	0/0	0/0	0/0	0/0	0/0	0/0	0/0	0/0	0/0	0/0	0/0	0/0	0/0	0/0	0/0	0/0	0/0	0/1	./.	./.	./.	./.	0/0	./.	0/1	0/0	0/0
smed_chr1_1783816	0/0	0/0	0/0	0/0	0/0	./.	./.	0/0	0/0	0/0	0/1	0/0	./.	0/1	0/1	0/0	0/0	0/0	0/1	0/0	0/0	0/0	0/0	0/1	0/0	0/0	0/0	0/0
smed_chr1_1783830	0/0	0/0	0/0	0/0	0/0	0/0	0/0	0/0	0/0	0/0	0/0	0/0	0/0	0/0	0/0	./.	./.	./.	0/0	0/0	0/0	0/0	0/0	0/0	2021-01-01	0/1	0/0	2021-01-01
smed_chr1_1783846	0/0	0/0	0/0	0/0	0/0	0/0	0/0	0/0	0/0	0/0	0/0	0/0	0/0	0/0	0/0	./.	./.	./.	0/0	0/0	0/0	0/0	0/0	0/0	2021-01-01	0/1	0/0	2021-01-01
smed_chr1_1783935	0/0	0/0	0/0	0/0	0/0	0/0	0/0	0/0	0/0	0/0	0/0	0/0	0/0	0/0	0/0	./.	./.	./.	0/0	0/0	0/0	0/0	0/0	0/0	2021-01-01	0/1	0/0	2021-01-01
smed_chr1_1783991	0/0	0/0	0/0	0/0	0/0	0/1	./.	0/0	0/0	0/0	0/0	0/0	./.	0/1	0/1	0/0	0/0	0/0	0/0	0/0	0/0	0/0	0/0	0/1	0/0	0/0	0/1	0/0
smed_chr1_1784034	2021-01-01	2021-01-01	2021-01-01	2021-01-01	2021-01-01	0/1	./.	2021-01-01	2021-01-01	2021-01-01	0/1	2021-01-01	./.	0/1	0/1	./.	./.	./.	0/1	2021-01-01	2021-01-01	2021-01-01	2021-01-01	0/1	0/0	0/1	./.	0/0
smed_chr1_1852351	0/0	0/0	0/0	0/0	0/0	0/0	0/0	0/0	0/0	0/0	0/0	0/0	0/0	0/0	0/0	0/0	0/0	0/0	0/0	0/0	0/0	0/0	0/0	0/0	0/0	0/0	0/0	0/0
smed_chr1_1852373	0/0	0/0	0/0	0/0	0/0	0/0	./.	0/0	0/0	0/0	0/0	0/0	0/0	0/0	0/0	0/0	0/0	0/0	0/0	0/0	0/0	0/0	0/0	0/0	0/0	0/0	0/0	0/0
smed_chr1_1852380	0/0	0/0	0/0	0/0	0/0	0/0	0/0	0/0	0/0	0/0	0/0	0/0	0/0	./.	0/0	0/0	0/0	0/0	0/0	0/0	0/0	0/0	0/0	0/0	0/0	0/0	0/0	0/0
smed_chr1_1852503	2021-01-01	2021-01-01	2021-01-01	./.	2021-01-01	2021-01-01	0/1	2021-01-01	2021-01-01	2021-01-01	2021-01-01	2021-01-01	2021-01-01	./.	2021-01-01	2021-01-01	0/1	2021-01-01	2021-01-01	2021-01-01	2021-01-01	2021-01-01	2021-01-01	2021-01-01	2021-01-01	2021-01-01	2021-01-01	2021-01-01
smed_chr1_1852535	0/0	0/0	0/0	0/0	0/0	0/0	0/0	0/0	0/0	0/0	0/0	0/0	0/0	0/0	0/0	0/0	0/0	0/0	0/0	0/0	0/0	0/0	0/0	0/0	0/0	0/0	0/0	0/0
smed_chr1_1852540	2021-01-01	2021-01-01	2021-01-01	./.	2021-01-01	2021-01-01	0/1	2021-01-01	2021-01-01	2021-01-01	2021-01-01	2021-01-01	2021-01-01	./.	2021-01-01	2021-01-01	0/1	2021-01-01	2021-01-01	2021-01-01	2021-01-01	2021-01-01	2021-01-01	2021-01-01	2021-01-01	2021-01-01	2021-01-01	2021-01-01
smed_chr1_1852547	0/0	0/0	0/0	0/0	0/0	0/1	0/0	0/0	0/0	0/0	2021-01-01	0/0	0/0	0/0	0/0	0/0	0/0	0/0	0/0	0/0	0/0	0/0	0/0	0/0	0/0	0/0	0/0	0/0
smed_chr1_1852595	0/0	0/0	0/0	0/0	0/0	0/0	0/0	0/0	0/0	0/0	0/0	0/0	0/0	./.	0/0	0/0	0/0	0/0	0/0	0/0	0/0	0/0	0/0	0/0	0/0	0/0	0/0	0/0
smed_chr1_1852629	0/0	0/0	0/0	./.	0/0	0/0	0/0	0/0	0/0	0/0	0/0	0/0	0/0	./.	0/0	0/0	0/0	0/0	0/0	0/0	0/0	0/0	0/0	0/0	0/0	0/0	0/0	0/0
smed_chr1_1862230	0/0	0/0	0/0	0/0	0/0	0/0	0/0	0/0	0/0	0/0	0/1	0/0	0/0	0/1	0/0	0/0	0/0	0/0	0/0	0/0	./.	0/0	0/0	0/0	0/0	0/0	0/0	0/0
smed_chr1_1862293	0/0	0/0	0/0	0/0	0/0	0/0	0/0	0/0	0/0	0/1	./.	0/0	0/0	0/1	0/0	0/0	0/0	0/0	0/0	0/0	./.	0/0	0/0	0/0	0/0	0/0	0/0	0/0
smed_chr1_2252596	0/0	0/0	0/0	0/0	0/0	0/0	0/0	0/0	0/0	0/0	0/0	./.	2021-01-01	./.	./.	0/0	0/0	0/0	0/0	0/0	0/0	0/0	0/0	0/0	0/0	0/0	0/0	0/0
smed_chr1_2252661	2021-01-01	2021-01-01	2021-01-01	2021-01-01	2021-01-01	./.	0/1	0/1	2021-01-01	2021-01-01	./.	2021-01-01	2021-01-01	./.	./.	2021-01-01	2021-01-01	2021-01-01	2021-01-01	2021-01-01	2021-01-01	2021-01-01	2021-01-01	0/1	2021-01-01	2021-01-01	2021-01-01	2021-01-01
smed_chr1_2252757	2021-01-01	2021-01-01	2021-01-01	2021-01-01	2021-01-01	./.	0/1	./.	2021-01-01	2021-01-01	./.	./.	0/0	./.	./.	0/1	./.	2021-01-01	2021-01-01	2021-01-01	2021-01-01	2021-01-01	2021-01-01	0/1	0/1	0/1	0/1	0/0
smed_chr1_2252811	0/0	0/0	0/0	0/0	0/0	0/0	0/0	0/0	0/0	0/0	0/0	0/0	0/0	0/0	0/0	0/0	0/0	0/0	0/0	0/0	0/1	0/0	0/0	0/0	0/0	0/0	0/0	0/0
smed_chr1_2269732	0/0	0/0	0/0	0/1	0/0	0/0	0/0	./.	0/1	0/1	0/1	0/1	2021-01-01	0/1	0/1	0/0	0/0	0/0	0/0	0/0	0/0	0/0	0/0	0/0	0/0	0/0	0/0	0/0
smed_chr1_2269745	0/0	0/0	0/0	0/0	0/0	0/0	0/0	0/0	0/0	0/0	0/0	0/0	0/0	0/0	0/0	0/0	0/0	0/0	0/0	0/1	0/0	0/1	0/0	0/0	0/0	0/0	0/0	0/0
smed_chr1_2269758	0/0	0/0	0/0	0/0	0/0	0/0	0/0	0/0	0/0	0/0	0/0	0/0	0/0	0/0	0/0	0/0	0/0	0/0	0/0	0/0	0/0	0/0	0/0	0/0	0/0	0/0	0/0	0/0
smed_chr1_2269790	0/0	0/0	0/0	0/0	0/0	0/0	0/0	0/0	0/0	0/0	0/0	0/0	0/0	0/0	0/0	0/0	0/0	0/0	0/0	0/1	0/0	0/1	0/0	0/0	0/0	0/0	0/0	0/0
smed_chr1_2269867	0/0	0/0	0/0	./.	0/0	0/0	0/0	./.	0/1	0/1	0/1	0/1	2021-01-01	./.	0/1	0/0	0/0	0/0	0/0	0/0	0/0	0/0	0/0	0/0	0/0	0/0	0/0	0/0
smed_chr1_2269896	0/0	0/0	0/0	0/1	0/0	0/0	0/0	./.	0/1	0/1	0/1	0/1	2021-01-01	0/1	0/1	0/0	0/0	0/0	0/0	0/1	0/0	0/1	0/0	0/0	0/0	0/0	0/0	0/0
smed_chr1_2269916	0/0	0/0	0/0	0/1	0/0	0/0	0/0	./.	0/1	0/1	0/1	0/0	0/0	0/0	0/0	0/0	0/0	0/0	0/0	0/0	0/0	0/0	0/0	0/0	0/0	0/0	0/0	0/0
smed_chr1_2269973	0/0	0/0	0/0	0/1	0/0	0/0	0/0	0/1	0/1	0/1	0/1	0/0	0/0	0/0	0/0	0/0	0/0	0/0	0/0	0/0	0/0	0/0	0/0	0/0	0/0	0/0	0/0	0/0
smed_chr1_2294545	0/1	0/0	0/0	./.	./.	0/0	0/0	0/0	0/0	0/0	0/0	0/0	0/0	0/0	0/0	0/0	0/0	0/1	0/0	./.	0/0	0/0	0/1	0/0	./.	0/0	0/0	0/0
smed_chr1_2294553	2021-01-01	2021-01-01	2021-01-01	2021-01-01	2021-01-01	2021-01-01	0/1	2021-01-01	2021-01-01	2021-01-01	./.	2021-01-01	2021-01-01	./.	2021-01-01	2021-01-01	0/1	2021-01-01	2021-01-01	2021-01-01	2021-01-01	2021-01-01	2021-01-01	./.	2021-01-01	2021-01-01	2021-01-01	./.
smed_chr1_2294580	2021-01-01	2021-01-01	2021-01-01	2021-01-01	2021-01-01	2021-01-01	0/1	2021-01-01	2021-01-01	2021-01-01	./.	0/1	0/0	./.	0/0	2021-01-01	0/1	2021-01-01	2021-01-01	2021-01-01	2021-01-01	2021-01-01	2021-01-01	./.	2021-01-01	2021-01-01	0/0	./.
smed_chr1_2294598	0/0	0/0	0/0	0/0	0/0	0/0	0/0	0/0	0/0	0/0	0/0	0/0	0/0	0/0	0/0	0/0	0/0	0/0	0/0	0/0	0/0	0/0	0/0	0/0	0/0	0/0	0/0	0/0
smed_chr1_2294601	0/0	0/0	0/0	0/0	0/0	0/0	0/0	0/0	0/0	0/0	0/0	0/0	0/0	0/0	0/0	0/0	0/0	0/0	0/0	0/0	0/0	0/0	0/0	./.	0/0	0/0	2021-01-01	0/0
smed_chr1_2294606	0/0	0/0	0/0	0/0	0/0	0/0	0/0	0/0	0/0	0/0	0/0	0/0	0/0	0/0	0/0	0/0	0/0	0/0	0/0	0/0	0/0	0/0	0/0	./.	0/0	0/0	./.	0/0
smed_chr1_2294610	0/0	0/0	0/0	0/0	0/0	0/0	0/0	0/0	0/0	0/0	0/0	0/0	0/0	0/0	0/0	0/0	0/0	0/0	0/0	0/0	0/0	0/0	0/0	0/0	0/0	0/0	0/0	0/0
smed_chr1_2294629	0/0	0/0	0/0	0/0	0/0	0/0	0/0	0/0	0/0	0/0	0/0	0/0	0/0	0/0	0/0	0/0	0/0	0/0	0/0	0/0	0/0	0/0	0/0	./.	0/0	0/0	2021-01-01	0/0
smed_chr1_2294661	0/0	0/0	0/0	0/0	0/0	0/0	0/0	0/0	0/0	0/0	0/0	0/1	2021-01-01	./.	2021-01-01	0/0	0/0	0/0	0/0	0/0	0/0	0/0	0/0	./.	0/0	0/0	2021-01-01	0/0
smed_chr1_2294720	0/0	0/0	0/0	0/0	0/0	0/0	0/0	0/0	0/0	0/0	./.	0/0	0/0	0/0	0/0	0/0	0/0	0/0	0/0	0/0	0/0	0/0	0/0	./.	0/0	0/0	0/1	0/0
smed_chr1_2294760	0/0	0/0	0/0	0/0	0/0	0/0	0/0	0/0	0/0	0/0	./.	0/1	2021-01-01	./.	0/1	0/0	0/0	0/0	0/0	0/0	0/0	0/0	0/0	./.	0/0	0/0	0/1	0/0
smed_chr1_2294798	0/0	0/0	0/0	0/0	0/0	0/0	0/0	0/0	0/0	0/0	0/0	0/1	0/1	./.	0/1	0/0	0/0	0/0	0/0	0/0	0/0	0/0	0/0	0/0	0/0	0/0	0/0	0/0
smed_chr1_2310716	0/0	0/0	0/0	0/0	0/0	./.	0/0	0/0	0/0	0/0	0/0	0/0	0/1	0/0	0/0	0/0	0/0	0/0	0/0	0/0	./.	0/0	0/0	0/0	0/0	0/0	0/0	0/0
smed_chr1_2310833	2021-01-01	2021-01-01	2021-01-01	2021-01-01	2021-01-01	0/1	./.	2021-01-01	2021-01-01	2021-01-01	./.	2021-01-01	2021-01-01	0/0	2021-01-01	2021-01-01	2021-01-01	2021-01-01	0/1	2021-01-01	./.	2021-01-01	2021-01-01	2021-01-01	2021-01-01	2021-01-01	2021-01-01	2021-01-01
smed_chr1_2311084	2021-01-01	2021-01-01	2021-01-01	2021-01-01	0/1	0/1	0/1	2021-01-01	2021-01-01	2021-01-01	0/1	2021-01-01	2021-01-01	0/0	2021-01-01	./.	2021-01-01	0/1	0/1	2021-01-01	./.	2021-01-01	2021-01-01	2021-01-01	2021-01-01	2021-01-01	2021-01-01	2021-01-01
smed_chr1_2311087	0/0	0/0	0/0	0/0	0/0	0/0	0/0	0/0	0/0	0/0	0/0	0/1	0/1	0/0	0/1	0/0	0/0	0/0	0/0	0/0	./.	0/0	0/0	0/0	0/0	0/0	0/0	0/0
smed_chr1_2311093	0/0	0/0	0/0	0/0	0/0	0/0	0/0	0/0	0/0	0/0	0/0	0/1	0/1	0/0	0/1	0/0	0/0	0/0	0/0	0/0	./.	0/0	0/0	0/0	0/0	0/0	0/0	0/0
smed_chr1_2311106	2021-01-01	2021-01-01	2021-01-01	2021-01-01	0/1	0/1	0/1	2021-01-01	2021-01-01	2021-01-01	0/1	2021-01-01	2021-01-01	0/0	2021-01-01	./.	2021-01-01	0/1	0/1	2021-01-01	./.	2021-01-01	2021-01-01	2021-01-01	2021-01-01	2021-01-01	2021-01-01	2021-01-01
smed_chr1_2311108	2021-01-01	2021-01-01	2021-01-01	2021-01-01	0/1	0/1	0/1	2021-01-01	./.	2021-01-01	0/1	0/1	0/1	0/0	0/1	0/1	0/1	0/1	0/1	2021-01-01	./.	2021-01-01	2021-01-01	2021-01-01	2021-01-01	2021-01-01	./.	2021-01-01
smed_chr1_2346374	0/0	0/0	0/0	0/0	0/0	0/0	0/1	0/1	0/0	0/0	0/0	0/1	0/1	0/0	./.	0/0	0/0	0/0	0/0	0/0	./.	0/0	0/0	0/0	0/0	0/0	0/0	0/0
smed_chr1_2346630	0/0	0/0	0/0	0/0	0/0	0/0	0/0	0/0	0/0	0/0	0/0	0/1	0/1	0/0	./.	0/0	0/0	0/0	0/0	0/0	./.	0/0	0/0	0/0	0/0	0/0	0/0	0/0
smed_chr1_2346667	0/0	0/0	0/0	0/0	./.	0/0	0/0	./.	0/0	0/0	0/0	0/0	0/0	0/0	0/0	0/1	0/0	0/1	0/0	0/0	0/0	0/0	0/0	0/0	0/0	0/0	0/0	0/0
smed_chr1_2346687	0/0	0/0	0/0	0/0	./.	0/0	0/0	./.	0/0	0/0	0/0	./.	./.	0/0	0/1	0/0	0/0	0/0	0/0	0/0	0/0	0/0	0/0	0/0	0/0	0/0	0/0	0/0
smed_chr1_2346772	0/0	0/0	0/0	0/0	./.	0/0	0/0	./.	0/0	0/0	0/0	0/0	0/0	0/0	0/0	0/0	0/1	0/0	0/0	0/0	0/0	0/0	0/0	0/0	0/0	0/0	0/0	0/0
smed_chr1_2346834	2021-01-01	2021-01-01	2021-01-01	2021-01-01	./.	0/0	./.	./.	2021-01-01	2021-01-01	0/1	0/0	0/0	0/0	0/0	0/1	0/1	0/1	2021-01-01	2021-01-01	./.	2021-01-01	2021-01-01	2021-01-01	2021-01-01	2021-01-01	2021-01-01	2021-01-01
smed_chr1_2574579	0/0	0/0	0/0	0/0	0/0	0/0	0/0	0/0	0/0	0/0	0/0	0/0	0/0	0/0	0/0	0/0	0/0	0/0	0/0	0/0	0/0	0/0	0/0	0/1	0/0	0/0	./.	0/0
smed_chr1_2574584	0/0	0/0	0/0	0/0	0/0	0/0	0/0	0/0	0/0	0/0	0/0	0/0	0/0	0/0	0/0	0/0	0/0	0/0	0/0	0/0	0/0	0/0	0/0	0/1	0/0	0/0	./.	0/0
smed_chr1_2574594	0/0	0/0	0/0	0/0	0/0	0/0	0/0	0/0	0/0	0/0	0/0	0/0	0/0	0/0	0/0	0/0	0/0	0/0	0/0	0/0	0/0	0/0	0/0	0/1	0/0	0/0	./.	0/0
smed_chr1_2574673	0/0	0/0	0/0	0/0	0/0	0/0	0/0	0/0	0/0	0/0	0/0	0/0	0/0	0/0	0/0	0/0	0/0	0/0	0/0	0/0	0/0	0/0	0/0	0/0	0/0	0/0	0/0	0/0
smed_chr1_2574761	0/0	0/0	0/0	0/0	0/0	0/0	0/0	0/0	0/0	0/0	0/0	0/0	0/0	0/0	0/0	0/0	0/0	0/0	0/0	0/0	0/0	0/0	0/0	0/1	0/0	0/0	./.	0/0
smed_chr1_2574808	0/0	0/0	0/0	0/0	0/0	0/0	0/0	0/0	0/0	0/0	0/0	0/0	0/0	0/0	0/0	0/0	0/0	0/0	0/0	0/0	0/0	0/0	0/0	0/1	0/0	0/0	./.	0/0
smed_chr1_2904848	0/0	0/0	0/0	0/0	0/0	0/0	0/0	0/0	0/0	0/0	0/0	./.	0/0	./.	./.	0/0	0/0	0/0	2021-01-01	2021-01-01	./.	2021-01-01	2021-01-01	0/0	0/0	0/0	0/0	0/0
smed_chr1_2904854	0/0	0/0	0/0	0/1	0/0	2021-01-01	./.	./.	0/0	./.	./.	0/0	0/0	0/0	0/0	0/0	0/0	0/0	0/0	0/0	0/0	0/0	0/0	0/0	0/0	0/0	0/0	0/0
smed_chr1_2905121	0/0	0/0	0/0	0/1	0/0	./.	./.	./.	0/0	./.	./.	0/0	0/0	0/0	0/0	0/0	0/0	0/0	0/0	0/0	0/0	0/0	0/0	0/0	0/0	0/0	0/0	0/0
smed_chr1_2927044	0/0	0/0	0/0	0/1	0/0	2021-01-01	0/1	0/1	0/0	0/1	0/1	0/0	0/0	0/0	0/0	0/0	0/0	0/0	0/0	0/0	0/0	0/0	0/0	0/0	0/0	0/0	0/0	0/0
smed_chr1_2927079	0/0	0/0	0/0	0/0	0/0	0/0	0/0	0/0	0/0	0/0	0/0	0/0	0/0	0/0	0/0	0/0	0/0	0/0	0/0	0/0	0/0	0/0	0/0	0/1	0/1	0/0	0/0	0/0
smed_chr1_2927080	0/0	0/0	0/0	0/0	0/0	0/0	0/0	0/0	0/0	0/0	0/0	0/0	0/0	0/0	0/0	0/0	0/0	0/0	0/0	0/0	0/0	0/0	0/0	0/1	0/1	0/0	0/0	0/0
smed_chr1_2927099	0/0	0/0	0/0	0/0	0/0	2021-01-01	0/1	0/1	0/0	0/1	0/1	0/0	0/0	0/0	0/0	0/0	0/0	0/0	0/0	0/0	0/0	0/0	0/0	0/0	0/0	0/0	0/0	0/0
smed_chr1_2927116	0/0	0/0	0/0	0/0	0/0	0/0	0/0	0/0	0/0	0/0	0/0	0/0	0/0	0/0	0/0	0/0	0/0	0/0	./.	0/0	0/1	0/0	0/0	0/0	0/0	./.	0/1	0/0
smed_chr1_2930726	2021-01-01	2021-01-01	2021-01-01	2021-01-01	2021-01-01	2021-01-01	2021-01-01	2021-01-01	2021-01-01	2021-01-01	0/1	2021-01-01	./.	./.	2021-01-01	2021-01-01	2021-01-01	2021-01-01	2021-01-01	2021-01-01	2021-01-01	2021-01-01	2021-01-01	./.	2021-01-01	./.	0/1	./.
smed_chr1_2930740	0/1	0/0	0/1	0/0	0/1	2021-01-01	./.	./.	0/1	0/1	0/1	0/0	0/0	0/0	0/0	0/0	0/0	0/0	0/0	0/0	0/0	0/0	0/0	0/0	0/0	0/0	0/0	0/0
smed_chr1_2930773	0/0	0/0	0/0	0/1	0/0	0/0	0/0	0/0	0/0	0/1	0/0	0/0	0/0	0/0	0/0	0/0	0/0	0/0	0/0	0/0	0/0	0/0	0/0	0/0	0/0	0/1	0/0	0/0
smed_chr1_2930799	0/0	0/0	0/0	0/0	0/0	0/0	0/0	0/0	0/0	0/0	0/0	0/1	0/0	./.	0/1	0/0	0/0	0/0	./.	2021-01-01	./.	2021-01-01	2021-01-01	0/0	0/0	0/0	0/0	0/0
smed_chr1_2930823	0/1	0/0	0/1	0/0	0/1	./.	./.	0/1	0/1	0/1	0/1	0/0	0/0	0/0	0/0	0/0	0/0	0/0	0/0	0/0	0/0	0/0	0/0	0/0	0/0	0/0	0/0	0/0
smed_chr1_2930837	0/0	0/0	0/0	0/0	0/0	0/0	0/0	0/0	0/0	0/0	0/0	0/1	0/0	./.	0/1	0/0	0/0	0/0	0/1	2021-01-01	./.	2021-01-01	./.	0/0	0/0	0/0	0/0	0/0
smed_chr1_2930854	2021-01-01	2021-01-01	2021-01-01	2021-01-01	2021-01-01	2021-01-01	2021-01-01	2021-01-01	2021-01-01	2021-01-01	0/1	2021-01-01	0/1	./.	2021-01-01	2021-01-01	2021-01-01	2021-01-01	2021-01-01	2021-01-01	2021-01-01	2021-01-01	2021-01-01	./.	2021-01-01	2021-01-01	0/1	./.
smed_chr1_2930859	2021-01-01	2021-01-01	2021-01-01	2021-01-01	2021-01-01	2021-01-01	2021-01-01	2021-01-01	2021-01-01	2021-01-01	0/1	2021-01-01	2021-01-01	./.	2021-01-01	2021-01-01	2021-01-01	2021-01-01	2021-01-01	2021-01-01	2021-01-01	2021-01-01	2021-01-01	./.	2021-01-01	2021-01-01	0/1	./.
smed_chr1_2930890	0/1	0/0	0/1	0/0	0/1	2021-01-01	./.	0/1	0/1	0/1	0/1	0/1	0/0	./.	0/1	0/0	0/0	0/0	0/1	2021-01-01	./.	2021-01-01	./.	0/0	0/0	0/0	0/0	0/0
smed_chr1_2930912	2021-01-01	2021-01-01	2021-01-01	2021-01-01	2021-01-01	2021-01-01	2021-01-01	2021-01-01	2021-01-01	2021-01-01	0/1	2021-01-01	./.	./.	2021-01-01	2021-01-01	2021-01-01	2021-01-01	2021-01-01	2021-01-01	2021-01-01	2021-01-01	2021-01-01	0/1	2021-01-01	2021-01-01	0/1	./.
smed_chr1_2930913	0/1	0/0	0/1	0/0	0/1	2021-01-01	./.	2021-01-01	0/1	0/1	0/1	0/0	0/0	0/0	0/0	0/0	0/0	0/0	0/0	0/0	0/0	0/0	0/0	0/0	0/0	0/0	0/0	0/0
smed_chr1_2930914	0/1	0/0	0/1	0/0	0/1	2021-01-01	./.	./.	0/1	0/1	0/1	0/0	0/0	0/0	0/0	0/0	0/0	0/0	0/0	0/0	0/0	0/0	0/0	0/0	0/0	0/0	0/0	0/0
smed_chr1_2930917	0/1	2021-01-01	0/1	0/1	0/1	0/0	./.	./.	0/1	0/0	0/0	0/1	0/1	./.	0/1	./.	2021-01-01	2021-01-01	0/0	0/0	0/0	0/0	0/0	0/1	2021-01-01	0/1	0/1	0/1
smed_chr1_2959674	2021-01-01	2021-01-01	2021-01-01	2021-01-01	2021-01-01	2021-01-01	0/1	2021-01-01	2021-01-01	2021-01-01	0/1	2021-01-01	2021-01-01	./.	0/1	2021-01-01	2021-01-01	2021-01-01	2021-01-01	2021-01-01	./.	2021-01-01	2021-01-01	2021-01-01	2021-01-01	./.	2021-01-01	2021-01-01
smed_chr1_2972217	./.	0/0	./.	2021-01-01	2021-01-01	2021-01-01	0/1	0/0	./.	0/1	0/0	2021-01-01	2021-01-01	0/1	2021-01-01	2021-01-01	0/1	0/0	2021-01-01	2021-01-01	0/1	./.	2021-01-01	2021-01-01	./.	2021-01-01	0/0	./.
smed_chr1_3027909	0/0	0/0	0/0	0/0	0/0	0/0	./.	0/0	0/0	0/0	./.	0/0	0/0	0/0	0/0	0/0	0/0	0/0	0/0	0/0	./.	0/0	0/0	0/0	0/0	0/0	0/0	0/0
smed_chr1_3051860	0/0	0/0	0/0	0/0	0/0	./.	0/1	0/0	0/0	0/0	0/0	0/0	0/0	./.	./.	./.	0/0	0/0	0/0	0/0	0/0	0/0	0/0	0/0	0/0	0/0	0/0	0/0
smed_chr1_3253209	2021-01-01	2021-01-01	2021-01-01	2021-01-01	2021-01-01	2021-01-01	2021-01-01	2021-01-01	2021-01-01	2021-01-01	2021-01-01	2021-01-01	2021-01-01	0/0	2021-01-01	2021-01-01	2021-01-01	2021-01-01	2021-01-01	2021-01-01	./.	./.	2021-01-01	2021-01-01	./.	2021-01-01	2021-01-01	2021-01-01
smed_chr1_3253210	2021-01-01	2021-01-01	2021-01-01	2021-01-01	2021-01-01	2021-01-01	2021-01-01	2021-01-01	2021-01-01	2021-01-01	2021-01-01	2021-01-01	2021-01-01	0/0	2021-01-01	2021-01-01	2021-01-01	2021-01-01	2021-01-01	2021-01-01	./.	./.	2021-01-01	2021-01-01	./.	2021-01-01	2021-01-01	2021-01-01
smed_chr1_3253220	2021-01-01	2021-01-01	2021-01-01	2021-01-01	2021-01-01	2021-01-01	2021-01-01	2021-01-01	2021-01-01	2021-01-01	2021-01-01	2021-01-01	2021-01-01	0/0	2021-01-01	2021-01-01	2021-01-01	2021-01-01	2021-01-01	2021-01-01	./.	./.	2021-01-01	2021-01-01	0/1	2021-01-01	2021-01-01	2021-01-01
smed_chr1_3253224	2021-01-01	2021-01-01	2021-01-01	2021-01-01	2021-01-01	2021-01-01	2021-01-01	2021-01-01	2021-01-01	2021-01-01	2021-01-01	2021-01-01	2021-01-01	0/0	2021-01-01	2021-01-01	2021-01-01	2021-01-01	2021-01-01	2021-01-01	./.	./.	2021-01-01	2021-01-01	./.	2021-01-01	2021-01-01	2021-01-01
smed_chr1_3253226	2021-01-01	2021-01-01	2021-01-01	2021-01-01	2021-01-01	2021-01-01	2021-01-01	2021-01-01	2021-01-01	2021-01-01	2021-01-01	2021-01-01	2021-01-01	0/0	2021-01-01	2021-01-01	2021-01-01	2021-01-01	2021-01-01	2021-01-01	./.	./.	2021-01-01	2021-01-01	0/1	2021-01-01	2021-01-01	2021-01-01
smed_chr1_3253230	2021-01-01	2021-01-01	2021-01-01	2021-01-01	2021-01-01	2021-01-01	2021-01-01	2021-01-01	2021-01-01	2021-01-01	2021-01-01	2021-01-01	2021-01-01	0/0	2021-01-01	2021-01-01	2021-01-01	2021-01-01	2021-01-01	2021-01-01	./.	./.	2021-01-01	2021-01-01	0/1	2021-01-01	2021-01-01	2021-01-01
smed_chr1_3253241	2021-01-01	2021-01-01	2021-01-01	0/1	0/1	0/0	0/0	0/0	0/1	0/0	0/1	0/0	0/0	0/0	0/0	0/0	0/0	0/0	0/0	0/0	./.	./.	0/0	0/0	0/0	0/0	0/0	0/0
smed_chr1_3315610	2021-01-01	2021-01-01	2021-01-01	2021-01-01	2021-01-01	0/1	0/0	2021-01-01	2021-01-01	2021-01-01	2021-01-01	2021-01-01	2021-01-01	0/1	./.	2021-01-01	2021-01-01	2021-01-01	2021-01-01	2021-01-01	2021-01-01	2021-01-01	2021-01-01	2021-01-01	2021-01-01	0/1	2021-01-01	2021-01-01
smed_chr1_3315670	2021-01-01	2021-01-01	2021-01-01	2021-01-01	2021-01-01	0/1	0/0	2021-01-01	2021-01-01	2021-01-01	2021-01-01	2021-01-01	2021-01-01	0/1	./.	2021-01-01	./.	2021-01-01	2021-01-01	./.	2021-01-01	./.	2021-01-01	./.	2021-01-01	0/1	2021-01-01	2021-01-01
smed_chr1_3315722	0/1	2021-01-01	./.	0/1	0/0	0/0	0/0	./.	2021-01-01	./.	0/1	0/0	0/0	0/0	0/0	0/0	./.	0/0	0/0	0/0	0/0	0/0	0/0	./.	./.	0/0	0/0	0/0
smed_chr1_3363150	2021-01-01	2021-01-01	2021-01-01	2021-01-01	0/1	2021-01-01	0/1	0/1	2021-01-01	2021-01-01	0/1	0/1	0/1	./.	0/1	0/1	./.	0/1	2021-01-01	2021-01-01	2021-01-01	2021-01-01	2021-01-01	2021-01-01	2021-01-01	2021-01-01	2021-01-01	2021-01-01
smed_chr1_3363225	2021-01-01	2021-01-01	2021-01-01	2021-01-01	2021-01-01	2021-01-01	2021-01-01	2021-01-01	2021-01-01	2021-01-01	2021-01-01	2021-01-01	2021-01-01	./.	2021-01-01	2021-01-01	./.	2021-01-01	2021-01-01	2021-01-01	2021-01-01	2021-01-01	2021-01-01	2021-01-01	2021-01-01	2021-01-01	2021-01-01	2021-01-01
smed_chr1_3363231	0/0	0/0	0/0	0/0	0/0	0/0	0/0	0/0	0/0	0/0	0/0	0/0	0/0	0/0	0/0	0/0	0/0	0/0	0/1	0/1	0/1	0/1	0/1	0/0	0/0	0/0	0/0	0/0
smed_chr1_3375693	0/0	0/0	0/0	0/0	0/0	0/0	0/0	0/0	0/0	0/0	0/1	0/0	0/0	0/0	./.	0/0	0/0	0/0	0/0	0/0	0/0	0/0	0/0	./.	0/0	0/0	0/0	0/0
smed_chr1_3375742	0/0	0/0	0/0	0/0	0/0	0/0	0/0	0/1	0/1	./.	0/0	./.	2021-01-01	0/1	./.	0/0	0/0	0/1	2021-01-01	2021-01-01	2021-01-01	2021-01-01	2021-01-01	./.	./.	0/0	0/0	0/0
smed_chr1_3375796	0/0	0/0	0/0	0/0	0/0	0/0	0/0	0/0	0/0	0/0	0/0	0/1	2021-01-01	0/1	./.	0/0	0/0	0/1	2021-01-01	./.	2021-01-01	2021-01-01	2021-01-01	0/0	0/0	0/0	0/0	0/0
smed_chr1_3375877	2021-01-01	2021-01-01	2021-01-01	2021-01-01	2021-01-01	2021-01-01	0/1	0/1	0/1	./.	0/1	0/0	0/0	0/0	0/0	0/1	0/1	0/0	0/0	0/0	0/0	0/0	0/0	0/0	./.	0/1	2021-01-01	0/1
smed_chr1_3495606	2021-01-01	2021-01-01	2021-01-01	2021-01-01	./.	0/0	0/0	0/1	./.	./.	./.	0/0	0/0	0/0	0/0	0/0	0/0	0/0	0/0	0/0	0/0	0/0	0/0	0/0	0/0	0/0	0/0	0/0
smed_chr1_3495613	0/0	0/0	0/0	0/0	0/0	0/0	0/0	0/0	0/0	0/0	0/0	0/0	0/0	./.	0/0	2021-01-01	0/1	./.	0/0	0/0	0/0	./.	0/0	./.	0/0	./.	0/0	0/1
smed_chr1_3495614	0/0	0/0	0/0	0/0	0/0	0/0	0/0	0/0	0/0	0/0	0/0	0/0	0/0	./.	0/0	2021-01-01	2021-01-01	./.	0/0	0/0	0/0	./.	0/0	./.	0/0	./.	0/0	0/1
smed_chr1_3495633	0/0	0/0	0/0	0/0	./.	0/1	0/1	0/1	./.	./.	./.	0/0	0/0	0/0	0/0	0/0	0/0	./.	2021-01-01	2021-01-01	2021-01-01	./.	2021-01-01	./.	0/0	0/0	0/0	0/0
smed_chr1_3495675	2021-01-01	2021-01-01	2021-01-01	2021-01-01	./.	0/0	0/0	0/1	./.	./.	./.	0/1	0/0	./.	0/1	0/0	0/0	0/0	0/0	0/0	0/0	0/0	0/0	0/0	0/0	0/0	0/0	0/0
smed_chr1_3495687	0/0	0/0	0/0	0/0	0/0	0/0	./.	0/0	0/0	0/0	./.	0/0	0/0	./.	0/0	0/0	0/0	0/0	0/0	0/0	0/0	0/0	0/0	0/0	0/0	0/0	0/0	0/0
smed_chr1_3495811	2021-01-01	2021-01-01	2021-01-01	2021-01-01	2021-01-01	2021-01-01	0/1	2021-01-01	2021-01-01	2021-01-01	./.	2021-01-01	2021-01-01	./.	2021-01-01	2021-01-01	2021-01-01	2021-01-01	2021-01-01	2021-01-01	2021-01-01	2021-01-01	2021-01-01	2021-01-01	2021-01-01	2021-01-01	2021-01-01	2021-01-01
smed_chr1_3498688	0/0	0/0	0/0	0/0	0/0	0/0	0/0	0/0	0/0	0/0	0/0	./.	0/1	0/0	0/1	0/0	0/0	0/0	0/0	0/0	0/0	0/0	0/0	0/0	2021-01-01	./.	0/1	./.
smed_chr1_3498706	0/0	0/0	0/0	0/0	0/0	0/0	0/0	0/0	0/0	0/0	0/0	./.	0/1	0/0	./.	0/0	0/0	0/0	0/0	0/0	0/0	0/0	0/0	0/0	2021-01-01	./.	0/1	./.
smed_chr1_3498709	0/0	0/0	0/0	0/0	0/0	0/0	0/0	0/0	0/0	0/0	0/0	./.	0/1	0/0	0/1	0/0	0/0	0/0	0/0	0/0	0/0	0/0	0/0	0/0	2021-01-01	./.	0/1	./.
smed_chr1_3498741	0/0	0/0	0/0	0/0	0/0	0/0	0/0	0/0	0/0	0/0	0/0	./.	0/1	0/0	2021-01-01	0/0	0/0	0/0	0/0	0/0	0/0	0/0	0/0	0/0	2021-01-01	./.	0/1	./.
smed_chr1_3498751	2021-01-01	2021-01-01	2021-01-01	2021-01-01	./.	0/0	0/0	./.	./.	./.	./.	0/0	0/0	0/0	0/0	0/0	0/0	0/0	0/0	0/0	0/0	0/0	0/0	0/0	0/0	0/0	0/0	0/0
smed_chr1_3498870	0/0	0/0	0/0	0/0	0/0	0/0	0/0	0/0	0/0	0/0	0/0	./.	0/1	0/0	./.	0/0	0/0	0/0	0/0	0/0	0/0	0/0	0/0	0/0	2021-01-01	./.	0/1	./.
smed_chr1_3521391	0/0	0/0	0/0	0/0	0/0	0/0	0/0	0/0	0/0	./.	0/1	0/1	0/1	0/0	0/1	0/0	0/0	0/0	0/1	2021-01-01	0/1	0/1	0/1	0/0	2021-01-01	0/1	0/1	./.
smed_chr1_3521408	0/1	0/0	0/1	0/1	2021-01-01	0/1	./.	0/1	0/1	0/0	0/0	0/0	0/0	0/0	0/0	0/1	0/1	0/0	0/0	0/0	0/0	0/0	0/0	0/1	0/0	0/1	0/0	./.
smed_chr1_3521416	0/0	0/0	0/0	0/0	0/0	0/0	2021-01-01	./.	0/0	0/0	0/0	0/0	0/0	0/0	0/0	0/0	0/0	0/0	0/0	0/0	0/0	0/0	0/0	0/0	0/0	0/0	0/0	0/0
smed_chr1_3521417	0/0	0/0	0/0	0/0	0/0	0/0	./.	./.	0/0	0/0	0/0	0/0	0/0	0/0	0/0	0/0	0/0	0/0	0/0	0/0	0/0	0/0	0/0	0/0	0/0	0/0	0/0	0/0
smed_chr1_3521659	0/0	0/0	0/0	0/0	0/0	0/0	0/0	0/0	0/0	0/0	0/0	0/0	0/0	0/0	0/0	0/0	0/0	0/0	0/0	0/0	0/0	0/0	0/0	0/0	0/0	0/0	0/0	0/0
smed_chr1_3549391	0/0	0/0	0/0	0/0	0/0	0/0	0/0	0/0	0/0	0/0	0/0	2021-01-01	2021-01-01	0/1	2021-01-01	0/0	0/1	0/0	0/0	0/0	0/0	0/0	0/0	0/0	0/0	0/0	0/0	0/0
smed_chr1_3549415	0/0	0/0	0/0	0/0	0/0	0/0	0/0	0/0	0/0	0/0	0/0	2021-01-01	2021-01-01	0/1	2021-01-01	0/0	0/1	0/0	0/0	0/0	0/0	0/0	0/0	0/0	0/0	0/0	0/0	0/0
smed_chr1_3549434	0/0	0/0	0/0	0/0	0/0	0/0	0/0	0/0	0/0	0/0	0/0	2021-01-01	2021-01-01	0/1	2021-01-01	0/0	0/1	0/0	0/0	0/0	0/0	0/0	0/0	0/0	0/0	0/0	0/0	0/0
smed_chr1_3549446	0/0	0/0	0/0	0/0	0/0	0/0	0/0	0/0	0/0	0/0	0/0	2021-01-01	2021-01-01	0/1	2021-01-01	0/0	0/1	0/0	0/0	0/0	0/0	0/0	0/0	0/0	0/0	0/0	0/0	0/0
smed_chr1_3549458	0/0	0/0	0/0	0/0	0/0	0/0	0/0	0/0	0/0	0/0	0/0	2021-01-01	2021-01-01	0/1	2021-01-01	0/0	0/1	0/0	0/0	0/0	0/0	0/0	0/0	0/0	0/0	0/0	0/0	0/0
smed_chr1_3549478	0/0	0/0	0/0	0/0	0/0	0/0	0/1	0/0	0/0	0/0	0/0	0/0	0/0	0/0	0/0	0/0	0/0	./.	0/1	2021-01-01	0/1	0/1	2021-01-01	0/0	0/0	0/0	0/0	0/0
smed_chr1_3549487	0/0	0/0	0/0	0/0	0/0	0/0	0/0	0/0	0/0	0/0	0/0	2021-01-01	2021-01-01	0/1	2021-01-01	0/0	0/1	0/0	0/0	0/0	0/0	0/0	0/0	0/0	0/0	0/0	0/0	0/0
smed_chr1_3549495	0/0	0/0	0/0	0/0	0/0	0/0	0/0	0/0	0/0	0/0	0/0	2021-01-01	2021-01-01	0/1	2021-01-01	0/0	0/1	0/0	0/0	0/0	0/0	0/0	0/0	0/0	0/0	0/0	0/0	0/0
smed_chr1_3549592	0/0	0/0	0/0	0/0	0/0	0/0	0/0	0/0	0/0	0/0	0/0	2021-01-01	2021-01-01	0/1	2021-01-01	0/0	0/1	0/0	0/0	0/0	0/0	0/0	0/0	0/0	0/0	0/0	0/0	0/0
smed_chr1_3549618	0/0	0/0	0/0	0/0	0/0	0/0	0/0	0/0	0/0	0/0	0/0	2021-01-01	2021-01-01	0/1	2021-01-01	0/0	0/1	0/0	0/0	0/0	0/0	0/0	0/0	0/0	0/0	0/0	0/0	0/0
smed_chr1_3549623	0/0	0/0	0/0	0/0	0/0	0/0	0/0	0/0	0/0	0/0	0/0	2021-01-01	2021-01-01	0/1	2021-01-01	0/0	0/1	0/0	0/0	0/0	0/0	0/0	0/0	0/0	0/0	0/0	0/0	0/0
smed_chr1_3549677	0/0	0/0	0/0	0/0	0/0	0/0	0/0	0/0	0/0	0/0	0/0	2021-01-01	2021-01-01	0/1	2021-01-01	0/0	0/1	0/0	0/0	0/0	0/0	0/0	0/0	0/0	0/0	0/0	0/0	0/0
smed_chr1_3549696	0/0	0/0	0/0	0/0	0/0	0/0	0/0	0/0	0/0	0/0	0/0	2021-01-01	2021-01-01	0/1	2021-01-01	0/0	0/0	0/0	0/0	0/0	0/0	0/0	0/0	0/0	0/0	0/0	0/0	0/0
smed_chr1_3549707	0/0	0/0	0/0	0/0	0/0	0/0	0/0	0/0	0/0	0/0	0/0	2021-01-01	2021-01-01	0/1	2021-01-01	0/0	0/1	0/0	0/0	0/0	0/0	0/0	0/0	0/0	0/0	0/0	0/0	0/0
smed_chr1_3549714	0/0	0/0	0/0	0/0	0/0	0/0	0/0	0/0	0/0	0/0	0/0	2021-01-01	2021-01-01	0/1	2021-01-01	0/0	0/1	0/0	0/0	0/0	0/0	0/0	0/0	0/0	0/0	0/0	0/0	0/0
smed_chr1_3568436	0/0	0/0	0/0	0/0	0/0	0/0	0/0	0/0	0/0	0/0	0/0	0/0	0/0	0/0	0/0	0/0	0/0	0/0	0/0	0/0	0/0	0/0	0/0	0/0	0/0	0/0	0/0	0/0
smed_chr1_3568694	0/0	0/0	0/0	0/0	0/0	0/0	0/0	0/0	0/0	0/0	0/0	0/1	2021-01-01	0/1	0/1	0/0	0/0	0/0	0/0	0/0	0/0	0/0	0/0	0/0	0/0	0/0	0/0	0/0
smed_chr1_3650785	2021-01-01	2021-01-01	2021-01-01	2021-01-01	2021-01-01	2021-01-01	0/1	2021-01-01	2021-01-01	2021-01-01	2021-01-01	./.	2021-01-01	./.	2021-01-01	2021-01-01	./.	2021-01-01	0/0	0/0	./.	2021-01-01	2021-01-01	2021-01-01	2021-01-01	2021-01-01	2021-01-01	2021-01-01
smed_chr1_3650904	0/0	0/0	0/0	0/0	0/0	0/0	0/0	0/0	0/0	0/0	0/0	0/0	0/0	0/0	0/0	0/0	0/0	0/0	0/0	0/0	./.	2021-01-01	2021-01-01	0/0	0/0	0/0	0/0	0/0
smed_chr1_3654604	0/0	0/0	0/0	0/0	0/0	0/0	0/1	0/0	0/0	0/0	0/0	0/0	0/0	0/0	0/0	0/0	0/1	0/0	0/0	0/0	0/0	0/0	0/0	0/1	0/0	0/0	0/0	0/0
smed_chr1_3654658	0/0	0/0	0/0	0/0	0/0	0/0	0/0	0/0	0/0	0/0	0/0	0/0	0/0	0/0	0/0	0/0	0/0	0/0	0/0	0/0	0/0	0/0	0/0	0/0	0/0	0/0	0/0	0/0
smed_chr1_3654663	0/0	0/0	0/0	0/0	0/0	0/0	0/0	0/0	0/0	0/0	0/0	0/0	0/0	0/0	0/0	0/0	0/0	0/0	0/0	0/0	0/0	0/0	0/0	0/0	0/0	0/0	0/0	0/0
smed_chr1_3654691	0/0	0/0	0/0	0/0	0/0	0/0	0/0	0/0	0/0	0/0	0/0	0/0	0/0	0/0	0/0	0/0	0/0	0/0	0/0	0/0	0/0	0/0	0/0	0/1	0/0	0/0	0/0	0/0
smed_chr1_3654700	0/0	0/0	0/0	0/0	0/0	0/0	0/0	0/0	0/0	0/0	0/0	0/0	0/0	0/0	0/0	0/0	0/0	0/0	0/0	0/0	0/0	0/0	0/0	0/0	0/0	0/0	0/0	0/0
smed_chr1_3654719	2021-01-01	2021-01-01	2021-01-01	2021-01-01	2021-01-01	2021-01-01	0/1	2021-01-01	2021-01-01	2021-01-01	2021-01-01	2021-01-01	2021-01-01	2021-01-01	2021-01-01	2021-01-01	0/1	2021-01-01	0/0	0/0	0/1	2021-01-01	2021-01-01	0/1	2021-01-01	2021-01-01	2021-01-01	2021-01-01
smed_chr1_3654769	0/0	0/0	0/0	0/0	0/0	0/0	0/0	0/0	0/0	0/0	0/0	0/0	0/0	0/0	0/0	0/0	0/0	0/0	0/0	0/0	0/0	0/0	0/0	0/0	0/0	0/0	0/0	0/0
smed_chr1_3654778	2021-01-01	2021-01-01	2021-01-01	2021-01-01	2021-01-01	2021-01-01	0/1	2021-01-01	2021-01-01	2021-01-01	2021-01-01	2021-01-01	2021-01-01	2021-01-01	2021-01-01	2021-01-01	0/1	2021-01-01	0/0	0/0	0/1	2021-01-01	2021-01-01	0/1	2021-01-01	2021-01-01	2021-01-01	2021-01-01
smed_chr1_3654785	0/0	0/0	0/0	0/0	0/0	0/0	./.	0/0	0/0	0/0	0/0	0/0	0/0	0/0	0/0	0/0	0/0	0/0	0/0	0/0	0/0	0/0	0/0	0/1	0/0	0/0	0/0	0/0
smed_chr1_3654788	0/0	0/0	0/0	0/0	0/0	0/0	0/0	0/0	0/0	0/0	0/0	0/0	0/0	0/0	0/0	0/0	0/0	0/0	0/0	0/0	0/0	0/0	0/0	0/0	0/0	0/0	0/0	0/0
smed_chr1_3654818	0/0	0/0	0/0	0/0	0/0	0/0	./.	0/0	0/0	0/0	0/0	0/0	0/0	0/0	0/0	0/0	0/0	0/0	0/0	0/0	0/0	0/0	0/0	0/1	0/0	0/0	0/0	0/0
smed_chr1_3654844	2021-01-01	2021-01-01	2021-01-01	2021-01-01	2021-01-01	2021-01-01	./.	2021-01-01	2021-01-01	2021-01-01	2021-01-01	2021-01-01	2021-01-01	0/1	2021-01-01	2021-01-01	0/1	2021-01-01	0/0	0/0	0/1	2021-01-01	2021-01-01	0/1	2021-01-01	2021-01-01	2021-01-01	2021-01-01
smed_chr1_3654854	0/0	0/0	0/0	0/0	0/0	0/0	0/0	0/0	0/0	0/0	0/0	0/0	0/0	0/0	0/0	0/0	0/0	0/0	2021-01-01	2021-01-01	0/1	0/0	0/0	0/0	0/0	0/0	0/0	0/0
smed_chr1_3658312	0/1	2021-01-01	0/0	0/1	0/0	0/0	0/0	0/0	0/0	0/0	./.	0/0	0/0	0/0	0/0	0/0	0/0	0/0	0/0	0/0	0/0	0/0	0/0	0/0	0/0	0/0	0/0	0/0
smed_chr1_3658385	0/0	0/0	0/0	0/0	0/0	0/0	0/0	0/0	0/0	0/0	0/0	0/0	0/0	0/0	0/0	0/0	./.	0/0	2021-01-01	2021-01-01	0/1	0/0	0/0	0/0	0/0	0/0	0/0	0/0
smed_chr1_3658486	0/0	0/0	0/0	0/0	0/0	0/0	0/0	0/0	0/0	0/0	0/0	0/0	0/0	0/0	0/0	0/0	0/0	0/0	./.	2021-01-01	0/1	0/0	0/0	0/0	0/0	0/0	0/0	0/0
smed_chr1_3719468	0/0	0/0	0/0	0/0	0/0	0/0	0/0	0/0	0/0	0/0	0/0	0/0	0/0	0/0	0/0	0/1	./.	2021-01-01	0/0	0/0	0/0	0/0	0/0	0/0	0/0	0/0	0/0	0/0
smed_chr1_3719491	2021-01-01	2021-01-01	2021-01-01	2021-01-01	2021-01-01	2021-01-01	2021-01-01	2021-01-01	2021-01-01	2021-01-01	2021-01-01	2021-01-01	0/1	0/1	2021-01-01	2021-01-01	./.	2021-01-01	2021-01-01	2021-01-01	2021-01-01	./.	2021-01-01	2021-01-01	2021-01-01	2021-01-01	2021-01-01	2021-01-01
smed_chr1_3719506	0/0	0/0	0/0	0/0	0/0	0/0	0/0	0/0	0/0	0/0	0/0	0/0	0/0	0/0	0/0	0/1	./.	2021-01-01	0/0	0/0	0/0	0/0	0/0	0/0	0/0	0/0	0/0	0/0
smed_chr1_3719758	2021-01-01	2021-01-01	2021-01-01	2021-01-01	2021-01-01	2021-01-01	2021-01-01	./.	2021-01-01	2021-01-01	2021-01-01	2021-01-01	0/1	0/1	2021-01-01	2021-01-01	./.	2021-01-01	2021-01-01	2021-01-01	2021-01-01	0/1	2021-01-01	2021-01-01	2021-01-01	2021-01-01	./.	2021-01-01
smed_chr1_3719770	0/0	0/0	0/0	0/0	0/0	0/0	0/0	0/0	0/0	0/0	0/0	0/1	0/1	./.	0/1	0/0	0/0	0/0	0/0	0/0	0/0	0/0	0/0	0/0	0/0	0/0	0/0	0/0
smed_chr1_3719784	2021-01-01	2021-01-01	2021-01-01	2021-01-01	2021-01-01	2021-01-01	2021-01-01	2021-01-01	2021-01-01	2021-01-01	2021-01-01	2021-01-01	0/1	0/1	2021-01-01	0/1	./.	0/0	0/1	2021-01-01	0/1	0/1	2021-01-01	2021-01-01	2021-01-01	2021-01-01	./.	2021-01-01
smed_chr1_3719787	0/0	0/0	0/0	0/0	0/0	0/0	0/0	0/0	0/0	0/0	0/0	0/0	0/0	0/0	0/0	0/1	./.	2021-01-01	0/0	0/0	0/0	0/0	0/0	0/0	0/0	0/0	0/0	0/0
smed_chr1_3719796	0/0	0/0	0/0	0/0	0/0	0/0	0/0	0/0	0/0	0/0	0/0	0/0	0/0	0/0	0/0	0/1	./.	2021-01-01	0/0	0/0	0/0	0/0	0/0	0/0	0/0	0/0	0/0	0/0
smed_chr1_3719861	2021-01-01	2021-01-01	2021-01-01	2021-01-01	2021-01-01	2021-01-01	2021-01-01	2021-01-01	2021-01-01	2021-01-01	2021-01-01	2021-01-01	0/1	0/1	2021-01-01	0/1	./.	0/0	2021-01-01	2021-01-01	2021-01-01	0/1	2021-01-01	2021-01-01	2021-01-01	2021-01-01	./.	2021-01-01
smed_chr1_3768619	0/0	0/0	0/0	0/0	0/0	0/0	0/0	0/0	0/0	0/0	0/0	0/1	0/1	./.	0/1	0/0	0/0	0/0	0/0	0/0	0/0	0/0	0/0	0/0	0/0	0/0	0/0	0/0
smed_chr1_3768655	0/0	0/0	0/0	0/0	0/0	0/0	0/0	0/0	0/0	0/0	0/0	0/0	0/0	0/0	0/0	0/0	0/0	0/0	0/0	0/0	0/0	0/0	0/0	0/0	0/0	0/0	0/0	0/0
smed_chr1_3768656	0/0	0/0	0/0	0/0	0/0	0/0	0/0	0/0	0/0	0/0	0/0	0/0	0/0	0/0	0/0	0/0	0/0	0/0	0/0	0/0	0/0	0/0	0/0	0/0	0/0	0/0	0/0	0/0
smed_chr1_3768813	2021-01-01	2021-01-01	2021-01-01	2021-01-01	2021-01-01	2021-01-01	0/1	2021-01-01	2021-01-01	2021-01-01	./.	2021-01-01	./.	0/1	2021-01-01	2021-01-01	0/1	0/0	2021-01-01	2021-01-01	2021-01-01	2021-01-01	2021-01-01	2021-01-01	2021-01-01	2021-01-01	2021-01-01	2021-01-01
smed_chr1_3768817	0/0	0/0	0/0	0/0	0/0	0/1	0/1	0/1	0/1	0/1	./.	0/0	0/0	0/0	0/0	0/0	0/0	0/0	0/1	0/0	0/1	0/0	0/0	0/0	0/0	0/0	0/0	0/0
smed_chr1_3768863	0/0	0/0	0/0	0/0	0/0	0/1	0/1	0/1	0/1	0/1	./.	0/0	0/0	0/0	0/0	0/0	0/0	0/0	0/1	0/0	0/1	0/0	0/0	0/0	0/0	0/0	0/0	0/0
smed_chr1_3834727	0/0	0/0	0/0	0/0	0/0	0/0	./.	0/0	0/0	0/0	0/0	0/0	0/0	0/0	0/0	0/0	0/0	0/0	0/0	0/0	0/0	0/0	0/0	0/0	2021-01-01	2021-01-01	2021-01-01	0/1
smed_chr1_3835000	0/0	0/0	0/0	0/0	0/0	./.	./.	0/1	0/1	0/1	0/1	0/0	0/0	0/0	0/0	0/0	0/0	0/0	0/1	0/0	0/0	0/0	0/0	0/0	0/0	0/0	0/0	0/0
smed_chr1_3835009	0/0	0/0	0/0	0/0	0/0	0/1	./.	0/1	0/1	0/1	0/1	0/0	0/0	0/0	0/0	0/0	0/0	0/0	0/1	0/0	0/0	0/0	0/0	0/0	0/0	0/0	0/0	0/0
smed_chr1_3835025	0/0	0/0	0/0	0/0	0/0	./.	./.	0/1	0/1	0/1	0/1	0/0	0/0	0/0	0/0	0/0	0/0	0/0	0/1	0/0	0/0	0/0	0/0	0/0	0/0	0/0	0/0	0/0
smed_chr1_3867714	2021-01-01	2021-01-01	2021-01-01	2021-01-01	2021-01-01	2021-01-01	2021-01-01	2021-01-01	2021-01-01	2021-01-01	2021-01-01	2021-01-01	./.	0/1	2021-01-01	2021-01-01	0/1	2021-01-01	2021-01-01	2021-01-01	./.	0/1	2021-01-01	0/1	2021-01-01	0/1	2021-01-01	2021-01-01
smed_chr1_3867897	2021-01-01	2021-01-01	2021-01-01	2021-01-01	2021-01-01	2021-01-01	2021-01-01	0/1	2021-01-01	2021-01-01	2021-01-01	2021-01-01	0/1	0/1	2021-01-01	2021-01-01	0/1	2021-01-01	2021-01-01	2021-01-01	0/1	0/1	2021-01-01	0/1	2021-01-01	0/1	2021-01-01	2021-01-01
smed_chr1_3878205	2021-01-01	2021-01-01	2021-01-01	2021-01-01	2021-01-01	2021-01-01	./.	2021-01-01	2021-01-01	2021-01-01	2021-01-01	2021-01-01	2021-01-01	0/1	2021-01-01	2021-01-01	2021-01-01	2021-01-01	2021-01-01	2021-01-01	0/1	2021-01-01	2021-01-01	./.	2021-01-01	2021-01-01	2021-01-01	2021-01-01
smed_chr1_3878241	0/0	0/0	0/0	0/0	0/0	0/0	0/0	0/0	0/0	0/0	0/0	0/0	0/0	0/0	0/0	0/0	0/0	0/0	0/0	0/0	0/0	0/0	0/0	0/0	0/0	0/0	0/0	0/1
smed_chr1_3878269	0/0	0/0	0/0	0/0	0/0	0/0	0/0	0/0	0/0	0/0	0/1	0/0	0/0	0/0	0/0	0/0	0/0	0/0	0/0	0/0	0/0	0/0	0/0	0/0	0/0	0/0	0/0	0/0
smed_chr1_3917237	2021-01-01	2021-01-01	2021-01-01	2021-01-01	2021-01-01	2021-01-01	0/1	2021-01-01	2021-01-01	2021-01-01	./.	2021-01-01	2021-01-01	./.	2021-01-01	2021-01-01	2021-01-01	2021-01-01	0/0	./.	./.	0/0	0/1	2021-01-01	2021-01-01	2021-01-01	2021-01-01	2021-01-01
smed_chr1_3917286	0/0	0/0	0/0	0/0	0/0	0/0	0/1	0/0	0/0	0/0	./.	0/0	0/0	0/0	0/0	0/0	0/0	0/0	0/0	./.	./.	0/0	0/0	0/0	0/0	0/0	0/0	0/0
smed_chr1_3951309	0/0	0/0	0/0	0/0	0/0	0/0	0/0	0/0	0/0	0/0	0/0	0/0	0/0	0/0	0/0	0/0	0/0	0/0	0/0	0/0	0/0	0/0	0/0	0/0	0/0	0/0	0/0	0/0
smed_chr1_3951432	2021-01-01	2021-01-01	2021-01-01	2021-01-01	./.	0/1	0/1	0/1	2021-01-01	2021-01-01	0/1	2021-01-01	0/1	0/1	2021-01-01	2021-01-01	./.	2021-01-01	0/1	2021-01-01	0/1	0/1	0/1	0/1	2021-01-01	0/1	0/1	0/1
smed_chr1_3951453	2021-01-01	2021-01-01	2021-01-01	2021-01-01	./.	0/1	0/1	0/1	2021-01-01	2021-01-01	0/1	2021-01-01	0/1	0/1	2021-01-01	2021-01-01	./.	2021-01-01	0/1	2021-01-01	0/1	0/1	0/1	0/1	2021-01-01	0/1	0/1	0/1
smed_chr1_3951487	2021-01-01	2021-01-01	2021-01-01	2021-01-01	2021-01-01	0/1	0/1	0/1	2021-01-01	2021-01-01	0/1	2021-01-01	0/1	0/1	2021-01-01	2021-01-01	./.	2021-01-01	0/1	2021-01-01	0/1	0/1	0/1	0/1	2021-01-01	0/1	0/1	0/1
smed_chr1_4004407	2021-01-01	2021-01-01	2021-01-01	2021-01-01	2021-01-01	2021-01-01	0/1	2021-01-01	2021-01-01	2021-01-01	0/1	0/1	0/0	./.	./.	0/0	0/0	0/0	./.	0/1	0/0	./.	2021-01-01	0/0	2021-01-01	0/1	./.	2021-01-01
smed_chr1_4004455	0/0	0/0	0/0	0/0	0/0	0/0	0/0	0/0	0/0	0/0	0/0	0/1	2021-01-01	./.	./.	2021-01-01	0/1	2021-01-01	./.	0/1	0/1	./.	0/0	2021-01-01	0/0	0/0	0/0	0/0
smed_chr1_4075674	0/0	0/1	0/0	0/0	0/0	0/0	./.	./.	0/0	0/0	0/0	0/0	0/0	0/0	0/0	0/0	0/0	0/0	0/0	0/0	0/0	0/0	0/0	./.	0/0	./.	0/0	./.
smed_chr1_4075681	0/0	0/0	0/0	0/0	0/0	0/0	./.	./.	0/0	0/0	0/0	0/0	0/0	0/0	0/0	0/0	0/1	0/0	0/0	0/0	0/0	0/0	0/0	./.	0/0	./.	0/1	0/0
smed_chr1_4075682	0/0	0/0	0/0	0/0	0/0	0/0	./.	./.	0/0	0/0	0/0	0/0	0/0	0/0	0/0	0/0	0/1	0/0	0/0	0/0	0/0	0/0	0/0	./.	0/0	./.	0/1	0/0
smed_chr1_4075713	0/0	0/1	0/0	0/0	0/0	0/0	./.	./.	0/0	0/0	0/0	0/0	0/0	0/0	0/0	0/0	0/0	0/0	0/0	0/0	0/0	0/0	0/0	./.	0/0	./.	0/0	./.
smed_chr1_4134563	0/0	0/0	0/0	0/0	0/0	0/0	./.	./.	0/0	0/0	0/0	0/0	./.	0/0	0/0	0/0	0/0	0/0	0/0	0/0	0/0	0/0	0/0	0/0	0/0	0/0	0/0	0/0
smed_chr1_4134632	2021-01-01	2021-01-01	2021-01-01	2021-01-01	2021-01-01	2021-01-01	./.	0/1	2021-01-01	2021-01-01	2021-01-01	2021-01-01	./.	0/1	2021-01-01	2021-01-01	2021-01-01	2021-01-01	2021-01-01	2021-01-01	2021-01-01	2021-01-01	2021-01-01	./.	2021-01-01	2021-01-01	2021-01-01	2021-01-01
smed_chr1_4134641	0/0	0/0	0/0	0/0	0/0	0/0	./.	0/0	0/0	0/0	0/0	0/0	./.	0/0	0/0	0/0	0/0	0/0	0/0	0/0	0/0	0/0	0/0	0/0	0/0	0/0	0/0	0/0
smed_chr1_4134673	0/1	0/1	0/1	0/0	0/0	./.	./.	0/1	0/1	0/0	0/0	0/0	./.	0/0	0/0	0/0	0/0	0/0	0/0	0/0	0/0	0/0	0/0	0/0	0/0	0/0	0/0	0/0
smed_chr1_4143288	0/0	0/0	0/0	0/0	0/0	0/0	./.	0/0	0/0	0/0	0/0	0/0	0/0	0/0	0/0	0/0	0/0	0/0	0/0	0/0	0/0	0/0	0/0	0/0	0/0	0/0	0/0	0/0
smed_chr1_4143318	0/0	0/0	0/0	0/0	0/0	0/0	./.	./.	0/0	0/0	./.	0/1	0/0	./.	0/1	0/0	0/0	0/0	0/0	0/0	0/0	0/0	0/0	0/1	0/0	0/0	0/1	0/0
smed_chr1_4143419	0/0	0/0	0/0	0/0	0/0	0/0	0/0	0/0	0/0	0/0	0/0	0/0	0/0	0/0	0/0	0/0	0/0	0/0	0/0	0/0	0/0	0/0	0/0	0/0	0/0	0/0	0/0	0/0
smed_chr1_4143420	0/0	0/0	0/0	0/0	0/0	0/0	0/0	0/0	0/0	0/0	0/0	0/0	0/0	0/0	0/0	0/0	0/0	0/0	0/0	0/0	0/0	0/0	0/0	0/0	0/0	0/0	0/0	0/0
smed_chr1_4143421	0/0	0/0	0/0	0/0	0/0	0/0	0/0	0/0	0/0	0/0	0/0	0/0	0/0	0/0	0/0	0/0	0/0	0/0	0/0	0/0	0/0	0/0	0/0	0/0	0/0	0/0	0/0	0/0
smed_chr1_4143467	0/0	0/0	0/0	0/0	0/0	0/0	./.	0/0	0/0	0/0	0/0	0/0	0/0	0/0	0/0	0/0	0/0	0/0	0/0	0/0	0/0	0/0	0/0	0/0	0/0	0/0	0/0	0/0
smed_chr1_4453954	0/0	0/0	0/0	0/0	0/0	0/0	0/0	0/0	0/0	0/0	0/0	0/0	0/0	0/0	0/0	0/0	0/0	0/0	0/0	0/0	0/0	0/0	0/0	0/0	0/0	0/0	0/0	0/0
smed_chr1_4454023	0/0	0/0	0/0	0/0	0/0	0/0	0/0	0/0	0/0	0/0	0/0	0/1	0/0	0/1	0/1	0/0	0/0	0/0	0/0	0/0	0/0	0/0	0/0	0/0	0/0	0/0	0/0	0/0
smed_chr1_4472962	2021-01-01	2021-01-01	2021-01-01	2021-01-01	2021-01-01	2021-01-01	0/1	./.	2021-01-01	2021-01-01	2021-01-01	2021-01-01	2021-01-01	0/1	2021-01-01	2021-01-01	2021-01-01	2021-01-01	2021-01-01	2021-01-01	2021-01-01	2021-01-01	2021-01-01	./.	2021-01-01	2021-01-01	2021-01-01	2021-01-01
smed_chr1_4473014	0/0	0/1	0/0	0/0	0/0	0/0	0/0	0/0	0/0	0/0	0/0	./.	0/1	0/0	0/0	0/0	0/1	0/0	0/0	0/0	0/0	0/0	0/0	0/0	0/0	0/0	0/0	0/0
smed_chr1_4473024	2021-01-01	0/1	2021-01-01	2021-01-01	2021-01-01	2021-01-01	./.	2021-01-01	2021-01-01	2021-01-01	2021-01-01	./.	0/1	0/1	2021-01-01	2021-01-01	0/1	2021-01-01	2021-01-01	2021-01-01	2021-01-01	2021-01-01	2021-01-01	./.	2021-01-01	2021-01-01	2021-01-01	2021-01-01
smed_chr1_4473046	2021-01-01	2021-01-01	2021-01-01	2021-01-01	2021-01-01	2021-01-01	./.	2021-01-01	2021-01-01	2021-01-01	2021-01-01	2021-01-01	2021-01-01	0/1	2021-01-01	2021-01-01	2021-01-01	2021-01-01	2021-01-01	2021-01-01	2021-01-01	2021-01-01	2021-01-01	./.	2021-01-01	2021-01-01	2021-01-01	2021-01-01
smed_chr1_4473057	0/0	0/1	0/0	0/0	0/0	0/0	0/0	0/0	0/0	0/0	0/0	0/0	0/1	0/0	0/0	0/0	0/0	0/0	0/0	0/0	0/0	0/0	0/0	0/0	0/0	0/0	0/0	0/0
smed_chr1_4473322	0/0	0/0	0/0	0/0	0/0	0/0	0/0	0/0	0/0	0/0	0/0	0/1	0/1	0/0	0/0	0/0	0/0	0/0	0/0	0/0	0/0	0/0	0/0	0/0	0/0	0/0	0/0	0/0
smed_chr1_4473595	0/0	0/0	0/0	0/0	0/0	0/0	0/0	0/0	0/0	0/0	0/0	0/0	2021-01-01	0/0	0/0	0/0	0/0	0/0	0/0	0/0	0/0	0/0	0/0	0/0	0/0	0/0	0/0	0/0
smed_chr1_4473628	2021-01-01	2021-01-01	2021-01-01	2021-01-01	2021-01-01	2021-01-01	0/1	./.	2021-01-01	2021-01-01	0/1	2021-01-01	2021-01-01	0/1	2021-01-01	2021-01-01	2021-01-01	2021-01-01	2021-01-01	2021-01-01	2021-01-01	2021-01-01	2021-01-01	0/1	2021-01-01	2021-01-01	2021-01-01	2021-01-01
smed_chr1_4473652	2021-01-01	2021-01-01	2021-01-01	2021-01-01	2021-01-01	2021-01-01	0/1	2021-01-01	2021-01-01	2021-01-01	0/1	2021-01-01	2021-01-01	0/1	2021-01-01	2021-01-01	2021-01-01	2021-01-01	2021-01-01	2021-01-01	2021-01-01	2021-01-01	2021-01-01	./.	2021-01-01	2021-01-01	2021-01-01	2021-01-01
smed_chr1_4473787	0/0	0/0	0/0	0/0	0/0	0/0	0/0	0/0	0/0	0/0	0/0	0/0	0/0	0/0	0/0	0/0	0/0	0/0	2021-01-01	2021-01-01	2021-01-01	./.	2021-01-01	0/0	0/0	0/0	0/0	0/0
smed_chr1_4516293	0/0	0/0	0/0	0/0	0/0	0/0	0/0	0/0	0/0	0/0	0/0	0/1	2021-01-01	0/1	0/1	0/0	0/0	0/0	./.	./.	0/0	0/0	0/0	0/0	0/0	0/0	0/0	0/0
smed_chr1_4516356	2021-01-01	2021-01-01	2021-01-01	0/1	2021-01-01	2021-01-01	./.	0/1	./.	2021-01-01	./.	0/0	0/0	0/0	0/0	2021-01-01	2021-01-01	2021-01-01	./.	./.	0/0	0/0	./.	2021-01-01	0/0	0/1	0/0	0/1
smed_chr1_4516402	2021-01-01	2021-01-01	2021-01-01	0/1	2021-01-01	2021-01-01	./.	0/1	0/1	2021-01-01	./.	0/0	0/0	0/0	0/0	2021-01-01	2021-01-01	2021-01-01	./.	./.	0/0	0/0	0/0	2021-01-01	0/0	0/1	0/0	0/1
smed_chr1_4516439	0/0	0/0	0/0	0/0	0/0	0/0	0/0	0/0	0/0	0/0	0/0	0/1	2021-01-01	0/1	0/1	0/0	0/0	0/0	./.	./.	0/0	0/0	0/0	0/0	0/0	0/0	0/0	0/0
smed_chr1_4516466	2021-01-01	2021-01-01	2021-01-01	0/1	2021-01-01	2021-01-01	./.	0/1	0/1	2021-01-01	./.	0/0	0/0	0/0	0/0	2021-01-01	2021-01-01	2021-01-01	./.	./.	0/0	0/0	0/0	2021-01-01	0/0	0/1	0/0	0/1
smed_chr1_4531456	0/0	0/0	0/0	0/0	./.	0/0	0/0	0/0	0/0	0/0	0/0	0/0	0/0	0/0	0/0	0/0	0/0	0/0	0/0	0/0	0/0	./.	./.	0/0	0/0	0/0	0/0	0/0
smed_chr1_4531514	0/0	0/0	0/0	0/0	./.	0/0	./.	0/0	0/0	0/0	0/0	0/0	0/0	0/0	0/0	0/0	0/0	0/0	./.	0/0	./.	0/0	0/0	0/0	0/0	0/0	0/0	0/0
smed_chr1_4531618	0/0	0/1	0/0	0/0	0/1	0/1	./.	./.	0/1	./.	0/1	0/0	0/0	0/1	0/0	0/0	./.	./.	2021-01-01	2021-01-01	./.	0/1	0/1	0/0	0/0	0/0	0/0	0/0
smed_chr1_4531636	0/0	0/0	0/1	0/1	0/0	0/0	./.	0/0	0/0	0/0	0/0	0/1	0/0	0/0	2021-01-01	0/0	0/0	0/0	0/0	0/0	0/0	0/0	0/0	0/0	0/0	0/0	0/0	0/0
smed_chr1_4531832	0/0	0/0	0/0	0/0	0/0	0/0	./.	0/0	0/0	0/0	0/0	0/0	0/0	0/0	0/0	0/0	0/0	0/0	0/0	0/0	0/0	0/0	0/0	0/0	0/0	0/0	0/0	0/0
smed_chr1_4531859	0/0	0/0	0/0	0/0	0/0	0/0	./.	0/0	0/0	./.	0/0	0/0	0/0	0/0	0/0	0/0	0/0	0/0	0/0	0/0	0/0	0/0	0/0	0/0	0/0	0/0	0/0	0/0
smed_chr1_4531916	0/0	0/0	0/0	0/0	0/0	./.	./.	0/0	0/0	0/0	0/1	./.	0/0	0/1	0/0	0/0	./.	0/0	0/0	0/0	0/0	0/0	0/0	0/0	0/0	0/1	0/1	0/0
smed_chr1_4531925	2021-01-01	0/1	2021-01-01	2021-01-01	0/1	0/1	./.	0/0	0/1	./.	0/1	0/1	0/1	0/0	2021-01-01	2021-01-01	./.	./.	0/0	0/0	0/0	0/0	0/0	0/1	0/1	0/1	0/1	0/1
smed_chr1_4531927	2021-01-01	0/1	0/1	0/1	0/1	0/1	./.	0/0	0/1	./.	0/1	0/0	0/0	0/0	0/0	2021-01-01	./.	./.	0/0	0/0	0/0	0/0	./.	0/1	2021-01-01	0/1	0/1	0/1
smed_chr1_4531933	0/0	0/1	0/0	0/0	0/1	0/1	./.	0/1	0/1	./.	0/1	0/0	0/0	0/1	0/0	0/0	./.	./.	2021-01-01	2021-01-01	./.	0/1	0/1	0/0	0/0	0/0	0/0	0/0
smed_chr1_4604488	0/0	0/0	0/0	0/0	0/0	0/0	0/0	0/1	0/0	0/0	0/0	0/0	0/0	0/0	0/0	0/0	0/0	0/0	0/0	0/0	0/0	0/0	0/0	0/0	0/0	0/0	0/0	0/0
smed_chr1_4604537	0/0	0/0	0/0	0/0	0/0	0/0	0/0	./.	0/0	0/0	0/0	0/0	0/0	0/0	0/0	0/0	0/0	0/0	0/0	0/0	0/0	0/0	0/0	0/0	0/0	0/0	0/0	0/0
smed_chr1_4608185	0/0	0/0	0/0	0/0	0/0	./.	./.	0/0	0/0	0/0	0/0	0/0	0/0	0/0	0/0	0/0	0/0	0/0	./.	0/0	2021-01-01	0/1	./.	0/0	0/0	0/0	0/0	0/0
smed_chr1_4608238	2021-01-01	2021-01-01	2021-01-01	2021-01-01	2021-01-01	./.	./.	0/0	0/0	2021-01-01	0/0	2021-01-01	2021-01-01	0/1	2021-01-01	2021-01-01	0/1	2021-01-01	./.	2021-01-01	2021-01-01	2021-01-01	./.	2021-01-01	2021-01-01	2021-01-01	0/1	2021-01-01
smed_chr1_4680777	0/0	0/0	0/0	0/0	0/0	0/0	0/0	0/0	0/0	0/0	0/0	0/0	0/0	0/0	0/0	0/0	0/0	0/0	0/0	0/0	0/0	0/0	0/0	0/0	0/0	0/0	0/0	0/0
smed_chr1_4680859	./.	./.	./.	0/0	0/1	0/0	0/0	0/0	0/0	0/0	0/0	0/0	0/0	0/0	0/0	2021-01-01	./.	2021-01-01	0/1	2021-01-01	0/0	0/0	2021-01-01	./.	2021-01-01	0/1	2021-01-01	2021-01-01
smed_chr1_4681029	./.	./.	./.	0/0	0/1	0/0	0/0	0/0	0/0	0/0	0/0	0/0	0/0	0/0	0/0	2021-01-01	./.	2021-01-01	0/1	./.	0/0	0/0	./.	./.	2021-01-01	0/1	2021-01-01	2021-01-01
smed_chr1_4681045	0/0	0/0	0/0	0/1	0/0	./.	0/1	0/1	2021-01-01	2021-01-01	0/1	./.	2021-01-01	./.	./.	0/0	0/0	0/0	0/0	0/0	0/0	0/0	0/0	0/0	0/0	0/0	0/0	0/0
smed_chr1_4681049	0/0	0/0	0/0	0/0	0/0	0/0	0/0	0/0	0/0	0/0	0/0	./.	0/0	./.	./.	0/0	0/0	0/0	0/0	0/0	0/0	2021-01-01	0/0	0/0	0/0	0/0	0/0	0/0
smed_chr1_4681062	0/0	0/0	0/0	0/0	0/0	0/0	0/0	0/0	0/0	0/0	0/0	./.	0/0	./.	./.	0/0	0/0	0/0	0/0	0/0	0/0	2021-01-01	0/0	0/0	0/0	0/0	0/0	0/0
smed_chr1_4681070	./.	./.	./.	0/0	0/1	0/0	0/0	0/0	0/0	0/0	0/0	0/0	0/0	0/0	0/0	2021-01-01	./.	2021-01-01	0/1	2021-01-01	0/0	0/0	./.	./.	2021-01-01	0/1	2021-01-01	2021-01-01
smed_chr1_4681076	./.	./.	./.	0/0	0/1	0/0	0/0	0/0	0/0	0/0	0/0	0/0	0/0	0/0	0/0	2021-01-01	./.	2021-01-01	0/1	./.	0/0	0/0	./.	./.	2021-01-01	0/1	2021-01-01	2021-01-01
smed_chr1_4681081	0/0	0/0	0/0	0/0	0/0	0/0	0/0	0/0	0/0	0/0	0/0	0/0	0/0	0/0	0/0	0/0	0/0	0/0	0/0	0/0	0/0	0/0	0/0	0/0	0/0	0/0	0/0	0/0
smed_chr1_4681112	./.	./.	./.	2021-01-01	0/1	./.	0/1	0/1	2021-01-01	2021-01-01	0/1	./.	2021-01-01	./.	./.	0/0	0/0	0/0	0/0	0/0	0/0	0/0	0/0	0/0	0/0	0/0	0/0	0/0
smed_chr1_4756620	0/0	0/0	0/0	0/0	0/0	0/0	./.	0/0	0/0	0/0	0/0	0/0	0/0	0/0	0/0	./.	0/0	0/0	0/0	0/0	0/0	0/0	0/0	0/0	0/0	0/0	0/0	0/0
smed_chr1_4756626	2021-01-01	2021-01-01	0/0	2021-01-01	2021-01-01	0/1	./.	./.	2021-01-01	2021-01-01	2021-01-01	2021-01-01	2021-01-01	0/0	2021-01-01	./.	0/0	0/0	0/0	0/0	0/0	0/0	0/0	2021-01-01	2021-01-01	./.	2021-01-01	2021-01-01
smed_chr1_4756854	0/0	0/0	0/0	0/0	0/0	0/0	0/0	0/0	0/0	0/0	0/0	0/0	0/0	0/0	0/0	./.	0/1	0/0	0/0	0/0	0/0	0/1	0/0	0/0	0/0	./.	0/0	0/0
smed_chr1_5369657	0/1	./.	0/1	0/1	0/1	0/0	0/0	0/0	0/0	0/0	0/0	0/0	0/0	0/0	0/0	0/0	0/0	0/0	0/0	0/0	./.	0/0	0/0	0/0	0/0	0/0	0/0	./.
smed_chr1_5369687	0/0	0/0	0/0	0/0	0/0	0/0	0/0	0/0	0/0	0/0	0/0	0/0	0/0	0/0	0/0	0/0	0/0	0/0	0/0	./.	./.	./.	2021-01-01	0/0	0/0	0/0	0/0	./.
smed_chr1_5369717	0/0	0/0	0/0	0/0	0/0	0/0	0/0	0/0	0/0	0/0	0/0	0/0	0/0	0/0	0/0	0/0	0/0	0/0	0/0	0/0	./.	0/0	0/0	0/0	0/0	0/0	./.	./.
smed_chr1_5369719	0/0	0/0	0/0	0/0	0/0	0/0	0/0	0/0	0/0	0/0	0/0	0/0	0/0	0/0	0/0	0/0	0/0	0/0	0/0	0/0	./.	0/0	0/0	0/0	0/0	./.	0/0	./.
smed_chr1_5369736	0/0	0/0	0/1	0/1	0/0	2021-01-01	2021-01-01	2021-01-01	2021-01-01	2021-01-01	2021-01-01	2021-01-01	2021-01-01	2021-01-01	2021-01-01	2021-01-01	2021-01-01	2021-01-01	2021-01-01	2021-01-01	./.	2021-01-01	2021-01-01	2021-01-01	2021-01-01	./.	./.	./.
smed_chr1_5369786	0/0	./.	0/0	0/0	0/0	0/0	0/0	0/0	0/0	0/0	0/0	0/0	0/0	0/0	0/0	0/0	0/0	0/0	0/0	0/0	./.	0/0	0/0	0/0	0/0	0/0	./.	./.
smed_chr1_5369788	0/0	0/0	0/1	0/1	0/0	2021-01-01	2021-01-01	2021-01-01	2021-01-01	2021-01-01	2021-01-01	2021-01-01	2021-01-01	2021-01-01	2021-01-01	2021-01-01	2021-01-01	2021-01-01	2021-01-01	0/0	./.	0/0	0/0	2021-01-01	2021-01-01	./.	2021-01-01	./.
smed_chr1_5369871	0/0	0/0	0/0	0/0	0/0	0/0	0/0	0/0	0/0	0/0	0/0	0/0	0/0	./.	0/0	0/0	0/0	0/0	0/0	0/0	./.	0/0	0/0	0/0	0/0	./.	0/0	0/0
smed_chr1_5369872	0/0	0/0	0/0	0/0	0/0	0/0	0/0	0/0	0/0	0/0	0/0	0/0	0/0	./.	0/0	0/0	0/0	0/0	0/0	0/0	./.	0/0	0/0	0/0	0/0	./.	0/0	0/0
smed_chr1_5369883	2021-01-01	2021-01-01	2021-01-01	./.	./.	0/0	0/0	./.	0/0	0/0	0/0	0/0	0/0	0/0	0/0	0/0	0/0	0/0	0/0	0/0	./.	0/0	0/0	0/0	0/0	./.	0/0	0/0
smed_chr1_5369935	2021-01-01	2021-01-01	2021-01-01	./.	2021-01-01	0/0	0/0	./.	0/0	0/0	0/0	0/0	0/0	0/0	0/0	0/0	0/0	0/0	0/0	0/0	./.	0/0	0/0	0/0	0/0	./.	0/0	0/0
smed_chr1_5370180	2021-01-01	2021-01-01	2021-01-01	./.	2021-01-01	./.	0/0	./.	0/0	0/0	0/0	0/0	0/0	0/0	0/0	0/0	0/0	0/0	0/0	0/0	./.	0/0	0/0	0/0	0/0	./.	0/0	0/0
smed_chr1_5370183	0/0	0/0	0/0	0/0	0/0	./.	0/0	0/0	0/0	0/0	0/0	0/0	0/0	0/0	0/0	0/0	0/0	0/0	0/1	2021-01-01	./.	2021-01-01	2021-01-01	0/0	0/0	./.	0/0	0/0
smed_chr1_5370211	0/0	0/0	0/0	0/0	0/0	./.	0/0	0/0	0/0	0/0	0/0	0/0	0/0	./.	0/0	0/0	0/0	0/0	0/0	0/0	./.	0/0	0/0	0/0	0/0	./.	0/0	0/0
smed_chr1_5370232	2021-01-01	2021-01-01	2021-01-01	./.	2021-01-01	./.	0/0	./.	0/0	0/0	0/0	0/0	0/0	0/0	0/0	0/0	0/0	0/0	0/1	2021-01-01	./.	2021-01-01	2021-01-01	0/0	0/0	./.	0/0	0/0
smed_chr1_5382925	2021-01-01	0/1	2021-01-01	2021-01-01	2021-01-01	2021-01-01	2021-01-01	2021-01-01	2021-01-01	2021-01-01	2021-01-01	0/1	./.	./.	./.	2021-01-01	2021-01-01	2021-01-01	./.	2021-01-01	./.	2021-01-01	2021-01-01	./.	2021-01-01	2021-01-01	2021-01-01	2021-01-01
smed_chr1_5382947	2021-01-01	0/1	2021-01-01	2021-01-01	2021-01-01	2021-01-01	2021-01-01	2021-01-01	2021-01-01	2021-01-01	2021-01-01	0/0	./.	./.	./.	2021-01-01	2021-01-01	2021-01-01	./.	0/0	./.	0/0	0/0	./.	2021-01-01	2021-01-01	2021-01-01	2021-01-01
smed_chr1_5453087	./.	./.	0/0	0/0	0/1	0/0	0/0	0/0	0/0	0/0	0/0	0/0	0/0	0/0	0/0	0/0	0/0	0/0	./.	2021-01-01	2021-01-01	2021-01-01	2021-01-01	0/0	0/0	2021-01-01	0/1	0/0
smed_chr1_5453102	./.	./.	2021-01-01	2021-01-01	0/1	0/1	./.	2021-01-01	2021-01-01	2021-01-01	./.	0/0	0/0	./.	0/0	2021-01-01	2021-01-01	2021-01-01	0/0	0/0	0/0	0/0	0/0	0/1	2021-01-01	0/0	0/0	0/1
smed_chr1_5453138	0/0	0/0	0/0	0/0	0/0	0/0	0/0	0/0	0/0	0/0	0/0	0/0	0/0	0/0	0/0	0/1	0/0	0/1	0/0	0/0	0/0	0/0	0/0	0/0	0/0	0/0	0/0	0/0
smed_chr1_5453166	./.	./.	0/0	0/0	0/1	0/0	0/0	0/0	0/0	0/0	0/0	0/0	0/0	0/0	0/0	0/0	0/0	0/0	./.	2021-01-01	2021-01-01	2021-01-01	2021-01-01	0/0	0/0	2021-01-01	0/1	0/0
smed_chr1_5453177	0/0	0/0	0/0	0/0	0/0	0/0	0/0	0/0	0/0	0/0	0/0	2021-01-01	2021-01-01	./.	2021-01-01	0/0	0/0	0/0	./.	0/0	0/0	0/0	0/0	0/0	0/0	0/0	0/0	0/0
smed_chr1_5453188	./.	./.	0/0	0/0	0/1	0/0	0/0	0/0	0/0	0/0	0/0	0/0	0/0	0/0	0/0	0/0	0/0	0/0	./.	2021-01-01	2021-01-01	2021-01-01	2021-01-01	0/0	0/0	2021-01-01	0/1	0/0
smed_chr1_5453189	./.	./.	0/0	0/0	0/1	0/0	0/0	0/0	0/0	0/0	0/0	0/0	0/0	0/0	0/0	0/0	0/0	0/0	./.	2021-01-01	2021-01-01	2021-01-01	2021-01-01	0/0	0/0	2021-01-01	0/1	0/0
smed_chr1_5453191	./.	./.	0/0	0/0	0/1	0/0	0/0	0/0	0/0	0/0	0/0	0/0	0/0	0/0	0/0	0/0	0/0	0/0	./.	2021-01-01	2021-01-01	2021-01-01	2021-01-01	0/0	0/0	2021-01-01	0/1	0/0
smed_chr1_5453213	0/0	0/0	0/0	0/0	0/0	0/1	0/0	0/0	0/0	0/0	./.	0/0	0/0	./.	0/0	0/0	0/0	0/0	0/0	0/0	0/0	0/0	0/0	0/1	0/0	0/0	0/1	0/1
smed_chr1_5453215	0/0	0/0	0/0	0/0	0/0	0/0	0/0	0/0	0/0	0/0	0/0	0/0	0/0	0/0	0/0	0/0	0/0	0/0	0/0	0/0	0/0	0/0	0/0	0/0	0/0	0/0	0/0	0/0
smed_chr1_5453217	0/0	0/0	0/0	0/0	0/0	0/0	0/0	0/0	0/0	0/0	0/0	0/0	0/0	0/0	0/0	0/0	0/0	0/0	0/0	0/0	0/0	0/0	0/0	0/0	0/0	0/0	0/0	0/0
smed_chr1_5453219	0/0	0/0	0/0	0/0	0/0	0/0	0/0	0/0	0/0	0/0	0/0	0/0	0/0	0/0	0/0	0/0	0/0	0/0	0/0	0/0	0/0	0/0	0/0	0/0	0/0	0/0	0/0	0/0
smed_chr1_5453225	0/0	0/0	0/0	0/0	0/0	0/0	0/0	0/0	0/0	0/0	0/0	0/0	0/0	0/0	0/0	0/0	0/0	0/0	0/0	0/0	0/0	0/0	0/0	0/0	0/0	0/0	0/0	0/0
smed_chr1_5453230	./.	./.	0/0	0/0	0/1	0/0	0/0	0/0	0/0	0/0	0/0	0/0	0/0	0/0	0/0	0/0	0/0	0/0	./.	2021-01-01	2021-01-01	2021-01-01	2021-01-01	0/0	0/0	2021-01-01	0/1	0/0
smed_chr1_5453249	0/0	0/0	0/0	0/0	0/0	0/0	0/0	0/0	0/0	0/0	0/0	0/0	0/0	0/0	0/0	0/0	0/0	0/0	0/0	0/0	0/0	0/0	0/0	0/0	0/0	0/0	0/0	0/0
smed_chr1_5453259	0/0	0/0	0/0	0/0	0/0	0/0	0/0	0/0	0/0	0/0	0/0	./.	2021-01-01	./.	./.	0/0	0/0	0/0	./.	0/0	0/0	0/0	0/0	0/0	0/0	0/0	0/0	0/0
smed_chr1_5453274	./.	./.	0/0	0/0	0/1	0/0	0/0	0/0	0/0	0/0	0/0	0/0	0/0	0/0	0/0	0/0	0/0	0/0	./.	2021-01-01	2021-01-01	2021-01-01	2021-01-01	0/0	0/0	2021-01-01	0/1	0/0
smed_chr1_5453278	./.	./.	0/0	0/0	0/1	0/0	0/0	0/0	0/0	0/0	0/0	0/0	0/0	0/0	0/0	0/0	0/0	0/0	./.	2021-01-01	2021-01-01	2021-01-01	2021-01-01	0/0	0/0	2021-01-01	0/1	0/0
smed_chr1_5480561	0/1	0/1	2021-01-01	./.	./.	0/0	0/0	0/0	0/0	0/0	0/0	0/0	0/0	0/0	0/0	0/1	0/0	0/1	./.	2021-01-01	./.	2021-01-01	./.	0/0	0/0	0/0	0/0	0/0
smed_chr1_5480584	0/0	0/0	0/0	0/0	0/0	0/0	0/0	0/0	0/0	0/0	0/0	0/0	0/1	0/0	0/0	0/0	0/0	0/0	0/0	0/0	0/0	0/0	0/0	0/1	0/0	0/0	0/0	0/0
smed_chr1_5695776	2021-01-01	2021-01-01	2021-01-01	2021-01-01	2021-01-01	0/1	0/0	0/0	0/0	./.	0/0	./.	0/1	./.	0/1	2021-01-01	2021-01-01	2021-01-01	0/1	2021-01-01	2021-01-01	2021-01-01	2021-01-01	0/0	0/0	0/1	2021-01-01	2021-01-01
smed_chr1_5695902	0/0	0/0	0/0	0/0	0/0	0/0	0/0	0/0	0/0	0/0	0/0	0/0	0/0	0/0	0/0	0/0	0/0	0/0	0/0	0/0	0/0	0/0	0/0	0/0	0/0	0/0	0/0	0/0
smed_chr1_5695932	0/0	0/0	0/0	0/0	0/0	0/0	0/0	0/0	0/0	0/0	0/0	0/0	0/0	0/0	0/0	0/0	0/0	0/0	0/0	0/0	0/0	0/0	0/0	0/0	0/0	0/0	0/0	0/0
smed_chr1_5778369	0/0	0/0	0/0	0/0	0/0	0/0	0/0	0/0	0/0	0/0	0/0	0/0	./.	./.	0/0	0/0	0/0	0/0	./.	0/0	./.	./.	0/0	./.	0/0	0/0	0/0	0/0
smed_chr1_5872883	0/0	0/0	0/0	./.	./.	0/0	0/0	0/0	0/0	0/0	0/0	./.	0/0	./.	2021-01-01	0/0	0/0	0/0	0/0	0/0	0/0	0/0	0/0	0/0	0/0	0/0	0/0	0/0
smed_chr1_5885509	0/1	0/1	2021-01-01	2021-01-01	0/1	2021-01-01	./.	2021-01-01	0/1	0/1	0/1	0/0	0/0	./.	0/0	0/0	./.	0/1	2021-01-01	0/1	0/0	0/0	0/1	0/1	2021-01-01	0/1	0/0	0/1
smed_chr1_5885628	0/0	0/0	0/0	0/0	0/0	0/0	0/1	0/0	0/0	0/0	0/0	0/0	0/0	0/1	0/0	0/0	0/0	0/0	0/0	0/0	0/0	0/0	0/0	0/0	0/0	0/0	0/0	0/0
smed_chr1_5885632	0/1	0/1	2021-01-01	2021-01-01	0/1	2021-01-01	./.	2021-01-01	0/1	0/1	0/1	0/0	0/0	./.	0/0	0/0	./.	0/1	2021-01-01	0/1	./.	0/0	2021-01-01	./.	2021-01-01	0/1	0/0	0/1
smed_chr1_5885697	0/1	0/1	2021-01-01	2021-01-01	0/1	2021-01-01	./.	2021-01-01	0/1	0/1	0/1	0/0	0/0	./.	0/0	0/0	./.	0/1	2021-01-01	0/1	./.	0/0	2021-01-01	0/1	2021-01-01	0/1	0/0	0/1
smed_chr1_5885721	2021-01-01	2021-01-01	2021-01-01	2021-01-01	2021-01-01	2021-01-01	./.	2021-01-01	2021-01-01	2021-01-01	2021-01-01	./.	2021-01-01	0/1	2021-01-01	2021-01-01	./.	2021-01-01	2021-01-01	2021-01-01	2021-01-01	./.	2021-01-01	0/1	2021-01-01	2021-01-01	2021-01-01	2021-01-01
smed_chr1_5955611	2021-01-01	2021-01-01	2021-01-01	2021-01-01	2021-01-01	./.	2021-01-01	./.	2021-01-01	2021-01-01	./.	2021-01-01	0/0	./.	2021-01-01	2021-01-01	2021-01-01	2021-01-01	2021-01-01	2021-01-01	2021-01-01	2021-01-01	2021-01-01	2021-01-01	2021-01-01	2021-01-01	2021-01-01	2021-01-01
smed_chr1_5955624	0/0	0/0	0/0	0/0	0/0	0/0	0/0	0/0	0/0	0/0	./.	0/0	0/0	0/0	0/0	0/0	0/0	0/0	0/0	0/0	0/0	0/0	0/0	0/0	0/0	0/0	0/0	0/0
smed_chr1_5990330	0/0	0/0	0/0	0/0	0/0	0/0	0/1	./.	./.	./.	./.	0/0	0/0	0/0	0/0	0/0	0/0	0/0	0/0	./.	0/0	0/0	./.	0/0	0/0	0/0	0/0	0/0
smed_chr1_6051299	2021-01-01	2021-01-01	2021-01-01	2021-01-01	2021-01-01	2021-01-01	./.	2021-01-01	2021-01-01	0/1	0/1	2021-01-01	0/0	0/1	2021-01-01	2021-01-01	2021-01-01	2021-01-01	0/0	./.	0/0	0/1	2021-01-01	2021-01-01	2021-01-01	./.	0/1	2021-01-01
smed_chr1_6051323	0/1	0/1	./.	0/0	0/1	2021-01-01	0/1	2021-01-01	2021-01-01	0/0	0/1	0/0	0/0	0/0	0/0	0/0	0/0	0/0	0/0	./.	0/0	0/0	0/0	0/0	0/0	0/0	0/0	0/0
smed_chr1_6051342	0/0	0/1	./.	0/0	0/1	2021-01-01	0/1	2021-01-01	2021-01-01	0/0	0/1	0/0	0/0	0/0	0/0	0/0	0/0	0/0	0/0	./.	0/0	0/0	0/0	0/0	0/0	0/0	0/0	0/0
smed_chr1_6184144	0/0	0/0	0/0	0/0	0/0	0/0	0/0	0/0	0/0	0/0	0/0	0/0	0/0	0/0	0/0	0/0	./.	0/0	2021-01-01	0/1	./.	0/1	0/0	0/0	0/0	0/0	0/0	0/0
smed_chr1_6184168	0/0	0/0	0/0	0/0	0/0	0/0	./.	0/0	0/0	0/0	0/0	0/0	0/0	0/0	0/0	0/0	0/0	0/0	0/0	0/0	0/0	0/0	0/0	0/0	0/0	0/0	0/0	0/0
smed_chr1_6184173	0/0	0/0	0/0	0/0	0/0	0/0	./.	0/0	0/0	0/0	0/0	0/0	0/0	0/0	0/0	0/0	0/0	0/0	0/0	0/0	0/0	0/0	0/0	0/0	0/0	0/0	0/0	0/0
smed_chr1_6184179	0/0	0/0	0/0	0/0	0/0	0/0	./.	0/0	0/0	0/0	0/0	0/0	0/0	0/0	0/0	0/0	0/0	0/0	0/0	0/0	0/0	0/0	0/0	0/0	0/0	0/0	0/0	0/0
smed_chr1_6184184	0/0	0/0	./.	0/1	./.	./.	./.	./.	0/0	./.	./.	0/0	0/0	0/0	0/0	0/0	0/0	0/0	0/0	0/0	0/0	0/0	0/0	0/0	0/0	0/0	0/0	0/0
smed_chr1_6184288	0/0	0/0	0/0	0/0	0/0	0/0	0/0	0/0	0/0	0/0	0/0	0/0	0/0	0/0	0/0	0/0	0/0	0/0	2021-01-01	0/1	2021-01-01	0/1	0/0	0/0	0/0	0/0	0/0	0/0
smed_chr1_6224151	0/0	0/0	0/0	0/0	0/0	0/0	0/0	0/0	0/0	./.	0/0	2021-01-01	2021-01-01	0/0	0/1	0/0	0/0	0/0	0/1	./.	0/1	2021-01-01	0/0	0/0	0/0	0/0	0/0	0/0
smed_chr1_6224256	2021-01-01	2021-01-01	2021-01-01	2021-01-01	2021-01-01	2021-01-01	0/1	0/1	2021-01-01	./.	./.	0/0	0/0	0/1	0/0	2021-01-01	0/1	2021-01-01	0/0	./.	0/0	0/0	2021-01-01	2021-01-01	2021-01-01	2021-01-01	2021-01-01	2021-01-01
smed_chr1_6224260	0/0	0/0	0/0	0/0	0/0	0/0	0/0	0/0	0/0	0/0	0/0	0/0	0/0	0/0	0/0	0/0	0/0	0/0	0/0	0/0	0/0	0/0	0/0	0/0	0/0	0/0	0/0	0/0
smed_chr1_6224356	0/0	0/0	0/0	0/0	0/0	0/0	0/0	0/0	0/0	0/0	0/0	2021-01-01	2021-01-01	0/0	2021-01-01	0/0	0/0	0/0	2021-01-01	./.	./.	2021-01-01	0/0	0/0	0/0	0/0	0/0	0/0
smed_chr1_6232261	2021-01-01	2021-01-01	2021-01-01	2021-01-01	2021-01-01	2021-01-01	0/1	2021-01-01	2021-01-01	2021-01-01	2021-01-01	./.	./.	0/1	2021-01-01	2021-01-01	0/1	2021-01-01	./.	2021-01-01	2021-01-01	2021-01-01	2021-01-01	0/1	2021-01-01	2021-01-01	0/1	2021-01-01
smed_chr1_6315889	0/0	0/0	0/0	0/0	0/0	0/0	0/0	0/0	0/0	0/0	./.	0/0	0/0	0/0	0/0	0/0	0/0	0/0	0/0	0/0	0/0	0/0	0/0	0/0	0/0	0/0	./.	0/0
smed_chr1_6315895	0/0	0/0	0/0	0/0	0/0	0/0	0/0	0/0	0/0	0/0	./.	0/0	0/0	0/0	0/0	0/0	0/0	0/0	0/0	0/0	0/0	0/0	0/0	0/0	0/0	0/0	./.	0/0
smed_chr1_6315917	0/0	0/0	0/0	0/0	0/0	0/0	0/0	0/0	0/0	0/0	./.	0/0	0/0	0/0	0/0	0/0	0/0	0/0	0/0	0/0	0/0	0/0	0/0	0/0	0/0	0/0	0/1	0/0
smed_chr1_6315933	0/0	0/0	0/0	0/0	0/0	0/0	0/0	0/0	0/0	0/0	./.	0/0	0/0	0/0	0/0	0/0	0/0	0/0	./.	./.	2021-01-01	2021-01-01	0/0	0/0	0/0	0/0	0/0	0/0
smed_chr1_6316000	0/0	0/0	0/0	0/0	0/0	0/0	0/0	0/0	0/0	0/0	./.	0/0	0/0	0/0	0/0	0/0	0/0	0/0	0/0	0/0	0/0	0/0	0/0	0/0	0/0	0/0	./.	0/0
smed_chr1_6316004	0/0	0/0	0/0	0/0	0/0	0/0	0/0	0/0	0/0	0/0	./.	0/0	0/0	0/0	0/0	0/0	0/0	0/0	0/0	0/0	0/0	0/0	0/0	0/0	0/0	0/0	./.	0/0
smed_chr1_6316024	0/0	0/0	0/0	0/0	0/0	0/0	0/0	0/0	0/0	0/0	./.	0/0	0/0	0/0	0/0	0/0	0/0	0/0	0/0	0/0	0/0	0/0	0/0	0/0	0/0	0/0	./.	0/0
smed_chr1_6316092	0/0	0/0	0/0	0/0	0/0	0/0	0/0	0/0	0/0	0/0	./.	0/0	0/0	0/0	0/0	0/0	0/0	0/0	0/0	0/0	0/0	0/0	0/0	0/0	0/0	0/0	./.	0/0
smed_chr1_6375114	0/0	0/0	0/0	0/0	0/0	0/0	0/0	0/0	0/0	0/0	./.	./.	0/0	0/0	0/1	0/0	0/0	0/0	0/0	./.	0/0	0/0	2021-01-01	0/0	0/0	0/0	0/0	0/0
smed_chr1_6375147	./.	2021-01-01	2021-01-01	2021-01-01	2021-01-01	2021-01-01	0/0	2021-01-01	2021-01-01	2021-01-01	./.	./.	2021-01-01	0/1	2021-01-01	2021-01-01	2021-01-01	2021-01-01	2021-01-01	./.	2021-01-01	2021-01-01	2021-01-01	2021-01-01	2021-01-01	2021-01-01	2021-01-01	2021-01-01
smed_chr1_6375156	0/0	0/0	0/1	0/0	0/0	0/0	./.	0/0	0/0	0/0	./.	./.	2021-01-01	0/0	2021-01-01	0/0	0/0	0/0	0/0	./.	0/0	0/0	2021-01-01	0/0	0/0	0/0	0/0	0/0
smed_chr1_6375157	0/1	0/0	0/0	0/0	0/0	0/0	0/0	0/0	0/0	0/0	./.	./.	0/0	0/1	0/0	0/0	0/0	0/0	0/0	./.	0/0	0/0	0/0	0/0	0/0	0/0	0/0	0/0
smed_chr1_6375182	0/0	0/0	0/0	0/0	0/0	0/0	0/0	0/0	0/0	0/0	./.	./.	0/0	0/0	0/1	0/0	0/0	0/0	0/0	./.	0/0	0/0	2021-01-01	0/0	0/0	0/0	0/0	0/0
smed_chr1_6387943	0/0	0/0	0/0	0/0	0/0	0/0	0/0	0/0	0/0	0/0	0/0	0/0	0/0	0/0	0/0	0/0	0/1	0/0	0/0	0/0	0/0	0/0	0/0	0/0	0/0	0/0	0/0	0/0
smed_chr1_6394796	0/0	0/0	0/0	0/0	./.	0/0	./.	./.	0/0	0/0	./.	0/0	0/0	0/0	0/0	0/0	0/0	0/0	0/0	0/0	0/0	0/0	0/0	0/0	0/0	0/0	0/0	./.
smed_chr1_6394821	0/0	0/0	0/0	0/0	./.	0/0	./.	./.	0/0	0/0	./.	0/0	0/0	0/0	0/0	0/0	0/0	0/0	0/0	0/0	0/0	0/0	0/0	0/0	0/0	0/0	0/0	./.
smed_chr1_6407960	0/0	0/0	0/0	0/0	0/0	0/0	0/0	./.	0/0	0/0	0/0	0/0	0/0	0/0	0/0	0/0	0/0	0/0	0/0	0/0	./.	0/0	0/0	./.	0/0	./.	0/0	0/0
smed_chr1_6500436	0/0	0/0	0/0	0/0	0/0	0/0	0/0	0/0	0/0	0/0	./.	0/0	0/0	0/1	0/0	0/0	0/0	0/0	0/0	0/0	./.	0/0	0/0	0/0	0/0	0/0	0/0	0/0
smed_chr1_6500448	2021-01-01	2021-01-01	2021-01-01	2021-01-01	2021-01-01	2021-01-01	2021-01-01	2021-01-01	2021-01-01	2021-01-01	./.	2021-01-01	2021-01-01	0/1	./.	2021-01-01	2021-01-01	2021-01-01	2021-01-01	2021-01-01	./.	2021-01-01	2021-01-01	./.	2021-01-01	2021-01-01	2021-01-01	2021-01-01
smed_chr1_6500463	0/0	0/0	0/0	0/0	0/0	0/0	0/0	0/0	0/0	0/0	./.	0/0	0/0	0/1	./.	0/0	0/0	0/0	0/0	0/0	./.	0/0	0/0	0/0	0/0	0/0	0/0	0/0
smed_chr1_6500528	0/0	0/0	0/0	0/0	0/0	0/0	0/0	0/0	0/0	0/0	./.	0/0	0/0	0/0	0/0	0/0	0/0	0/0	0/0	0/0	./.	0/0	0/0	0/0	0/0	0/0	0/0	0/0
smed_chr1_6500531	0/0	0/0	0/0	0/0	0/0	0/0	0/0	0/0	0/0	0/0	./.	0/0	0/0	0/0	0/0	0/0	0/0	0/0	0/0	0/0	./.	0/0	0/0	0/0	0/0	0/0	0/0	0/0
smed_chr1_6500579	0/0	0/0	0/0	0/0	0/0	0/0	./.	0/0	0/0	0/0	./.	0/0	0/0	0/0	0/0	0/0	0/0	0/0	0/0	0/0	./.	0/0	0/0	0/0	0/0	2021-01-01	0/0	0/0
smed_chr1_6500587	2021-01-01	2021-01-01	2021-01-01	2021-01-01	2021-01-01	2021-01-01	./.	2021-01-01	2021-01-01	2021-01-01	./.	2021-01-01	2021-01-01	0/1	./.	2021-01-01	2021-01-01	2021-01-01	2021-01-01	2021-01-01	./.	2021-01-01	2021-01-01	./.	2021-01-01	2021-01-01	2021-01-01	2021-01-01
smed_chr1_6500588	2021-01-01	2021-01-01	2021-01-01	2021-01-01	2021-01-01	2021-01-01	./.	2021-01-01	2021-01-01	2021-01-01	./.	2021-01-01	2021-01-01	0/1	./.	2021-01-01	2021-01-01	2021-01-01	2021-01-01	2021-01-01	./.	2021-01-01	2021-01-01	./.	2021-01-01	2021-01-01	2021-01-01	2021-01-01
smed_chr1_6516270	0/1	0/0	0/1	0/0	0/0	0/0	0/0	0/0	0/0	0/0	0/0	0/0	0/0	0/0	0/0	0/0	0/0	0/0	0/0	0/0	0/0	0/0	0/0	0/0	0/0	0/0	0/0	0/0
smed_chr1_6516275	2021-01-01	2021-01-01	2021-01-01	2021-01-01	2021-01-01	2021-01-01	0/0	2021-01-01	2021-01-01	2021-01-01	0/0	2021-01-01	0/1	./.	2021-01-01	2021-01-01	0/1	2021-01-01	2021-01-01	2021-01-01	2021-01-01	0/1	2021-01-01	2021-01-01	2021-01-01	2021-01-01	2021-01-01	2021-01-01
smed_chr1_6516310	0/1	0/0	0/1	0/0	0/0	0/0	0/0	0/0	0/0	0/0	0/0	0/0	0/0	0/0	0/0	0/0	0/0	0/0	0/0	0/0	0/0	0/0	0/0	0/0	0/0	0/0	0/0	0/0
smed_chr1_6517933	0/0	0/0	0/0	0/0	0/0	0/0	0/0	0/0	0/0	0/0	0/0	0/0	0/0	0/0	0/0	0/0	0/0	0/0	0/0	0/0	0/0	0/0	0/0	0/0	0/0	0/0	0/0	0/0
smed_chr1_6517954	0/0	0/0	0/0	0/0	0/0	0/0	0/0	0/0	0/0	0/0	0/0	0/0	0/0	0/0	0/0	0/0	0/0	0/0	0/0	0/1	0/0	0/0	2021-01-01	0/0	0/0	0/0	0/0	0/0
smed_chr1_6550293	2021-01-01	2021-01-01	2021-01-01	2021-01-01	2021-01-01	2021-01-01	0/1	2021-01-01	2021-01-01	2021-01-01	0/1	0/0	0/0	0/1	0/0	2021-01-01	0/1	./.	2021-01-01	2021-01-01	2021-01-01	0/1	2021-01-01	0/1	2021-01-01	2021-01-01	2021-01-01	./.
smed_chr1_6550305	2021-01-01	2021-01-01	2021-01-01	2021-01-01	2021-01-01	2021-01-01	0/1	2021-01-01	2021-01-01	2021-01-01	0/1	2021-01-01	0/1	0/1	0/1	2021-01-01	0/1	2021-01-01	2021-01-01	2021-01-01	2021-01-01	0/1	2021-01-01	0/1	2021-01-01	2021-01-01	2021-01-01	./.
smed_chr1_6550323	0/0	0/0	0/0	0/0	0/0	0/0	0/0	0/0	0/0	0/0	0/0	0/0	0/0	0/0	0/0	0/0	0/0	0/0	0/0	0/0	0/0	0/0	0/0	0/0	0/0	0/0	0/0	./.
smed_chr1_6550348	2021-01-01	2021-01-01	2021-01-01	2021-01-01	2021-01-01	2021-01-01	0/1	2021-01-01	2021-01-01	2021-01-01	0/1	2021-01-01	0/1	0/1	0/1	2021-01-01	0/1	2021-01-01	2021-01-01	2021-01-01	2021-01-01	0/1	2021-01-01	0/1	2021-01-01	2021-01-01	2021-01-01	./.
smed_chr1_6550349	2021-01-01	2021-01-01	2021-01-01	2021-01-01	2021-01-01	2021-01-01	0/1	2021-01-01	2021-01-01	2021-01-01	0/1	2021-01-01	0/1	0/1	0/1	2021-01-01	0/1	2021-01-01	2021-01-01	2021-01-01	2021-01-01	0/1	2021-01-01	0/1	2021-01-01	2021-01-01	2021-01-01	./.
smed_chr1_6550353	2021-01-01	2021-01-01	2021-01-01	2021-01-01	2021-01-01	2021-01-01	0/1	2021-01-01	2021-01-01	2021-01-01	0/1	2021-01-01	0/1	0/1	0/1	2021-01-01	0/1	2021-01-01	2021-01-01	2021-01-01	2021-01-01	0/1	2021-01-01	0/1	2021-01-01	2021-01-01	2021-01-01	./.
smed_chr1_6550498	0/0	0/0	0/0	0/0	0/0	0/0	0/0	0/0	0/0	0/0	0/0	0/0	0/0	0/0	0/0	0/0	0/0	./.	0/0	0/0	0/0	0/0	0/0	0/0	0/0	0/0	0/0	./.
smed_chr1_6550535	0/0	0/0	0/0	0/0	0/0	0/0	0/0	0/0	0/0	0/0	0/0	./.	0/1	0/0	0/1	0/0	0/0	0/0	0/0	0/0	0/0	0/0	0/0	0/0	0/0	0/0	0/0	./.
smed_chr1_6550552	2021-01-01	2021-01-01	2021-01-01	2021-01-01	2021-01-01	2021-01-01	0/1	2021-01-01	2021-01-01	2021-01-01	0/1	2021-01-01	0/1	0/1	0/1	2021-01-01	0/1	2021-01-01	2021-01-01	2021-01-01	2021-01-01	0/1	0/1	0/1	2021-01-01	2021-01-01	./.	./.
smed_chr1_6550554	2021-01-01	2021-01-01	2021-01-01	2021-01-01	2021-01-01	2021-01-01	0/1	2021-01-01	2021-01-01	2021-01-01	0/1	2021-01-01	0/1	0/1	0/1	2021-01-01	0/1	2021-01-01	2021-01-01	2021-01-01	2021-01-01	0/1	2021-01-01	0/1	2021-01-01	2021-01-01	./.	./.
smed_chr1_6550569	0/0	0/0	0/0	0/0	0/0	0/0	0/0	0/0	0/0	0/0	0/0	./.	0/1	0/0	0/1	0/0	0/0	0/0	./.	0/0	0/0	0/0	0/0	0/0	0/0	0/0	0/0	./.
smed_chr1_6550593	0/0	0/0	0/0	0/0	0/0	0/0	0/0	0/0	0/0	0/0	0/0	./.	0/1	0/0	0/1	0/0	0/0	0/0	0/0	0/0	0/0	0/0	0/0	0/0	0/0	0/0	0/0	./.
smed_chr1_6550833	0/0	0/0	0/0	0/0	0/0	0/0	0/0	0/0	0/0	0/0	0/0	./.	2021-01-01	./.	./.	0/0	0/0	0/0	0/0	0/0	0/0	0/0	0/0	0/0	0/0	0/0	0/0	0/0
smed_chr1_6550888	0/0	0/0	0/0	0/0	0/0	0/0	0/0	0/0	0/0	0/0	0/0	0/1	2021-01-01	./.	0/1	0/0	0/0	0/0	0/0	0/0	0/0	0/0	0/0	0/0	0/0	0/0	0/0	0/0
smed_chr1_6551098	0/0	0/0	0/0	0/0	0/0	0/1	0/0	0/0	0/0	0/0	0/0	0/1	0/0	./.	0/0	0/0	0/0	0/0	0/0	0/0	0/0	0/0	0/0	0/0	0/0	0/0	0/0	0/0
smed_chr1_6560949	0/0	0/0	0/0	0/0	0/0	0/0	0/0	0/0	0/0	0/0	0/0	0/0	0/0	0/0	0/0	0/1	0/1	0/1	0/0	0/0	0/0	0/0	0/0	0/0	0/0	0/0	0/0	0/0
smed_chr1_6560976	0/0	0/0	0/0	0/0	0/0	0/0	0/0	0/0	0/0	0/0	0/0	0/0	0/0	0/0	0/0	0/1	0/1	0/1	0/0	0/0	0/0	0/0	0/0	0/0	0/0	0/0	0/0	0/0
smed_chr1_6561231	0/0	0/1	0/0	0/0	0/1	0/0	0/0	0/0	0/0	0/0	0/0	0/0	0/0	0/0	0/0	0/1	0/1	0/1	0/0	0/0	0/0	0/0	0/0	0/0	0/0	0/0	0/0	0/0
smed_chr1_6578258	0/0	0/0	0/0	0/0	0/0	0/0	0/0	0/0	0/0	0/0	0/0	0/0	./.	./.	0/0	0/0	0/0	0/0	0/0	0/0	./.	0/0	0/0	./.	0/0	0/0	0/0	0/0
smed_chr1_6578285	0/0	0/0	0/0	0/0	0/0	0/0	0/0	0/0	0/0	0/0	0/0	0/0	./.	./.	0/0	0/0	0/0	0/0	0/0	0/0	./.	0/0	0/0	./.	0/0	0/0	0/0	0/0
smed_chr1_6578294	2021-01-01	2021-01-01	2021-01-01	2021-01-01	2021-01-01	0/1	0/1	2021-01-01	2021-01-01	2021-01-01	2021-01-01	2021-01-01	./.	0/1	0/1	2021-01-01	0/1	2021-01-01	2021-01-01	2021-01-01	0/1	2021-01-01	2021-01-01	./.	2021-01-01	2021-01-01	2021-01-01	2021-01-01
smed_chr1_6578459	2021-01-01	2021-01-01	2021-01-01	2021-01-01	2021-01-01	0/1	0/1	2021-01-01	2021-01-01	2021-01-01	2021-01-01	2021-01-01	./.	0/1	0/1	2021-01-01	2021-01-01	2021-01-01	2021-01-01	2021-01-01	0/1	2021-01-01	2021-01-01	./.	2021-01-01	2021-01-01	2021-01-01	2021-01-01
smed_chr1_6585961	0/0	0/0	0/0	0/0	0/0	./.	0/0	0/0	0/0	0/0	./.	0/0	0/0	./.	0/0	0/0	0/0	0/0	./.	0/0	./.	./.	0/0	0/0	0/0	0/1	0/0	0/0
smed_chr1_6592071	0/0	0/0	./.	0/0	0/0	0/0	0/0	0/1	0/0	0/0	0/0	0/0	./.	0/1	0/0	0/0	0/0	0/0	0/1	0/0	./.	0/1	0/1	0/0	0/0	0/1	0/0	0/0
smed_chr1_6592122	2021-01-01	2021-01-01	./.	2021-01-01	2021-01-01	2021-01-01	2021-01-01	./.	2021-01-01	2021-01-01	2021-01-01	2021-01-01	./.	0/1	2021-01-01	2021-01-01	0/1	0/1	0/1	2021-01-01	./.	0/0	0/1	0/0	0/0	0/0	0/0	0/0
smed_chr1_6592169	0/0	0/0	0/0	0/0	0/0	0/0	0/0	0/0	0/0	0/0	0/0	0/0	./.	0/0	0/0	0/0	0/0	0/0	0/0	0/0	./.	0/0	0/0	0/0	0/0	0/0	0/0	0/0
smed_chr1_6592185	0/0	0/0	0/0	0/0	0/0	0/0	0/0	./.	0/0	0/0	0/0	0/0	./.	0/1	0/0	0/0	0/0	0/1	0/1	0/0	./.	2021-01-01	0/1	0/0	0/0	0/1	0/0	0/0
smed_chr1_6592203	2021-01-01	2021-01-01	2021-01-01	2021-01-01	2021-01-01	2021-01-01	./.	./.	2021-01-01	2021-01-01	2021-01-01	2021-01-01	./.	0/1	2021-01-01	2021-01-01	0/1	0/1	0/1	2021-01-01	./.	0/0	0/1	0/0	0/0	0/0	0/0	0/0
smed_chr1_6592208	2021-01-01	2021-01-01	2021-01-01	2021-01-01	2021-01-01	2021-01-01	./.	./.	2021-01-01	2021-01-01	2021-01-01	2021-01-01	./.	0/1	2021-01-01	2021-01-01	0/1	0/1	0/1	2021-01-01	./.	0/0	0/1	0/0	0/0	0/0	0/0	0/0
smed_chr1_6592209	0/0	0/0	0/0	0/0	0/0	0/0	./.	0/0	./.	0/0	0/0	0/0	./.	0/0	0/0	0/0	0/0	0/0	0/0	0/0	./.	0/0	0/0	0/0	0/0	0/0	0/0	0/0
smed_chr1_6592214	0/0	0/0	0/0	0/0	0/0	0/0	0/0	0/0	0/0	0/0	0/0	0/0	./.	0/0	0/0	0/0	0/0	0/1	./.	0/0	./.	./.	0/0	0/0	0/0	0/0	0/0	0/0
smed_chr1_6592235	0/0	0/0	0/0	0/0	0/0	0/0	0/0	./.	0/0	0/0	0/0	0/0	./.	0/1	0/0	0/0	0/0	0/1	0/1	0/0	./.	2021-01-01	0/1	0/0	0/0	0/1	0/0	0/0
smed_chr1_6680422	0/0	0/0	0/0	0/0	0/0	./.	./.	0/0	./.	0/1	./.	0/0	0/0	0/0	0/0	0/0	0/0	0/0	0/0	0/0	0/0	0/0	0/0	0/0	0/0	0/0	0/0	0/0
smed_chr1_6680524	0/0	0/0	./.	0/0	0/0	0/0	./.	0/0	./.	0/0	0/0	0/0	0/0	0/0	0/0	0/0	0/0	0/0	0/0	0/0	0/0	0/0	0/0	0/0	0/0	0/0	0/0	0/0
smed_chr1_6685360	0/0	0/0	0/1	0/0	0/0	0/1	./.	./.	./.	0/1	./.	0/0	0/0	0/0	0/0	0/0	0/1	0/0	0/0	0/0	0/0	0/0	0/0	./.	0/1	0/1	0/1	2021-01-01
smed_chr1_6685613	2021-01-01	2021-01-01	0/1	2021-01-01	2021-01-01	0/0	./.	0/0	0/0	0/1	./.	2021-01-01	2021-01-01	2021-01-01	2021-01-01	2021-01-01	0/1	2021-01-01	2021-01-01	2021-01-01	2021-01-01	2021-01-01	2021-01-01	./.	0/1	0/1	0/1	0/0
smed_chr1_6685674	2021-01-01	2021-01-01	0/1	2021-01-01	2021-01-01	0/0	./.	0/0	0/0	0/1	./.	2021-01-01	2021-01-01	2021-01-01	2021-01-01	2021-01-01	0/1	2021-01-01	2021-01-01	0/1	2021-01-01	2021-01-01	0/0	./.	0/1	0/1	0/1	0/0
smed_chr1_6685690	0/0	0/0	0/0	0/0	0/0	0/0	./.	0/0	0/0	0/0	0/0	0/0	0/0	0/0	0/0	0/0	0/0	0/0	0/0	0/0	0/0	0/0	0/0	0/0	0/0	0/0	0/0	0/0
smed_chr1_6714495	0/0	0/0	0/0	0/0	0/0	0/0	./.	0/0	0/0	0/0	0/0	0/0	0/0	0/0	0/0	0/0	0/0	0/0	0/0	0/0	0/0	0/0	0/0	0/0	0/0	0/0	0/0	0/0
smed_chr1_6714618	0/0	0/0	0/1	0/0	0/0	./.	./.	2021-01-01	0/1	0/1	./.	0/0	0/0	0/0	0/0	0/0	0/0	0/0	0/0	0/0	0/0	0/0	0/1	2021-01-01	./.	2021-01-01	0/1	2021-01-01
smed_chr1_6777132	0/0	0/0	0/0	0/0	0/0	0/0	0/0	0/0	0/0	0/0	0/0	0/0	0/0	0/0	0/0	0/0	0/0	0/0	0/0	0/0	0/0	0/0	0/0	0/0	0/0	0/0	0/0	0/0
smed_chr1_6777154	0/0	0/0	0/0	0/0	0/0	0/0	0/0	0/0	0/0	0/0	0/0	0/0	0/0	0/0	0/0	0/0	0/0	0/0	0/0	0/0	0/0	0/0	0/0	0/0	0/0	0/0	0/0	0/0
smed_chr1_6777181	0/0	0/0	0/0	0/0	0/0	0/0	0/0	0/0	0/0	0/0	0/0	./.	0/0	0/0	0/0	0/0	0/0	0/0	0/0	0/0	0/0	0/0	0/0	0/0	0/0	./.	0/0	0/0
smed_chr1_6777203	2021-01-01	0/1	2021-01-01	0/1	0/1	0/1	0/1	0/1	0/1	0/1	0/1	0/1	0/0	0/1	./.	0/1	./.	0/1	0/1	0/1	0/1	0/1	./.	0/1	0/1	0/1	0/1	0/1
smed_chr1_6951776	0/0	0/0	0/0	0/0	0/0	0/0	./.	0/0	0/0	0/0	0/0	0/0	0/0	0/0	0/0	0/0	0/0	0/0	0/0	0/0	./.	0/0	0/0	0/0	0/1	0/0	0/0	0/0
smed_chr1_6951818	0/0	0/0	0/0	0/0	0/0	0/0	0/0	0/0	0/0	0/0	0/0	0/0	0/0	0/0	0/0	0/0	0/0	0/0	0/0	0/0	./.	0/0	0/0	0/0	0/0	0/0	0/0	0/0
smed_chr1_7007279	0/0	0/0	0/0	0/0	0/0	0/0	0/0	0/0	0/0	0/0	0/0	0/0	0/0	0/0	0/0	0/0	0/0	0/0	0/0	0/0	./.	0/0	0/0	0/0	0/0	0/0	0/0	0/0
smed_chr1_7007281	0/0	0/0	0/0	0/0	0/0	0/1	0/1	0/1	0/1	0/0	./.	0/0	0/0	0/0	0/0	./.	./.	./.	0/0	./.	./.	0/0	0/1	0/0	0/0	./.	0/0	0/0
smed_chr1_7007321	0/0	0/0	0/0	0/0	0/0	0/0	0/0	0/0	0/0	0/0	0/0	0/0	0/0	0/0	0/0	0/0	0/0	0/0	0/0	0/0	./.	0/0	0/0	0/0	0/0	0/0	0/0	0/0
smed_chr1_7007353	0/0	0/0	0/0	0/0	0/0	0/0	0/0	0/0	0/0	0/0	0/0	0/0	0/0	0/0	0/0	0/0	0/0	0/0	./.	./.	./.	0/0	0/0	0/0	./.	0/0	0/0	2021-01-01
smed_chr1_7099174	2021-01-01	2021-01-01	2021-01-01	2021-01-01	2021-01-01	./.	2021-01-01	./.	0/1	2021-01-01	0/1	2021-01-01	2021-01-01	./.	2021-01-01	0/0	2021-01-01	./.	2021-01-01	2021-01-01	2021-01-01	2021-01-01	0/1	2021-01-01	2021-01-01	0/1	2021-01-01	./.
smed_chr1_7099289	2021-01-01	2021-01-01	2021-01-01	2021-01-01	2021-01-01	./.	2021-01-01	./.	0/1	2021-01-01	0/1	2021-01-01	2021-01-01	./.	2021-01-01	0/0	2021-01-01	0/1	2021-01-01	2021-01-01	2021-01-01	2021-01-01	2021-01-01	2021-01-01	2021-01-01	0/1	2021-01-01	./.
smed_chr1_7099325	0/0	0/0	0/0	0/0	0/0	0/0	0/0	./.	0/0	0/0	./.	0/0	0/0	0/0	0/0	0/0	0/0	0/0	0/0	0/0	0/0	0/0	0/0	0/0	0/0	0/0	0/0	./.
smed_chr1_7099337	2021-01-01	2021-01-01	2021-01-01	2021-01-01	2021-01-01	./.	2021-01-01	./.	0/1	2021-01-01	0/1	2021-01-01	2021-01-01	./.	2021-01-01	0/0	2021-01-01	./.	2021-01-01	2021-01-01	2021-01-01	2021-01-01	2021-01-01	2021-01-01	2021-01-01	0/1	2021-01-01	./.
smed_chr1_7099370	0/0	0/0	0/0	0/0	0/0	0/0	0/0	0/0	0/0	0/0	./.	0/1	0/1	./.	0/1	0/0	0/0	0/0	0/0	0/0	0/0	0/0	0/0	0/0	0/0	0/0	0/0	0/0
smed_chr1_7099374	0/0	0/0	0/0	0/0	0/0	0/0	0/0	0/0	0/0	0/0	./.	0/1	0/1	./.	0/1	0/0	0/0	0/0	0/0	0/0	0/0	0/0	0/0	0/0	0/0	0/0	0/0	0/0
smed_chr1_7099388	0/0	0/0	0/0	0/1	0/0	0/0	0/1	0/1	0/1	0/1	./.	0/0	0/0	./.	0/0	0/0	0/0	0/1	0/0	0/0	0/0	0/0	0/0	0/0	0/0	0/0	0/0	0/0
smed_chr1_7099397	0/0	0/0	0/0	0/0	0/0	0/0	0/0	0/0	0/0	0/0	0/0	0/0	0/0	./.	0/0	0/0	0/0	0/0	0/0	0/0	0/0	0/0	0/0	0/0	0/0	0/0	0/0	0/0
smed_chr1_7099423	0/0	0/0	0/0	0/1	0/0	0/0	0/1	0/1	./.	0/1	./.	0/0	0/0	./.	0/0	2021-01-01	0/1	2021-01-01	0/0	0/1	0/0	0/0	2021-01-01	0/1	./.	0/0	./.	2021-01-01
smed_chr1_7099464	0/0	0/0	0/0	0/0	0/0	0/0	0/0	0/0	0/0	0/0	0/0	0/0	0/0	0/0	0/0	0/1	0/0	0/0	0/0	0/1	0/0	0/0	2021-01-01	0/0	./.	0/0	0/0	0/0
smed_chr1_7099469	0/0	0/0	0/0	0/1	0/0	0/0	0/1	0/1	2021-01-01	0/1	./.	0/0	0/0	./.	0/0	2021-01-01	0/1	2021-01-01	./.	0/1	0/0	0/0	2021-01-01	0/1	./.	0/0	./.	2021-01-01
smed_chr1_7099564	0/0	0/0	0/0	0/0	0/0	0/0	0/0	0/0	0/0	0/0	0/0	0/0	0/0	0/0	0/0	0/0	0/0	0/0	0/0	0/0	0/0	0/0	0/0	0/0	0/0	0/0	0/0	0/0
smed_chr1_7099720	0/0	0/0	0/0	0/0	0/0	0/0	0/0	0/0	./.	0/0	0/0	0/0	0/0	0/0	0/0	0/0	0/0	0/0	0/0	0/0	0/0	0/0	0/0	0/0	0/0	0/0	0/0	0/0
smed_chr1_7099724	0/0	0/0	0/0	0/1	0/0	0/0	./.	0/1	0/1	./.	0/0	0/0	0/0	0/0	0/0	2021-01-01	0/1	0/1	0/0	./.	0/0	0/0	./.	./.	0/1	0/0	./.	0/1
smed_chr1_7099725	0/0	0/0	0/0	0/1	0/0	0/0	./.	0/1	0/1	./.	0/0	0/0	0/0	0/0	0/0	2021-01-01	0/1	0/1	0/0	./.	0/0	0/0	./.	./.	0/1	0/0	./.	0/1
smed_chr1_7099781	0/0	0/0	0/0	0/0	./.	0/0	0/0	0/0	0/0	0/0	0/0	0/0	./.	0/0	0/0	0/0	0/0	0/0	0/0	0/0	0/0	0/0	0/0	0/0	0/0	0/0	0/0	0/0
smed_chr1_7099841	0/0	0/0	0/0	0/0	0/0	0/0	0/0	0/0	0/0	./.	0/0	0/0	./.	0/0	0/0	0/0	0/0	0/0	0/0	0/0	0/0	0/0	0/0	0/0	0/0	0/0	0/0	./.
smed_chr1_7099873	0/0	0/0	0/0	0/1	0/0	0/0	0/0	0/0	0/0	0/0	0/0	0/0	0/0	0/0	0/0	./.	0/0	0/1	0/0	./.	0/0	0/0	0/0	./.	0/0	0/0	0/0	0/0
smed_chr1_7120830	0/0	0/0	0/0	0/1	0/0	0/0	./.	./.	2021-01-01	2021-01-01	0/1	0/0	0/0	0/0	0/0	0/1	0/1	0/1	0/0	2021-01-01	./.	0/0	2021-01-01	0/0	2021-01-01	0/0	0/1	./.
smed_chr1_7224229	0/0	0/0	0/0	0/0	0/0	0/0	./.	0/0	0/0	./.	0/0	0/0	./.	0/0	0/0	0/0	0/0	0/0	0/0	0/0	./.	0/0	0/0	0/0	0/0	0/0	0/0	0/0
smed_chr1_7224249	0/0	0/0	0/0	0/0	0/0	0/0	./.	0/0	0/0	0/0	0/0	0/0	./.	0/0	0/0	0/0	0/0	0/0	0/0	0/0	./.	0/0	0/0	0/0	0/0	0/0	0/0	0/0
smed_chr1_7224313	0/0	0/0	0/0	0/0	0/0	0/0	./.	0/0	0/0	0/0	0/0	0/0	0/1	0/0	0/0	0/0	0/0	0/0	0/0	0/0	./.	0/0	0/0	0/0	0/0	0/0	0/0	0/0
smed_chr1_7272818	2021-01-01	0/1	0/1	0/1	0/1	0/1	./.	2021-01-01	2021-01-01	./.	0/0	0/0	0/0	0/0	0/0	0/0	0/1	2021-01-01	0/0	0/0	0/0	0/0	0/0	./.	./.	0/0	./.	./.
smed_chr1_7272823	0/0	0/0	0/0	0/0	0/0	0/0	./.	0/0	0/0	0/0	0/0	0/1	0/0	0/0	0/0	0/0	0/0	0/0	2021-01-01	0/1	./.	2021-01-01	0/0	./.	./.	0/0	./.	./.
smed_chr1_7272862	0/0	0/0	0/0	0/0	0/0	0/0	./.	0/0	0/0	0/0	0/0	0/0	0/0	0/0	0/0	0/0	0/0	0/0	0/0	0/0	0/0	0/0	0/0	./.	./.	0/0	./.	./.
smed_chr1_7272902	0/0	0/0	0/0	0/0	0/0	0/0	./.	0/0	0/0	0/0	0/0	0/1	0/0	0/0	0/0	0/0	0/0	0/0	2021-01-01	0/1	./.	2021-01-01	0/0	./.	./.	0/0	./.	./.
smed_chr1_7396849	2021-01-01	2021-01-01	2021-01-01	0/0	./.	2021-01-01	0/1	2021-01-01	2021-01-01	2021-01-01	0/1	2021-01-01	0/1	0/1	2021-01-01	2021-01-01	0/1	2021-01-01	0/0	2021-01-01	./.	0/0	0/1	./.	2021-01-01	2021-01-01	2021-01-01	2021-01-01
smed_chr1_7396894	2021-01-01	2021-01-01	2021-01-01	0/0	./.	2021-01-01	0/1	2021-01-01	2021-01-01	2021-01-01	0/1	2021-01-01	0/1	0/1	2021-01-01	2021-01-01	0/1	2021-01-01	0/0	2021-01-01	./.	0/0	0/1	2021-01-01	2021-01-01	2021-01-01	2021-01-01	2021-01-01
smed_chr1_7396975	2021-01-01	2021-01-01	2021-01-01	0/0	./.	2021-01-01	0/1	2021-01-01	2021-01-01	2021-01-01	0/1	2021-01-01	2021-01-01	0/1	./.	2021-01-01	0/1	2021-01-01	0/0	2021-01-01	./.	0/0	0/1	2021-01-01	2021-01-01	2021-01-01	2021-01-01	2021-01-01
smed_chr1_7396976	2021-01-01	2021-01-01	2021-01-01	0/0	./.	2021-01-01	0/1	2021-01-01	2021-01-01	2021-01-01	0/1	2021-01-01	0/1	0/1	2021-01-01	2021-01-01	0/1	2021-01-01	0/0	2021-01-01	./.	0/0	0/1	2021-01-01	2021-01-01	2021-01-01	2021-01-01	2021-01-01
smed_chr1_7397014	2021-01-01	2021-01-01	2021-01-01	0/0	./.	2021-01-01	0/1	2021-01-01	2021-01-01	2021-01-01	0/1	./.	0/1	0/1	./.	2021-01-01	0/1	2021-01-01	0/0	2021-01-01	./.	0/0	0/1	2021-01-01	2021-01-01	2021-01-01	2021-01-01	2021-01-01
smed_chr1_7397032	0/0	0/0	0/0	0/0	./.	0/0	0/0	0/0	0/0	0/0	0/0	0/0	0/0	0/0	0/0	0/0	0/1	0/0	0/0	0/0	./.	0/0	0/0	0/0	0/0	0/0	0/0	0/0
smed_chr1_7397050	2021-01-01	2021-01-01	2021-01-01	0/0	./.	2021-01-01	0/1	2021-01-01	2021-01-01	2021-01-01	0/1	2021-01-01	0/1	0/1	./.	2021-01-01	0/1	2021-01-01	0/0	2021-01-01	./.	0/0	0/1	2021-01-01	2021-01-01	2021-01-01	2021-01-01	2021-01-01
smed_chr1_7397066	0/0	0/0	0/0	0/0	./.	0/0	0/1	0/0	0/0	0/0	0/0	0/0	0/0	0/0	0/0	0/0	0/0	0/0	0/0	0/0	./.	0/0	0/0	0/0	0/0	0/0	0/0	0/0
smed_chr1_7410683	0/0	0/0	0/0	0/0	0/0	0/0	./.	0/0	0/0	0/0	0/0	0/0	0/0	0/0	0/0	0/0	0/0	0/0	0/0	0/0	0/0	0/0	0/0	0/0	0/0	0/0	0/0	0/0
smed_chr1_7410703	2021-01-01	2021-01-01	2021-01-01	0/1	0/1	2021-01-01	./.	0/1	2021-01-01	0/1	./.	0/1	2021-01-01	2021-01-01	2021-01-01	2021-01-01	2021-01-01	2021-01-01	0/0	0/0	0/0	0/0	0/0	2021-01-01	2021-01-01	0/1	2021-01-01	2021-01-01
smed_chr1_7410747	0/0	0/0	0/0	0/0	0/0	0/0	./.	./.	0/0	0/1	0/0	0/0	0/0	0/0	0/0	0/0	0/0	0/0	0/0	0/0	0/0	0/0	0/0	0/0	0/0	0/0	0/0	0/0
smed_chr1_7410751	0/0	0/0	0/0	0/0	0/0	0/0	./.	0/1	0/0	0/1	0/0	0/0	0/0	0/0	0/0	0/0	0/0	0/0	0/0	0/0	0/0	0/0	0/0	0/0	0/0	0/0	0/0	0/0
smed_chr1_7410835	0/0	0/0	0/0	0/0	0/0	0/0	./.	0/0	0/0	0/0	0/0	0/0	0/0	0/0	0/0	0/0	0/0	0/0	0/0	0/0	0/0	0/0	0/0	0/0	0/0	0/0	0/0	0/0
smed_chr1_7410848	0/0	0/0	0/0	0/1	0/1	0/0	./.	0/0	0/0	0/0	0/0	0/0	0/0	0/0	0/0	0/0	0/0	0/0	0/0	0/1	0/0	0/0	2021-01-01	0/0	0/0	0/1	0/0	0/0
smed_chr1_7410868	0/0	0/0	0/0	0/0	0/0	0/0	./.	0/1	0/0	0/1	0/0	0/0	0/0	0/0	0/0	0/0	0/0	0/0	0/0	0/0	0/0	0/0	0/0	0/0	0/0	0/0	0/0	0/0
smed_chr1_7440132	0/0	0/0	0/0	./.	2021-01-01	0/0	0/0	0/0	0/0	./.	0/0	0/0	0/0	./.	0/0	0/0	./.	0/0	0/0	0/0	0/0	0/0	0/0	0/0	0/0	0/0	./.	0/0
smed_chr1_7440267	0/0	0/0	0/0	./.	0/0	./.	0/0	0/0	0/0	./.	0/0	0/0	0/0	0/0	0/0	0/0	./.	0/0	0/0	0/0	0/0	0/0	0/0	0/0	0/0	0/0	0/0	0/0
smed_chr1_7440315	0/0	0/0	0/0	./.	2021-01-01	0/0	0/0	0/1	0/0	0/0	0/0	0/0	0/0	0/0	0/0	0/0	./.	0/0	0/0	0/0	0/0	0/0	./.	0/0	0/0	0/0	0/0	0/0
smed_chr1_7440334	0/0	0/0	0/0	./.	./.	0/0	0/0	0/1	0/0	0/0	0/0	0/0	0/0	0/0	0/0	0/0	./.	0/0	0/0	0/0	0/0	0/0	0/0	0/0	0/0	0/0	0/0	0/0
smed_chr1_7440341	0/0	0/1	0/0	./.	0/0	0/0	0/0	0/0	0/0	0/0	0/0	0/0	0/0	0/0	0/0	0/0	0/0	0/0	0/0	0/0	0/0	0/0	0/1	0/0	0/0	0/0	./.	0/0
smed_chr1_7440356	0/0	0/0	0/0	./.	0/0	./.	0/0	0/0	0/0	./.	0/0	0/0	0/0	0/0	0/0	0/0	./.	0/0	0/0	0/0	0/0	0/0	0/0	0/0	0/0	0/0	0/0	0/0
smed_chr1_7448597	0/0	0/0	0/0	0/0	0/0	./.	./.	0/0	0/0	0/0	0/0	./.	./.	./.	0/0	0/0	0/0	0/0	0/0	0/0	0/0	0/0	0/0	./.	0/0	0/0	0/0	./.
smed_chr1_7505541	0/1	0/0	2021-01-01	0/1	0/0	./.	0/1	0/1	0/0	0/1	0/0	0/0	0/0	0/0	0/0	2021-01-01	0/1	2021-01-01	0/0	0/1	0/0	0/0	2021-01-01	./.	2021-01-01	2021-01-01	2021-01-01	2021-01-01
smed_chr1_7505543	0/1	0/0	2021-01-01	0/1	0/0	./.	0/1	0/1	0/0	0/1	0/0	0/0	0/0	0/0	0/0	2021-01-01	0/1	2021-01-01	0/0	0/1	0/0	0/0	2021-01-01	./.	2021-01-01	2021-01-01	./.	2021-01-01
smed_chr1_7505555	0/0	0/0	0/0	0/0	0/0	./.	0/0	0/0	0/0	0/0	0/1	0/0	0/0	2021-01-01	0/0	0/0	0/1	0/0	0/1	0/0	0/1	0/0	0/0	./.	0/0	0/0	0/0	0/0
smed_chr1_7505571	0/0	0/0	0/0	0/0	0/0	0/0	0/0	0/0	0/0	0/0	./.	0/0	0/0	0/0	0/0	0/0	0/0	0/0	0/0	0/0	0/0	0/0	0/0	0/0	0/0	0/0	0/0	0/0
smed_chr1_7505764	0/0	0/0	0/0	0/0	0/0	0/1	0/0	0/0	0/0	0/0	0/0	0/0	0/0	0/0	0/0	0/0	0/0	0/0	0/0	0/0	0/0	0/0	0/0	0/0	0/0	0/0	0/0	0/0
smed_chr1_7505777	0/0	0/0	0/0	0/0	0/0	./.	0/0	0/0	0/0	0/0	0/1	0/0	0/1	0/1	0/0	0/0	0/1	0/0	0/1	0/0	0/1	0/0	0/0	./.	0/0	0/0	0/0	0/0
smed_chr1_7505792	0/0	0/0	0/0	0/0	0/0	0/0	0/0	0/0	0/0	0/0	0/0	0/0	0/0	0/0	0/0	0/0	0/0	0/0	0/0	0/0	0/0	0/0	0/0	0/0	0/0	0/0	0/0	0/0
smed_chr1_7505853	0/1	2021-01-01	0/0	0/1	2021-01-01	./.	0/1	0/1	2021-01-01	0/1	0/1	2021-01-01	0/1	0/1	2021-01-01	0/0	0/0	0/0	0/1	0/1	0/1	2021-01-01	0/0	0/0	0/0	0/0	0/0	0/0
smed_chr1_7514381	2021-01-01	2021-01-01	2021-01-01	2021-01-01	2021-01-01	2021-01-01	2021-01-01	0/1	2021-01-01	2021-01-01	2021-01-01	2021-01-01	./.	2021-01-01	2021-01-01	2021-01-01	2021-01-01	2021-01-01	2021-01-01	2021-01-01	2021-01-01	2021-01-01	2021-01-01	2021-01-01	2021-01-01	0/1	2021-01-01	2021-01-01
smed_chr1_7514393	2021-01-01	2021-01-01	2021-01-01	2021-01-01	2021-01-01	2021-01-01	2021-01-01	0/1	2021-01-01	2021-01-01	2021-01-01	2021-01-01	./.	2021-01-01	2021-01-01	2021-01-01	2021-01-01	2021-01-01	2021-01-01	2021-01-01	2021-01-01	2021-01-01	2021-01-01	2021-01-01	2021-01-01	./.	2021-01-01	2021-01-01
smed_chr1_7514395	0/0	0/0	0/0	0/0	0/0	0/0	0/0	./.	0/0	0/0	0/0	0/0	./.	0/0	0/0	0/0	0/0	0/0	0/0	0/0	0/0	0/0	0/0	0/0	0/0	./.	0/0	0/0
smed_chr1_7516214	0/0	0/0	0/0	0/0	0/0	0/0	0/0	0/0	0/0	0/0	0/0	0/0	0/0	0/0	0/0	0/0	0/0	0/0	0/0	0/0	./.	0/0	0/0	0/0	0/0	0/0	0/0	0/0
smed_chr1_7516241	0/0	0/0	0/0	0/0	0/0	0/0	0/0	0/0	0/0	0/0	0/0	0/0	0/0	0/1	0/0	0/0	0/0	0/0	0/0	0/0	0/0	0/0	0/0	0/0	0/0	0/0	0/0	0/0
smed_chr1_7516427	0/0	0/0	0/0	0/0	0/0	0/0	0/0	0/0	0/0	0/0	0/0	0/0	0/0	0/0	0/0	0/0	0/0	0/0	0/0	0/0	0/0	0/0	0/0	0/0	0/0	0/0	0/0	0/0
smed_chr1_7539682	0/0	0/0	0/0	0/0	0/0	0/1	./.	0/1	0/0	0/0	./.	0/0	0/0	0/0	0/0	0/0	0/0	./.	2021-01-01	2021-01-01	2021-01-01	2021-01-01	2021-01-01	0/0	0/0	0/0	0/0	0/0
smed_chr1_7539701	2021-01-01	2021-01-01	2021-01-01	2021-01-01	2021-01-01	0/1	0/0	0/1	2021-01-01	0/1	./.	0/1	2021-01-01	0/1	./.	2021-01-01	2021-01-01	./.	0/0	0/0	0/0	0/0	0/0	0/1	2021-01-01	./.	2021-01-01	2021-01-01
smed_chr1_7539732	0/0	0/0	0/0	0/0	0/0	0/1	./.	0/1	0/0	0/0	0/0	0/0	0/0	0/0	0/0	0/0	0/0	./.	2021-01-01	2021-01-01	2021-01-01	2021-01-01	2021-01-01	0/0	0/0	0/0	0/0	0/0
smed_chr1_7539749	2021-01-01	2021-01-01	2021-01-01	2021-01-01	2021-01-01	2021-01-01	./.	2021-01-01	2021-01-01	2021-01-01	2021-01-01	0/1	2021-01-01	0/1	./.	2021-01-01	0/1	2021-01-01	2021-01-01	2021-01-01	2021-01-01	2021-01-01	2021-01-01	0/1	2021-01-01	./.	2021-01-01	2021-01-01
smed_chr1_7539768	0/0	0/0	0/0	0/0	0/0	0/0	./.	0/0	0/0	0/0	0/0	0/1	0/0	0/1	0/1	0/0	0/0	0/0	0/0	0/0	0/0	./.	0/0	0/1	0/0	./.	0/0	0/0
smed_chr1_7539804	0/0	0/0	0/0	0/0	0/0	0/1	./.	0/1	0/0	0/0	./.	0/0	0/0	0/0	0/0	0/0	0/0	./.	2021-01-01	2021-01-01	2021-01-01	2021-01-01	2021-01-01	0/0	0/0	0/0	0/0	0/0
smed_chr1_7539941	0/0	0/0	0/0	0/0	0/0	0/0	./.	0/0	0/0	0/0	0/0	0/0	0/0	0/0	0/0	0/0	0/0	0/0	0/0	0/0	0/0	0/0	0/0	0/0	0/0	0/0	0/0	0/0
smed_chr1_7539949	0/0	0/0	0/0	0/0	0/0	0/0	./.	0/0	0/0	0/0	0/0	0/0	0/0	0/0	0/0	0/0	0/0	0/0	0/0	0/0	0/0	0/0	0/0	0/0	0/0	0/0	0/0	0/0
smed_chr1_7539951	0/0	0/0	0/0	0/0	0/0	0/0	./.	0/0	0/0	0/0	0/0	0/0	0/0	0/0	0/0	0/0	0/0	0/0	0/0	0/0	0/0	0/0	0/0	0/0	0/0	0/0	0/0	0/0
smed_chr1_7539957	0/0	0/0	0/0	0/0	0/0	0/0	./.	0/0	0/0	0/0	0/0	0/0	0/0	0/0	0/0	0/0	0/0	0/0	0/0	0/0	0/0	0/0	0/0	0/0	0/0	0/0	0/0	0/0
smed_chr1_7539986	2021-01-01	2021-01-01	2021-01-01	2021-01-01	2021-01-01	0/1	./.	0/1	2021-01-01	0/1	./.	0/1	2021-01-01	0/1	0/1	2021-01-01	2021-01-01	./.	0/0	0/0	0/0	0/0	0/0	0/1	2021-01-01	./.	2021-01-01	2021-01-01
smed_chr1_7539989	2021-01-01	2021-01-01	2021-01-01	2021-01-01	2021-01-01	0/1	./.	0/1	2021-01-01	0/1	./.	0/1	2021-01-01	0/1	0/1	2021-01-01	2021-01-01	./.	0/0	0/0	0/0	0/0	0/0	0/1	2021-01-01	./.	2021-01-01	2021-01-01
smed_chr1_7540001	0/0	0/0	0/0	0/0	0/0	0/0	./.	0/0	0/0	0/0	0/0	0/1	0/0	0/1	0/1	0/0	0/0	0/0	0/0	0/0	0/0	0/0	0/0	0/1	0/0	./.	0/0	0/0
smed_chr1_7540007	0/0	0/0	0/1	0/0	0/0	0/0	0/0	0/0	0/0	0/0	0/0	0/0	0/0	0/0	0/0	0/0	0/0	0/0	0/0	0/0	0/0	0/0	0/0	0/0	0/0	0/0	0/0	0/0
smed_chr1_7540032	2021-01-01	2021-01-01	2021-01-01	2021-01-01	2021-01-01	0/1	./.	0/1	2021-01-01	0/1	./.	0/1	2021-01-01	0/1	0/1	2021-01-01	2021-01-01	./.	0/0	0/0	0/0	0/0	0/0	0/1	2021-01-01	./.	2021-01-01	2021-01-01
smed_chr1_7629988	0/0	0/0	0/0	0/0	0/0	0/0	0/0	0/0	0/0	0/0	0/0	0/0	0/0	0/0	0/0	0/0	0/0	0/0	0/0	0/0	0/0	./.	0/0	0/0	0/0	0/0	0/0	0/0
smed_chr1_7630026	0/0	0/0	0/0	0/0	0/0	0/0	0/0	0/0	0/0	0/0	0/0	0/0	0/0	0/0	0/0	0/0	0/0	0/0	0/0	0/0	0/0	./.	0/0	0/0	0/0	0/0	0/0	0/0
smed_chr1_7760501	0/0	0/0	./.	0/0	0/0	./.	./.	./.	0/1	./.	./.	0/0	0/0	0/0	0/0	0/0	0/0	0/0	0/0	0/0	0/0	0/0	0/0	0/0	0/0	0/0	0/0	0/0
smed_chr1_7760509	0/0	0/0	0/0	0/0	0/0	0/0	0/0	0/0	0/0	0/0	0/0	./.	./.	0/0	./.	0/0	0/0	0/0	0/0	0/0	0/0	0/0	0/0	0/0	0/0	0/0	0/0	0/0
smed_chr1_7841280	0/0	0/0	0/0	0/0	0/0	0/0	0/0	0/0	0/0	0/0	0/0	0/0	0/0	0/0	0/0	0/0	0/0	0/0	0/0	0/0	0/0	0/0	0/0	0/0	0/0	0/0	0/0	0/0
smed_chr1_7841342	0/0	0/0	0/0	0/0	0/0	0/0	0/0	0/0	0/0	0/0	0/0	0/0	0/0	0/0	0/0	0/0	0/0	0/0	0/0	0/0	0/0	0/0	0/0	0/0	0/0	0/0	0/0	0/0
smed_chr1_7841367	0/0	0/0	0/0	0/0	0/0	0/0	0/0	0/0	0/0	0/0	0/0	0/0	0/0	0/0	0/0	0/0	0/0	0/0	0/0	0/0	0/0	0/0	0/0	0/1	0/0	0/0	./.	0/0
smed_chr1_7872449	0/1	0/1	0/0	0/1	0/1	./.	./.	0/0	0/0	0/0	0/0	0/0	0/0	0/0	0/0	0/0	0/0	0/0	0/0	0/0	0/0	0/0	0/0	0/0	0/0	0/0	0/0	0/0
smed_chr1_7909947	0/1	0/1	0/1	0/1	0/1	0/1	0/1	0/1	0/1	0/1	0/1	0/0	0/0	0/0	0/0	./.	0/1	0/1	0/0	0/0	0/0	0/0	0/0	./.	./.	2021-01-01	./.	2021-01-01
smed_chr1_7910001	0/0	0/0	0/0	0/0	0/0	0/0	0/0	0/0	0/0	0/0	0/0	0/1	./.	0/0	0/1	./.	0/0	0/0	0/0	0/0	0/0	0/0	0/0	0/0	0/0	0/0	0/0	0/0
smed_chr1_7910013	0/0	0/0	0/0	0/0	0/0	0/0	0/0	0/0	0/0	0/0	./.	0/0	0/0	0/0	0/0	0/0	0/0	0/0	0/1	0/0	0/1	0/1	0/0	0/0	0/0	0/0	0/0	0/0
smed_chr1_7967498	0/1	2021-01-01	2021-01-01	0/0	2021-01-01	0/0	0/0	0/0	0/1	0/1	0/0	0/0	0/0	0/0	0/0	0/0	./.	2021-01-01	0/0	0/0	0/0	0/0	0/0	0/0	0/0	0/0	0/0	2021-01-01
smed_chr1_7967527	2021-01-01	2021-01-01	2021-01-01	2021-01-01	2021-01-01	2021-01-01	2021-01-01	2021-01-01	2021-01-01	2021-01-01	2021-01-01	2021-01-01	./.	0/1	2021-01-01	2021-01-01	./.	2021-01-01	2021-01-01	2021-01-01	0/1	2021-01-01	2021-01-01	0/1	2021-01-01	2021-01-01	2021-01-01	2021-01-01
smed_chr1_7967535	2021-01-01	2021-01-01	2021-01-01	2021-01-01	2021-01-01	2021-01-01	2021-01-01	2021-01-01	2021-01-01	2021-01-01	2021-01-01	2021-01-01	./.	0/1	2021-01-01	2021-01-01	./.	2021-01-01	2021-01-01	2021-01-01	0/1	2021-01-01	./.	0/1	2021-01-01	2021-01-01	2021-01-01	2021-01-01
smed_chr1_7967564	2021-01-01	2021-01-01	2021-01-01	2021-01-01	2021-01-01	2021-01-01	2021-01-01	2021-01-01	2021-01-01	2021-01-01	2021-01-01	2021-01-01	./.	0/0	2021-01-01	2021-01-01	./.	2021-01-01	2021-01-01	2021-01-01	0/1	2021-01-01	2021-01-01	0/1	2021-01-01	2021-01-01	2021-01-01	2021-01-01
smed_chr1_7967703	2021-01-01	2021-01-01	2021-01-01	0/1	2021-01-01	0/0	0/0	0/0	0/1	0/1	0/0	0/0	0/0	0/0	0/0	0/0	./.	2021-01-01	0/0	0/0	0/0	0/0	0/0	0/0	0/0	0/0	0/0	2021-01-01
smed_chr1_7998729	0/0	0/0	0/0	./.	0/0	./.	0/0	0/0	0/0	0/0	./.	0/0	0/0	0/0	0/0	0/0	0/0	0/0	0/0	0/0	0/0	0/0	0/0	0/0	0/0	0/0	0/0	0/0
smed_chr1_8085690	0/0	0/0	0/0	0/0	0/0	0/0	0/0	0/0	0/0	0/1	0/0	0/1	0/1	0/0	0/1	0/0	0/0	0/0	0/0	0/0	0/0	0/0	0/0	0/0	0/0	0/0	0/0	0/0
smed_chr1_8085707	0/0	0/0	0/0	0/0	0/0	0/0	0/0	0/0	0/0	0/1	0/0	0/1	0/1	0/0	0/1	0/0	0/0	0/0	0/0	0/0	0/0	0/0	0/0	0/0	0/0	0/0	0/0	0/0
smed_chr1_8085717	0/0	0/0	0/0	0/0	0/0	0/0	0/0	0/0	0/0	0/0	0/0	0/0	0/0	0/0	0/0	0/1	0/0	0/0	0/0	0/0	0/0	0/0	0/0	0/0	0/0	0/0	0/0	0/0
smed_chr1_8085898	0/0	0/0	0/0	0/0	0/0	0/0	0/0	0/0	0/0	0/0	0/0	./.	0/0	0/0	0/0	0/0	0/0	0/0	0/0	0/0	0/0	0/0	0/0	0/0	0/0	0/0	0/0	0/0
smed_chr1_8085925	0/0	0/0	0/0	0/0	0/0	0/0	0/0	0/0	0/0	0/0	0/0	0/0	0/0	0/0	0/0	0/0	0/0	0/0	0/0	0/0	0/0	0/0	0/0	0/0	0/0	0/0	0/0	0/0
smed_chr1_8114118	0/0	0/0	0/0	0/0	0/0	0/0	./.	0/0	0/0	0/0	0/0	0/0	0/0	0/0	0/0	0/0	0/0	0/0	0/0	0/0	0/0	0/0	0/0	0/0	0/0	0/0	0/0	0/0
smed_chr1_8114166	0/0	0/0	0/0	0/0	0/0	0/0	./.	0/0	0/0	0/0	0/0	0/0	0/0	0/0	0/0	0/0	0/0	0/0	0/0	0/0	0/0	0/0	0/0	0/0	0/0	0/0	0/0	0/0
smed_chr1_8114175	0/0	0/0	0/0	0/0	0/0	0/0	./.	0/0	0/0	0/0	0/0	0/0	0/0	0/0	0/0	0/0	0/0	0/0	0/0	0/0	0/0	0/0	0/0	0/0	0/0	0/0	0/0	0/0
smed_chr1_8114203	0/0	0/0	0/0	0/0	0/1	0/0	./.	0/0	0/0	0/0	0/0	./.	0/1	0/1	0/1	0/0	0/0	0/0	0/0	0/0	0/0	0/0	0/0	0/0	0/0	0/0	0/0	0/0
smed_chr1_8161631	2021-01-01	2021-01-01	2021-01-01	2021-01-01	2021-01-01	2021-01-01	0/1	2021-01-01	2021-01-01	2021-01-01	2021-01-01	0/1	0/0	./.	0/0	2021-01-01	0/1	2021-01-01	./.	./.	0/0	./.	0/0	2021-01-01	0/1	2021-01-01	2021-01-01	2021-01-01
smed_chr1_8161647	0/0	0/0	0/0	0/0	0/0	0/0	0/0	0/0	0/0	0/0	0/0	0/0	0/0	./.	0/0	0/0	0/0	0/0	./.	./.	0/0	./.	0/0	0/0	0/0	0/0	0/0	0/0
smed_chr1_8161674	0/0	0/0	0/0	0/0	0/0	0/0	0/0	0/0	0/0	0/0	0/0	0/0	0/0	0/0	0/0	0/0	0/0	0/0	./.	./.	0/0	./.	0/0	0/0	0/0	0/0	0/0	0/0
smed_chr1_8161675	2021-01-01	2021-01-01	2021-01-01	2021-01-01	2021-01-01	2021-01-01	0/1	2021-01-01	2021-01-01	2021-01-01	2021-01-01	0/1	0/0	./.	0/0	2021-01-01	0/1	2021-01-01	./.	./.	0/0	./.	0/0	2021-01-01	0/1	2021-01-01	2021-01-01	2021-01-01
smed_chr1_8161722	0/0	0/0	0/0	0/0	0/1	0/0	0/0	0/0	0/0	0/0	0/0	./.	0/0	0/0	0/0	0/0	0/0	0/0	./.	./.	0/0	./.	0/0	0/0	0/0	0/0	0/0	0/0
smed_chr1_8218204	0/0	0/0	0/0	0/0	0/1	0/0	./.	0/0	0/0	./.	0/0	0/1	0/1	./.	0/1	0/1	0/0	0/0	0/0	0/0	0/0	0/0	0/0	0/0	0/0	0/0	0/0	0/0
smed_chr1_8218216	2021-01-01	2021-01-01	2021-01-01	2021-01-01	0/1	0/1	./.	2021-01-01	0/1	./.	2021-01-01	0/0	0/0	./.	0/0	0/1	./.	2021-01-01	0/0	0/0	0/0	0/0	0/0	0/0	0/0	0/0	0/0	2021-01-01
smed_chr1_8218226	0/0	0/0	0/0	0/0	0/1	0/0	./.	0/0	0/0	0/0	0/0	0/0	0/0	0/0	0/0	0/0	./.	0/0	0/1	0/0	0/1	0/0	0/0	0/0	0/0	0/0	0/0	0/0
smed_chr1_8218333	2021-01-01	2021-01-01	./.	2021-01-01	2021-01-01	0/0	./.	2021-01-01	0/0	./.	2021-01-01	0/0	0/0	./.	0/0	0/0	0/1	2021-01-01	0/0	0/0	0/0	0/0	0/0	0/0	0/0	0/0	0/0	./.
smed_chr1_8218389	0/0	0/0	0/0	0/0	0/0	0/0	./.	0/0	0/0	0/0	0/0	0/1	0/1	0/0	0/1	0/0	0/0	0/0	0/0	0/0	0/0	0/0	0/0	0/0	0/0	0/0	0/0	0/0
smed_chr1_8218481	0/0	0/0	0/0	0/0	0/1	0/0	0/0	0/0	0/0	0/0	0/0	0/0	0/0	./.	0/0	0/0	./.	0/0	./.	./.	./.	0/0	0/0	0/0	./.	0/0	0/0	0/0
smed_chr1_8339619	0/1	2021-01-01	0/1	0/0	./.	2021-01-01	0/0	0/1	0/0	0/1	0/1	0/0	0/0	0/0	0/0	0/1	0/1	0/1	2021-01-01	2021-01-01	./.	0/1	2021-01-01	0/0	0/0	0/0	0/0	0/0
smed_chr1_8339620	0/1	0/0	0/1	2021-01-01	0/0	0/0	./.	0/1	0/1	0/0	0/1	0/0	0/0	0/0	0/0	0/0	0/0	0/0	0/0	0/0	0/0	0/0	0/0	0/0	0/0	0/0	0/0	0/0
smed_chr1_8339641	0/1	0/0	0/1	2021-01-01	0/0	0/0	./.	0/1	0/1	0/0	./.	0/0	0/0	0/0	0/0	0/0	0/0	0/0	0/0	0/0	0/0	0/0	0/0	0/0	0/0	0/0	0/0	0/0
smed_chr1_8339709	0/0	0/0	0/0	0/0	./.	0/0	0/0	0/0	0/0	0/0	0/0	0/0	0/0	./.	0/0	0/0	./.	0/1	0/0	0/0	./.	0/0	0/0	0/0	0/0	0/0	0/0	0/0
smed_chr1_8339726	0/1	0/0	0/1	2021-01-01	0/0	0/0	./.	0/1	0/1	0/0	0/1	0/0	0/0	0/0	0/0	0/0	0/0	0/0	0/0	0/0	0/0	0/0	0/0	0/0	0/0	0/0	0/0	0/0
smed_chr1_8339770	0/1	0/0	0/1	2021-01-01	0/0	0/0	./.	0/1	0/1	0/0	0/1	0/0	0/0	0/0	0/0	0/0	0/0	0/0	0/0	0/0	0/0	0/0	0/0	0/0	0/0	0/0	0/0	0/0
smed_chr1_8339782	0/0	0/0	0/0	0/0	./.	0/0	0/0	0/0	0/0	0/0	./.	0/1	0/0	0/0	./.	0/0	0/0	0/0	0/0	0/0	./.	0/1	0/0	0/0	0/0	0/0	./.	0/0
smed_chr1_8339790	0/0	0/0	0/0	0/0	0/0	0/0	0/0	0/0	0/0	0/0	0/0	0/0	0/0	0/0	0/0	0/0	0/0	./.	0/0	0/0	0/0	0/0	0/0	0/0	0/0	0/0	0/0	0/0
smed_chr1_8340621	0/1	0/0	0/1	2021-01-01	0/0	0/0	./.	0/1	./.	0/0	0/1	0/0	0/0	0/0	0/0	0/0	0/0	0/0	0/0	0/0	0/0	0/0	0/0	0/0	0/0	0/0	0/0	0/0
smed_chr1_8340665	0/1	0/0	0/1	2021-01-01	0/0	0/0	./.	0/1	./.	0/0	0/1	0/0	0/0	0/0	0/0	0/0	0/0	0/0	0/0	0/0	0/0	0/0	0/0	0/0	0/0	0/0	0/0	0/0
smed_chr1_8340745	0/1	0/0	0/1	2021-01-01	0/0	0/0	./.	0/1	./.	0/0	0/1	0/0	0/0	0/0	0/0	0/0	0/0	0/0	0/0	0/0	0/0	0/0	0/0	0/0	0/0	0/0	0/0	0/0
smed_chr1_8340808	2021-01-01	2021-01-01	2021-01-01	2021-01-01	0/1	2021-01-01	2021-01-01	2021-01-01	./.	0/1	2021-01-01	0/1	0/0	./.	0/0	0/1	0/1	2021-01-01	2021-01-01	2021-01-01	2021-01-01	2021-01-01	2021-01-01	0/0	0/0	0/0	0/0	0/0
smed_chr1_8340822	0/0	0/0	0/0	0/0	0/0	0/0	0/0	0/0	0/0	0/0	0/0	0/0	./.	./.	0/0	0/0	0/0	0/0	0/0	0/0	0/0	0/0	0/0	0/0	0/0	0/0	0/0	0/0
smed_chr1_8340884	0/0	0/0	0/0	0/0	0/1	0/0	0/0	0/0	0/0	0/0	0/0	0/0	0/0	0/0	0/0	0/0	0/0	0/0	0/0	0/0	0/0	0/0	0/0	0/0	0/0	0/0	0/0	0/0
smed_chr1_8341685	0/0	0/0	0/0	0/0	0/1	0/0	0/0	0/0	0/0	0/0	0/0	0/0	0/0	./.	0/0	0/0	0/0	0/0	0/0	0/0	0/0	0/0	0/0	0/0	0/0	0/0	0/0	0/0
smed_chr1_8341699	0/1	0/0	0/1	2021-01-01	0/0	0/0	./.	0/1	./.	0/0	0/1	0/0	0/0	./.	0/0	0/0	./.	0/0	0/0	0/0	0/0	0/0	0/0	0/0	0/0	0/0	0/0	0/0
smed_chr1_8341712	0/0	0/0	0/0	0/0	0/1	0/0	0/0	0/0	0/0	0/0	0/0	0/0	0/0	./.	0/0	0/0	0/0	0/0	0/0	0/0	0/0	0/0	0/0	0/0	0/0	0/0	0/0	0/0
smed_chr1_8341834	0/0	0/0	0/0	0/0	0/1	0/0	0/0	0/0	0/0	0/0	0/0	0/0	0/0	0/0	0/0	0/0	0/0	0/0	0/0	0/0	0/0	0/0	0/0	0/0	0/0	0/0	0/0	0/0
smed_chr1_8341946	0/1	0/0	0/1	2021-01-01	0/0	0/0	./.	0/1	./.	0/0	0/1	0/0	0/0	./.	0/0	0/0	./.	0/0	0/0	0/0	0/0	0/0	0/0	0/0	0/0	0/0	0/0	0/0
smed_chr1_8379927	0/0	0/0	0/0	0/0	0/0	0/0	0/0	0/0	0/0	0/0	0/0	0/0	0/0	0/0	0/0	0/0	0/0	0/0	0/0	0/0	0/0	0/0	0/0	0/0	0/0	0/0	0/0	0/0
smed_chr1_8379976	0/0	0/0	0/0	0/0	0/0	0/0	0/0	0/0	0/1	0/1	0/0	2021-01-01	./.	0/1	2021-01-01	0/1	0/1	0/0	0/0	0/0	0/0	0/0	0/0	2021-01-01	2021-01-01	2021-01-01	2021-01-01	2021-01-01
smed_chr1_8380769	0/0	0/0	0/0	0/0	0/0	0/0	./.	0/0	0/0	0/0	./.	0/0	0/0	0/0	0/0	0/0	0/0	0/0	./.	0/0	./.	0/0	0/0	0/0	0/0	0/0	0/0	0/0
smed_chr1_8380856	0/1	0/0	0/1	2021-01-01	0/0	0/0	./.	0/1	0/0	0/0	./.	0/0	0/0	0/0	0/0	0/0	0/1	0/0	./.	0/0	./.	0/0	0/0	0/0	0/0	0/0	0/0	0/0
smed_chr1_8431497	0/0	0/0	0/0	0/0	0/1	0/0	0/0	0/0	0/0	0/0	0/0	0/0	0/0	0/0	0/0	0/0	0/0	0/0	0/0	0/0	0/0	0/0	0/0	0/0	0/0	0/0	0/0	0/0
smed_chr1_8431526	0/1	0/0	0/0	0/1	0/0	0/0	0/0	0/0	0/0	0/0	0/0	0/0	0/0	0/0	0/0	0/0	0/0	0/0	0/0	0/0	0/0	0/0	0/0	0/0	0/0	0/0	0/0	0/0
smed_chr1_8431577	0/1	0/0	0/0	0/1	0/0	0/0	0/0	0/0	0/0	0/0	0/0	0/0	0/0	0/0	0/0	0/0	0/0	0/0	0/0	0/0	0/0	0/0	0/0	0/0	0/0	0/0	0/0	0/0
smed_chr1_8466670	0/0	0/0	0/0	0/0	0/0	0/0	0/1	0/1	0/0	0/0	./.	0/0	0/0	0/0	0/0	0/0	0/0	0/0	0/0	0/0	0/0	0/0	0/0	0/1	0/0	0/0	0/1	0/0
smed_chr1_8466687	0/0	0/0	0/1	0/1	0/0	0/0	0/0	0/0	0/0	0/0	0/0	0/0	0/0	0/0	0/0	0/0	0/0	./.	0/0	0/0	0/0	0/0	0/0	0/0	0/0	0/0	0/0	0/0
smed_chr1_8466700	0/0	0/0	0/1	0/1	0/0	0/0	0/0	0/0	0/0	0/0	0/0	0/0	0/0	0/0	0/0	0/0	0/0	./.	0/0	0/0	0/0	0/0	0/0	0/0	0/0	0/0	0/0	0/0
smed_chr1_8466707	0/0	0/0	0/0	0/0	0/0	0/0	0/0	0/0	0/0	0/0	0/0	0/0	0/0	0/0	0/0	0/0	0/0	0/0	0/0	0/0	0/0	0/0	0/0	0/0	0/0	0/0	0/0	0/0
smed_chr1_8466758	0/0	0/0	0/0	0/0	0/0	0/0	0/1	0/0	0/0	0/0	0/0	0/0	0/0	0/0	0/0	0/0	0/0	0/0	0/0	0/0	0/0	0/0	0/0	0/0	0/0	0/0	0/0	0/0
smed_chr1_8466820	0/0	0/0	0/0	0/0	0/0	0/0	0/1	0/1	0/0	0/0	./.	0/0	0/0	0/0	0/0	0/0	0/0	0/0	0/0	0/0	0/0	0/0	0/0	0/1	0/0	0/0	0/1	0/0
smed_chr1_8466861	0/0	0/0	0/0	0/0	0/0	0/0	0/0	0/0	0/0	0/0	0/0	0/0	0/0	0/0	0/0	0/0	0/0	0/0	0/0	0/0	0/0	0/0	0/0	0/0	0/0	0/0	0/0	0/0
smed_chr1_8476190	0/0	2021-01-01	0/0	0/1	0/1	0/0	0/0	0/0	0/0	./.	0/0	0/0	0/0	0/0	0/0	0/1	0/1	0/0	0/0	0/0	0/0	0/0	0/0	0/0	0/0	0/0	0/1	2021-01-01
smed_chr1_8480609	0/0	2021-01-01	./.	0/0	./.	0/0	0/0	0/0	0/0	0/0	0/0	0/0	0/0	0/0	0/0	0/0	0/0	0/0	0/0	0/0	0/0	0/0	0/0	0/0	0/0	0/0	0/0	0/0
smed_chr1_8480642	0/0	2021-01-01	./.	0/0	./.	0/0	0/0	0/0	0/0	0/0	0/0	0/0	0/0	0/0	0/0	0/0	0/0	0/0	0/0	0/0	0/0	0/0	0/0	0/0	0/0	0/0	0/0	0/0
smed_chr1_8519766	0/0	0/0	0/0	0/0	0/0	0/0	0/0	0/0	0/0	0/0	0/0	0/0	0/0	0/1	0/0	0/0	0/1	0/0	0/0	0/0	0/0	0/0	0/0	0/0	0/0	0/0	0/0	0/0
smed_chr1_8519919	0/0	0/0	0/0	0/0	0/0	0/0	0/0	0/0	0/0	0/0	0/0	0/0	0/0	0/0	0/0	0/0	0/0	0/0	0/0	0/0	0/0	0/0	0/0	0/0	0/0	0/0	0/0	0/0
smed_chr1_8603031	0/1	0/0	0/1	0/1	0/0	0/1	0/1	./.	2021-01-01	./.	0/1	0/0	0/0	0/0	0/0	0/0	0/0	0/0	0/1	0/0	0/0	0/0	0/0	0/0	0/0	0/0	0/0	0/0
smed_chr1_8603187	0/1	2021-01-01	0/1	0/1	2021-01-01	0/0	0/0	./.	0/0	./.	0/0	2021-01-01	2021-01-01	./.	2021-01-01	0/1	./.	0/1	0/1	2021-01-01	0/1	0/1	2021-01-01	2021-01-01	2021-01-01	./.	2021-01-01	2021-01-01
smed_chr1_8603190	0/0	0/0	0/0	0/0	0/0	0/0	0/0	0/0	0/0	0/0	0/0	0/0	0/0	0/0	0/0	0/0	0/0	0/0	./.	0/0	0/0	0/0	0/0	0/0	0/0	0/0	0/0	0/0
smed_chr1_8603199	0/1	0/0	0/1	0/1	0/0	0/1	0/1	./.	2021-01-01	./.	0/1	0/0	0/0	0/0	0/0	0/1	./.	0/0	./.	0/0	0/0	0/0	0/0	0/0	0/0	0/0	0/0	0/0
smed_chr1_8603200	0/1	0/0	0/1	0/1	0/0	0/1	0/1	./.	2021-01-01	./.	0/1	0/0	0/0	0/0	0/0	0/1	./.	0/0	0/0	0/0	0/0	0/0	0/0	0/0	0/0	0/0	0/0	0/0
smed_chr1_8603202	0/0	0/0	0/0	0/0	0/0	0/0	0/0	0/0	0/0	0/0	0/0	0/0	0/0	0/0	0/0	0/0	0/0	0/0	0/0	0/0	0/0	0/0	0/0	0/0	0/0	0/0	0/0	0/0
smed_chr1_8603229	0/0	0/0	0/0	0/0	0/0	0/0	0/0	0/0	0/0	./.	0/0	0/0	0/0	0/0	0/0	0/1	./.	0/0	0/0	0/0	0/0	0/0	0/0	0/0	0/0	0/0	0/0	0/0
smed_chr1_8638053	0/0	0/0	0/0	0/0	0/1	0/0	./.	0/0	0/0	0/0	0/0	./.	0/0	0/0	0/0	0/0	0/0	0/0	0/0	0/0	0/0	0/0	0/0	0/0	0/0	0/0	0/0	0/0
smed_chr1_8638127	0/0	0/0	./.	0/0	0/1	0/0	./.	0/0	0/0	0/0	0/0	./.	0/0	0/0	0/0	0/0	0/0	0/0	0/0	0/0	0/0	0/0	0/0	0/0	0/0	0/0	0/0	0/0
smed_chr1_8722446	0/1	0/1	0/0	0/1	0/0	./.	./.	./.	2021-01-01	0/1	0/1	0/0	0/0	0/0	0/0	0/0	0/1	0/1	0/1	0/1	0/0	0/0	2021-01-01	0/0	0/0	0/0	0/0	0/1
smed_chr1_8722524	0/0	0/1	2021-01-01	0/1	0/1	0/0	0/0	0/0	0/0	./.	0/0	0/0	0/0	0/0	0/0	0/1	0/0	0/0	0/0	0/0	0/0	0/0	0/0	0/0	0/0	0/0	0/0	0/0
smed_chr1_8725695	0/0	0/0	0/0	0/0	0/0	2021-01-01	2021-01-01	./.	2021-01-01	./.	0/1	0/0	0/0	0/0	0/0	0/0	./.	2021-01-01	2021-01-01	0/1	0/0	2021-01-01	2021-01-01	0/0	0/0	0/0	0/0	0/0
smed_chr1_8725704	0/0	0/0	0/0	0/0	0/0	0/0	0/0	0/0	0/0	./.	0/0	2021-01-01	2021-01-01	0/1	2021-01-01	0/0	0/0	0/0	0/0	0/0	0/0	0/0	0/0	0/0	0/0	0/0	0/0	0/0
smed_chr1_8725730	2021-01-01	2021-01-01	2021-01-01	2021-01-01	2021-01-01	2021-01-01	2021-01-01	./.	2021-01-01	./.	0/1	0/0	0/0	0/0	0/0	0/1	./.	2021-01-01	2021-01-01	./.	0/0	2021-01-01	2021-01-01	0/0	0/0	0/0	0/0	2021-01-01
smed_chr1_8725951	0/0	0/0	0/0	0/0	0/0	0/0	0/0	0/0	0/0	./.	0/0	2021-01-01	2021-01-01	0/1	2021-01-01	0/0	0/0	0/0	0/0	0/0	0/0	0/0	0/0	0/0	0/0	0/0	0/0	0/0
smed_chr1_8725978	2021-01-01	2021-01-01	2021-01-01	2021-01-01	2021-01-01	2021-01-01	2021-01-01	./.	2021-01-01	2021-01-01	0/1	2021-01-01	2021-01-01	0/1	2021-01-01	0/1	2021-01-01	2021-01-01	2021-01-01	./.	0/0	2021-01-01	2021-01-01	0/0	0/0	0/0	0/0	2021-01-01
smed_chr1_8725979	2021-01-01	2021-01-01	2021-01-01	2021-01-01	2021-01-01	2021-01-01	2021-01-01	./.	2021-01-01	2021-01-01	0/1	2021-01-01	2021-01-01	0/1	2021-01-01	0/1	./.	2021-01-01	2021-01-01	./.	0/0	2021-01-01	2021-01-01	0/0	0/0	0/0	0/0	2021-01-01
smed_chr1_8727811	0/1	2021-01-01	2021-01-01	2021-01-01	0/1	0/0	0/0	0/0	0/0	./.	0/0	0/0	0/0	0/0	0/0	0/1	0/0	0/0	0/0	0/0	0/0	0/0	0/0	0/0	0/0	0/0	0/0	0/1
smed_chr1_8727850	0/1	0/0	0/0	./.	0/1	0/1	./.	0/0	0/0	./.	0/1	0/0	0/0	0/0	0/0	0/1	./.	0/1	0/0	0/1	0/1	0/0	0/0	./.	2021-01-01	0/1	0/1	0/1
smed_chr1_8727856	2021-01-01	2021-01-01	2021-01-01	2021-01-01	2021-01-01	2021-01-01	./.	0/1	2021-01-01	2021-01-01	2021-01-01	2021-01-01	0/1	0/0	0/1	2021-01-01	2021-01-01	2021-01-01	2021-01-01	0/1	./.	0/0	./.	2021-01-01	2021-01-01	0/1	0/1	2021-01-01
smed_chr1_8727891	0/1	0/0	0/0	0/0	0/1	2021-01-01	./.	0/1	2021-01-01	./.	2021-01-01	2021-01-01	0/1	0/0	0/1	0/1	./.	2021-01-01	2021-01-01	0/1	./.	0/0	./.	2021-01-01	2021-01-01	0/1	0/1	0/1
smed_chr1_8727906	0/0	0/0	0/1	0/0	0/0	0/0	0/0	0/0	0/0	0/0	0/0	0/0	0/0	0/0	0/0	0/0	0/0	0/0	0/0	0/0	0/0	0/0	0/0	0/0	0/0	0/0	0/0	0/0
smed_chr1_8727929	2021-01-01	2021-01-01	2021-01-01	2021-01-01	2021-01-01	2021-01-01	./.	0/1	2021-01-01	2021-01-01	2021-01-01	2021-01-01	0/1	0/1	0/1	2021-01-01	2021-01-01	2021-01-01	2021-01-01	0/1	./.	0/0	./.	2021-01-01	2021-01-01	0/1	0/1	2021-01-01
smed_chr1_8727934	0/0	0/0	0/0	0/0	0/0	0/0	0/0	0/0	0/0	0/0	0/0	./.	0/1	0/0	0/1	0/0	0/0	0/0	0/0	0/0	0/0	0/0	0/0	0/0	0/0	0/0	0/0	0/0
smed_chr1_8731734	0/0	0/0	0/0	0/0	0/0	0/0	0/0	0/0	0/0	0/0	0/0	0/0	0/0	0/0	0/0	0/0	0/0	0/0	0/0	0/0	./.	0/0	0/0	./.	./.	0/0	0/0	0/0
smed_chr1_8732087	0/0	0/0	0/0	0/0	0/0	0/0	0/0	0/0	0/0	0/0	0/0	./.	0/0	0/0	0/0	0/0	0/0	0/0	0/0	0/0	./.	0/0	0/0	./.	./.	0/0	0/0	0/0
smed_chr1_8732088	0/0	0/0	0/0	0/0	0/0	0/0	0/0	0/0	0/0	0/0	0/0	./.	0/0	0/0	0/0	0/0	0/0	0/0	0/0	0/0	./.	0/0	0/0	./.	./.	0/0	0/0	0/0
smed_chr1_8732092	0/0	0/0	0/0	0/0	0/0	0/0	0/0	0/0	0/0	0/0	0/0	./.	0/0	0/0	0/0	0/0	0/0	0/0	0/0	0/0	./.	0/0	0/0	./.	./.	0/0	0/0	0/0
smed_chr1_8762702	0/0	0/0	0/0	0/0	0/0	0/0	0/0	0/0	0/0	0/0	0/0	0/0	0/0	0/0	0/0	0/0	./.	0/0	./.	./.	./.	./.	0/0	0/0	0/0	0/0	0/0	0/0
smed_chr1_8775064	0/0	0/1	0/0	0/0	0/0	2021-01-01	2021-01-01	0/1	2021-01-01	./.	0/1	0/0	0/0	./.	0/0	0/0	0/0	0/0	0/0	0/0	0/0	0/0	0/0	0/0	0/0	0/0	0/0	0/0
smed_chr1_8775294	0/0	0/0	0/0	0/0	0/0	2021-01-01	2021-01-01	0/1	2021-01-01	./.	0/1	0/0	0/0	0/0	0/0	0/0	0/0	0/0	0/0	0/0	0/0	0/0	0/0	0/0	0/0	0/0	0/0	0/0
smed_chr1_8775302	0/0	0/0	0/0	0/0	0/0	0/0	0/0	0/0	0/0	0/0	0/0	0/0	0/0	./.	0/0	0/0	0/0	0/0	0/0	0/0	0/0	0/0	0/0	0/0	0/0	0/0	0/0	0/0
smed_chr1_8775311	0/0	0/0	0/0	0/0	0/0	0/0	0/0	0/0	0/0	0/0	0/0	0/0	0/0	0/0	0/0	0/0	0/0	0/0	0/0	0/0	0/0	0/0	0/0	0/1	0/0	0/0	0/0	0/0
smed_chr1_8775352	0/0	0/0	0/0	0/0	0/0	0/0	0/0	0/0	0/0	0/0	./.	0/0	0/0	0/0	0/0	0/0	0/0	0/0	0/0	0/0	0/0	0/0	0/0	0/1	0/0	0/0	0/0	0/0
smed_chr1_8807073	0/0	0/0	0/0	0/0	0/0	0/0	0/0	0/0	0/0	./.	0/0	2021-01-01	0/1	0/0	0/1	0/0	0/0	0/0	0/0	0/0	0/0	0/0	0/0	0/0	0/0	0/0	0/0	0/0
smed_chr1_8807330	0/0	./.	2021-01-01	0/0	2021-01-01	0/0	0/0	0/0	0/0	./.	0/0	0/0	0/0	0/0	0/0	0/1	./.	0/0	./.	0/1	0/1	./.	0/0	0/0	0/0	0/0	0/0	0/0
smed_chr1_8807365	0/0	0/0	0/0	0/0	0/0	0/0	0/0	0/0	0/0	0/0	0/0	0/0	0/0	0/0	0/0	0/0	0/0	0/0	0/0	0/0	0/0	0/0	0/0	0/0	0/0	0/0	0/0	0/0
smed_chr1_8807366	0/0	0/0	0/0	0/0	0/0	2021-01-01	./.	2021-01-01	2021-01-01	./.	0/1	0/0	0/0	0/0	0/0	0/0	0/0	0/0	0/0	0/0	0/0	0/0	0/0	0/0	0/0	0/0	0/0	0/0
smed_chr1_8807377	2021-01-01	./.	0/0	2021-01-01	0/0	2021-01-01	0/1	2021-01-01	2021-01-01	./.	0/1	0/0	0/0	0/0	0/0	0/0	./.	0/0	./.	0/1	./.	./.	0/1	2021-01-01	2021-01-01	0/1	0/1	0/1
smed_chr1_8807395	0/0	0/0	0/0	0/0	0/0	0/0	./.	0/0	0/0	0/0	0/0	0/0	0/0	0/0	0/0	0/0	0/0	0/0	0/0	0/0	0/0	0/0	0/0	0/0	0/0	0/0	0/0	0/0
smed_chr1_8807403	0/0	0/0	0/0	0/0	0/0	0/0	./.	0/0	0/0	0/0	0/0	0/0	0/0	0/0	0/0	0/0	0/0	0/0	0/0	0/0	0/0	0/0	0/0	0/0	0/0	0/0	0/0	0/0
smed_chr1_8853235	0/0	0/0	0/0	0/0	0/0	0/1	0/0	0/0	0/0	0/0	0/0	0/0	0/0	0/0	0/0	0/1	0/0	0/1	0/0	0/0	0/0	0/0	0/0	./.	0/0	0/0	0/0	0/1
smed_chr1_8853351	0/0	0/0	0/0	0/0	0/0	0/0	0/0	0/0	0/0	0/0	0/0	0/0	0/0	0/0	0/0	0/0	0/0	0/0	./.	2021-01-01	./.	./.	0/0	./.	0/0	0/0	0/0	0/0
smed_chr1_8976820	0/0	0/0	0/0	0/0	0/0	0/0	0/0	0/0	0/0	0/0	0/0	0/0	0/0	0/0	0/0	0/1	0/0	0/1	0/0	0/0	0/0	0/0	0/0	./.	0/0	0/0	0/0	0/0
smed_chr1_8976833	0/0	0/0	0/0	0/0	0/0	0/0	0/0	0/0	0/0	0/0	0/0	0/0	0/0	0/0	0/0	0/0	0/0	0/0	0/0	0/0	0/0	0/0	0/0	0/0	0/0	0/0	0/0	0/0
smed_chr1_9038379	2021-01-01	2021-01-01	2021-01-01	2021-01-01	2021-01-01	2021-01-01	./.	0/1	2021-01-01	0/1	0/1	0/0	0/0	./.	0/0	2021-01-01	2021-01-01	2021-01-01	2021-01-01	2021-01-01	2021-01-01	2021-01-01	2021-01-01	2021-01-01	2021-01-01	2021-01-01	0/1	2021-01-01
smed_chr1_9038439	0/0	0/0	0/0	0/0	0/0	0/0	0/0	0/0	0/0	0/0	./.	2021-01-01	2021-01-01	./.	2021-01-01	0/0	0/0	0/0	0/0	0/0	0/0	0/0	0/0	0/0	0/0	0/0	0/0	0/0
smed_chr1_9040331	0/0	0/0	0/0	0/0	./.	0/0	0/0	0/0	0/0	0/0	0/0	0/0	0/0	0/0	0/0	0/0	./.	0/0	0/0	0/0	./.	0/0	0/0	0/0	0/0	0/0	0/0	./.
smed_chr1_9040388	0/0	0/0	0/0	0/0	./.	0/0	0/0	0/0	0/0	0/0	0/0	0/0	0/0	0/0	0/0	0/0	./.	0/0	0/0	0/0	./.	0/0	0/0	0/0	0/0	0/0	0/0	./.
smed_chr1_9040407	0/0	0/0	0/0	0/0	./.	0/0	0/0	0/0	0/0	0/0	0/0	0/0	0/0	0/0	0/0	0/0	./.	0/0	0/0	0/0	./.	0/0	0/0	0/0	0/0	0/0	0/0	./.
smed_chr1_9040410	0/1	0/0	0/1	0/0	./.	./.	0/0	0/0	0/0	0/0	0/0	0/0	0/0	0/0	0/0	0/0	./.	0/0	0/0	0/0	./.	0/0	0/0	0/0	0/0	0/0	0/0	./.
smed_chr1_9040457	0/0	./.	0/0	0/0	0/0	0/0	0/0	0/0	./.	0/0	0/0	0/0	0/0	0/0	0/0	0/0	0/0	0/0	0/0	0/0	0/0	./.	0/0	0/0	0/0	0/0	0/0	0/0
smed_chr1_9040500	0/0	./.	0/0	0/0	0/0	0/0	0/0	0/0	./.	0/0	0/0	0/0	0/0	0/0	0/0	0/0	0/0	0/0	0/1	0/0	0/1	./.	0/0	0/0	0/0	0/0	0/0	0/0
smed_chr1_9040581	0/0	./.	0/0	0/0	0/0	0/0	0/0	0/0	./.	0/0	0/0	0/0	0/0	0/0	0/0	0/0	0/0	0/0	0/0	0/0	0/0	./.	0/0	0/0	0/0	0/0	0/0	0/0
smed_chr1_9040644	0/0	0/0	0/0	0/0	0/0	0/0	0/0	0/0	0/0	./.	0/0	0/0	0/0	0/0	0/0	0/0	0/0	0/0	0/0	0/0	0/0	0/0	0/0	0/0	0/0	0/0	0/0	0/0
smed_chr1_9040649	0/0	0/0	0/0	0/0	0/0	0/0	0/0	0/0	0/0	0/0	0/0	0/0	0/0	0/0	0/0	0/0	0/0	0/0	0/0	0/0	0/0	0/0	0/0	0/0	0/0	0/0	0/0	0/0
smed_chr1_9040725	0/0	./.	0/0	0/0	0/0	0/0	0/0	0/0	./.	0/0	0/0	0/0	0/0	0/0	0/0	0/0	0/0	0/0	0/0	0/0	0/0	./.	0/0	0/0	0/0	0/0	0/0	0/0
smed_chr1_9071091	0/0	0/1	0/0	./.	0/0	0/1	0/1	0/1	0/1	0/1	0/1	0/0	0/0	0/0	0/0	0/1	./.	0/1	0/0	0/1	./.	0/1	0/1	0/0	0/0	0/0	0/0	0/0
smed_chr1_9090691	0/0	0/0	0/0	0/0	0/0	./.	./.	0/0	0/0	0/0	0/0	0/0	0/0	./.	0/1	0/0	0/0	0/0	0/0	./.	./.	0/0	0/0	./.	0/0	0/0	0/0	0/0
smed_chr1_9090860	2021-01-01	2021-01-01	2021-01-01	2021-01-01	2021-01-01	2021-01-01	2021-01-01	0/1	2021-01-01	2021-01-01	2021-01-01	2021-01-01	0/1	2021-01-01	0/1	2021-01-01	2021-01-01	0/1	2021-01-01	2021-01-01	./.	2021-01-01	2021-01-01	2021-01-01	2021-01-01	2021-01-01	2021-01-01	2021-01-01
smed_chr1_9090887	0/0	0/0	0/0	0/0	0/0	0/0	0/0	0/0	0/0	0/0	0/0	0/0	0/0	0/0	0/1	0/0	0/0	0/0	0/0	0/0	./.	0/0	0/0	0/0	0/0	0/0	0/0	0/0
smed_chr1_9090889	0/0	0/0	0/0	0/0	0/0	0/0	0/0	0/0	0/0	0/0	0/0	0/0	0/0	0/0	0/0	0/0	0/0	0/0	0/0	0/0	./.	0/0	0/0	0/0	0/0	0/0	0/0	0/0
smed_chr1_9090939	0/0	0/0	0/0	0/0	0/0	0/0	0/0	0/0	0/0	0/0	0/0	0/0	0/0	0/0	0/1	0/0	0/0	0/0	0/0	0/0	./.	0/0	0/0	0/0	0/0	0/0	0/0	0/0
smed_chr1_9167499	0/0	0/0	0/0	0/0	0/0	0/0	0/0	0/0	0/0	0/0	0/0	0/0	0/0	0/0	0/0	0/0	0/0	0/0	0/0	0/0	0/0	0/0	0/0	0/0	0/0	0/0	0/0	0/0
smed_chr1_9413680	0/0	0/0	0/0	0/0	0/0	0/0	0/0	0/0	0/0	0/0	0/0	0/0	0/0	0/0	0/0	0/0	0/0	0/0	0/0	0/0	./.	0/0	0/0	0/0	0/0	0/0	0/0	0/0
smed_chr1_9413698	0/0	0/0	0/0	0/0	0/0	0/0	0/0	0/0	0/0	0/0	0/0	0/0	0/0	0/0	0/0	0/0	0/0	0/0	0/0	0/0	./.	0/0	0/0	0/0	0/0	0/0	0/0	0/0
smed_chr1_9413703	0/0	0/0	0/0	0/0	0/0	0/0	0/0	0/0	0/0	0/0	0/0	0/0	0/0	0/0	0/0	0/0	0/0	0/0	0/0	0/0	./.	0/0	0/0	0/0	0/0	0/0	0/0	0/0
smed_chr1_9413724	0/1	0/0	0/0	0/0	0/0	0/0	0/0	0/0	./.	0/0	0/0	0/0	0/0	0/0	0/0	0/1	0/1	0/0	0/0	0/0	./.	0/0	0/0	0/0	0/0	0/0	0/0	0/0
smed_chr1_9413748	0/0	0/0	0/0	0/0	0/0	0/0	0/0	0/0	0/0	0/0	0/0	0/0	0/0	0/0	0/0	0/0	./.	0/0	0/0	0/0	./.	0/0	0/1	0/0	0/0	0/0	0/0	0/0
smed_chr1_9427291	0/0	0/0	0/0	0/0	0/0	0/0	0/0	0/0	0/0	0/0	0/0	0/0	./.	0/0	0/0	0/0	0/0	0/0	./.	./.	./.	0/0	0/0	0/0	0/0	./.	0/1	0/0
smed_chr1_9427317	2021-01-01	0/1	0/1	0/1	0/0	0/0	0/0	0/0	0/0	0/0	0/0	0/0	./.	./.	0/0	0/0	0/0	0/0	./.	./.	./.	0/0	0/0	0/0	0/0	./.	0/0	0/0
smed_chr1_9427340	0/0	0/0	0/0	0/0	0/0	0/0	0/0	0/0	0/0	0/0	0/0	0/0	./.	0/0	0/0	0/0	0/0	0/0	./.	./.	./.	./.	./.	0/0	0/0	./.	0/0	0/0
smed_chr1_9565852	2021-01-01	2021-01-01	0/0	2021-01-01	0/0	0/0	0/0	0/0	0/0	0/0	0/0	0/1	2021-01-01	0/1	2021-01-01	0/0	0/1	0/0	0/0	0/0	0/0	0/0	0/0	2021-01-01	2021-01-01	0/1	0/1	0/1
smed_chr1_9565853	2021-01-01	2021-01-01	0/1	2021-01-01	0/0	0/0	0/0	0/0	0/0	0/0	0/0	0/1	2021-01-01	0/1	2021-01-01	0/0	0/1	0/0	0/0	0/1	0/0	0/0	0/0	2021-01-01	2021-01-01	0/1	0/1	0/1
smed_chr1_9565860	0/1	2021-01-01	0/0	2021-01-01	0/0	0/0	0/0	0/0	0/0	0/0	0/0	0/1	2021-01-01	0/1	2021-01-01	0/0	0/1	0/0	0/0	0/0	0/0	0/0	0/0	2021-01-01	2021-01-01	0/1	0/1	0/1
smed_chr1_9565868	2021-01-01	2021-01-01	0/0	2021-01-01	0/0	0/0	0/0	0/0	0/0	0/0	0/0	0/1	2021-01-01	0/1	2021-01-01	0/0	./.	0/0	0/0	0/0	0/0	0/0	0/0	2021-01-01	2021-01-01	0/1	2021-01-01	2021-01-01
smed_chr1_9566078	2021-01-01	2021-01-01	0/1	2021-01-01	0/0	0/0	0/0	0/0	0/0	0/0	0/0	0/1	2021-01-01	0/1	2021-01-01	0/0	0/1	0/0	0/0	0/1	0/0	0/0	0/0	2021-01-01	2021-01-01	0/1	2021-01-01	2021-01-01
smed_chr1_9566083	0/0	0/0	0/1	0/0	0/0	0/0	0/0	0/0	0/0	0/0	0/0	0/0	0/0	0/0	0/0	0/0	0/0	0/0	0/0	0/1	0/0	0/0	0/0	0/0	0/0	0/0	0/0	0/0
smed_chr1_9566094	2021-01-01	2021-01-01	0/0	2021-01-01	0/0	0/0	0/0	0/0	0/0	0/0	0/0	0/1	2021-01-01	0/1	2021-01-01	0/0	0/1	0/0	0/0	0/0	0/0	0/0	0/0	2021-01-01	2021-01-01	0/1	2021-01-01	2021-01-01
smed_chr1_9566108	2021-01-01	2021-01-01	0/1	2021-01-01	0/0	0/0	0/0	0/0	0/0	0/0	0/0	0/1	2021-01-01	0/1	2021-01-01	0/0	0/1	0/0	0/0	0/1	0/0	0/0	0/0	2021-01-01	2021-01-01	0/1	2021-01-01	2021-01-01
smed_chr1_9566149	2021-01-01	2021-01-01	0/0	2021-01-01	0/0	0/0	0/0	0/0	0/0	0/0	0/0	0/1	2021-01-01	0/1	2021-01-01	0/0	0/1	0/0	0/0	0/0	0/0	0/0	0/0	2021-01-01	2021-01-01	0/1	2021-01-01	./.
smed_chr1_9566155	2021-01-01	2021-01-01	0/1	2021-01-01	0/0	0/0	0/0	0/0	0/0	0/0	0/0	0/1	2021-01-01	0/1	2021-01-01	0/0	0/1	0/0	0/0	0/1	0/0	0/0	0/0	2021-01-01	2021-01-01	0/1	2021-01-01	2021-01-01
smed_chr1_9566174	2021-01-01	2021-01-01	0/1	2021-01-01	0/0	0/0	0/0	0/0	0/0	0/0	0/0	0/1	2021-01-01	0/1	2021-01-01	0/0	0/1	0/0	0/0	0/1	0/0	0/0	0/0	2021-01-01	2021-01-01	0/1	2021-01-01	2021-01-01
smed_chr1_9575541	0/0	0/0	0/0	0/1	0/0	0/0	0/0	0/0	0/0	0/0	0/0	0/0	0/0	0/0	0/0	0/0	./.	0/0	0/0	0/0	./.	./.	0/0	0/0	0/0	0/0	0/0	0/0
smed_chr1_9651278	0/0	0/0	0/0	0/0	0/0	./.	0/0	0/0	0/0	0/0	0/0	0/0	0/0	./.	0/0	0/0	0/0	0/0	./.	2021-01-01	0/1	./.	2021-01-01	0/0	0/0	0/0	0/0	0/0
smed_chr1_9651397	2021-01-01	0/1	0/0	0/1	0/0	0/1	0/0	0/0	./.	./.	0/0	./.	0/1	0/0	0/1	0/0	0/0	0/0	0/0	0/0	0/0	0/0	0/0	0/0	0/0	0/0	0/0	./.
smed_chr1_9651455	0/0	0/0	0/0	0/0	0/0	0/0	./.	0/0	0/0	0/0	0/0	0/0	0/0	0/0	0/0	0/0	0/0	0/0	0/0	0/0	0/0	0/0	0/0	0/0	0/0	0/0	0/0	0/0
smed_chr1_9651470	0/0	0/0	0/0	0/0	0/0	0/0	./.	0/0	0/0	0/0	0/0	0/0	0/0	0/0	0/0	0/0	0/0	0/0	0/0	0/0	0/0	0/0	0/0	0/0	0/0	0/0	0/0	0/0
smed_chr1_9660169	0/0	0/0	0/0	0/0	0/0	./.	0/0	0/0	0/0	0/0	0/0	0/0	0/0	./.	0/0	0/0	0/0	0/0	0/0	0/0	./.	0/0	0/0	0/0	0/0	0/0	0/0	0/0
smed_chr1_9660180	2021-01-01	0/1	0/0	0/0	0/0	./.	0/0	0/0	0/0	0/0	0/0	0/0	0/0	./.	0/0	0/0	0/0	0/0	0/0	0/0	./.	0/0	0/0	0/0	0/0	0/0	0/0	0/0
smed_chr1_9669990	2021-01-01	./.	0/1	2021-01-01	2021-01-01	./.	2021-01-01	2021-01-01	0/0	./.	0/1	0/1	0/1	./.	2021-01-01	0/0	0/0	0/0	2021-01-01	2021-01-01	2021-01-01	0/1	./.	0/0	0/0	0/1	0/0	0/0
smed_chr1_9670181	0/0	./.	0/1	0/0	0/0	./.	0/0	0/0	2021-01-01	./.	0/0	0/0	0/0	./.	0/0	0/1	0/1	2021-01-01	0/0	0/0	0/0	0/0	0/0	0/0	0/0	0/0	0/0	0/1
smed_chr1_9670200	0/0	./.	0/1	0/0	0/0	./.	0/0	0/0	2021-01-01	./.	0/0	0/0	0/0	./.	0/0	0/1	0/1	2021-01-01	0/0	0/0	0/0	0/0	0/0	0/0	0/0	0/0	0/0	0/1
smed_chr1_9670217	0/0	0/0	0/1	0/1	2021-01-01	./.	2021-01-01	2021-01-01	0/0	./.	./.	./.	./.	./.	2021-01-01	0/0	0/0	0/0	2021-01-01	2021-01-01	2021-01-01	0/1	2021-01-01	0/0	0/0	0/1	0/0	0/0
smed_chr1_9744413	0/0	0/1	0/0	0/0	0/0	0/1	./.	2021-01-01	0/1	0/1	2021-01-01	0/0	0/1	0/0	./.	0/0	0/0	0/0	0/0	0/0	0/0	0/0	0/0	0/0	0/0	0/0	0/0	0/1
smed_chr1_9744420	0/0	0/0	0/0	0/0	0/0	0/0	0/0	0/0	0/0	0/1	0/0	0/0	0/0	0/0	0/0	0/0	0/0	0/0	0/0	0/0	0/0	0/0	0/0	0/0	0/0	0/0	0/0	0/0
smed_chr1_9744430	0/0	0/0	0/0	0/0	0/0	0/0	0/0	0/0	0/0	0/0	0/0	0/0	0/0	0/0	0/0	0/1	0/0	0/1	0/0	0/0	0/0	0/0	0/0	0/0	0/0	0/0	0/0	0/0
smed_chr1_9744476	2021-01-01	0/1	2021-01-01	2021-01-01	2021-01-01	0/1	0/0	0/0	0/1	0/0	0/0	./.	0/1	./.	./.	0/1	2021-01-01	0/1	0/0	0/0	0/0	0/0	0/0	0/0	0/0	0/0	0/0	0/0
smed_chr1_9744517	0/0	0/0	0/0	0/0	0/0	0/0	0/0	0/0	0/0	0/0	0/0	0/0	0/0	0/1	./.	0/0	0/0	0/0	0/0	0/0	0/0	0/0	0/0	0/0	0/0	0/0	0/0	0/0
smed_chr1_9744710	0/0	0/0	0/0	0/0	0/0	0/0	0/0	0/0	0/0	0/0	0/0	0/0	0/0	0/1	./.	0/0	0/0	0/0	0/0	0/0	0/0	0/0	0/0	0/0	0/0	0/0	0/0	0/0
smed_chr1_9744728	0/0	0/1	0/0	0/0	0/0	0/1	./.	2021-01-01	0/1	0/1	2021-01-01	0/0	0/1	0/0	./.	0/0	0/0	0/0	0/0	0/0	0/0	0/0	0/0	0/0	0/0	0/0	0/0	0/1
smed_chr1_9744760	0/0	0/0	0/0	0/0	0/0	0/0	0/1	0/0	0/0	0/0	0/0	0/0	0/0	0/0	0/0	0/0	0/0	0/0	0/0	0/0	0/0	0/0	0/0	./.	0/0	0/0	0/0	0/0
smed_chr1_9744766	2021-01-01	0/1	2021-01-01	2021-01-01	2021-01-01	0/0	0/0	0/0	0/1	0/0	0/0	0/1	0/1	0/1	./.	0/1	0/1	0/1	0/0	0/0	0/0	0/0	0/0	0/0	0/0	0/0	0/0	0/0
smed_chr1_9744770	0/0	0/0	0/0	0/0	0/0	0/0	0/0	0/0	0/0	0/0	0/0	0/0	0/0	0/0	0/0	0/0	0/0	0/0	0/1	2021-01-01	./.	./.	2021-01-01	0/1	2021-01-01	./.	0/1	0/1
smed_chr1_9744831	0/0	0/0	0/0	0/0	0/0	0/0	0/0	0/0	0/0	0/0	0/0	0/0	0/0	0/0	0/0	0/1	0/0	0/1	0/0	0/0	0/0	0/0	0/0	0/0	0/0	0/0	0/0	0/0
smed_chr1_9744860	2021-01-01	2021-01-01	2021-01-01	2021-01-01	2021-01-01	0/1	./.	2021-01-01	2021-01-01	./.	./.	2021-01-01	2021-01-01	0/1	2021-01-01	2021-01-01	2021-01-01	2021-01-01	2021-01-01	2021-01-01	2021-01-01	2021-01-01	2021-01-01	0/1	2021-01-01	2021-01-01	2021-01-01	2021-01-01
smed_chr1_9744883	0/0	0/0	0/0	0/0	0/0	0/0	0/0	0/0	0/0	0/0	0/1	0/0	0/0	0/1	0/0	0/0	0/0	0/0	0/0	0/0	0/0	0/0	0/0	0/0	0/0	0/0	0/0	0/0
smed_chr1_9744969	0/0	0/0	0/0	0/0	0/0	./.	0/0	0/0	0/0	./.	0/0	0/0	0/0	0/0	0/0	0/0	0/0	0/0	0/0	0/0	0/0	0/0	0/0	0/0	0/0	0/0	0/0	0/0
smed_chr1_9744974	0/0	0/0	0/0	0/0	0/0	0/0	0/0	0/0	0/0	0/0	0/0	0/0	0/0	0/0	0/0	0/1	0/0	0/1	0/0	0/0	0/0	0/0	0/0	0/0	0/0	0/0	0/0	0/0
smed_chr1_9744994	0/0	0/0	0/0	0/0	0/0	./.	0/0	0/0	0/0	./.	0/0	0/0	0/0	0/0	0/0	0/0	0/0	0/0	0/0	0/0	0/0	0/0	0/0	0/0	0/0	0/0	0/0	0/0
smed_chr1_9745043	2021-01-01	2021-01-01	2021-01-01	2021-01-01	2021-01-01	0/1	0/1	2021-01-01	2021-01-01	./.	0/1	2021-01-01	2021-01-01	0/1	./.	2021-01-01	2021-01-01	2021-01-01	2021-01-01	2021-01-01	2021-01-01	2021-01-01	2021-01-01	0/1	2021-01-01	2021-01-01	2021-01-01	2021-01-01
smed_chr1_9779510	0/0	0/0	0/0	0/1	0/0	0/0	0/0	0/0	0/0	0/0	0/0	0/0	0/0	0/1	0/0	0/0	0/1	0/1	0/0	0/0	0/0	0/0	0/0	0/1	0/0	0/1	0/0	0/1
smed_chr1_9779552	0/0	0/0	0/0	0/0	0/0	0/0	0/0	0/0	0/0	0/0	0/0	0/0	0/0	0/0	0/0	0/0	0/0	0/0	0/0	0/0	0/0	0/0	0/0	0/0	0/0	0/0	0/0	0/0
smed_chr1_9779613	2021-01-01	2021-01-01	2021-01-01	0/1	0/0	0/0	0/0	0/0	0/0	0/0	0/0	0/1	./.	0/0	0/1	0/1	0/0	0/0	0/0	0/0	0/0	0/0	0/0	0/0	0/0	0/0	0/0	0/0
smed_chr1_9779639	0/0	0/0	0/0	0/0	0/0	0/0	0/0	0/0	./.	0/0	0/0	0/0	0/0	0/0	0/0	0/0	0/0	0/0	0/0	0/0	0/0	0/0	0/0	0/0	0/0	0/0	0/0	0/0
smed_chr1_9779642	2021-01-01	2021-01-01	2021-01-01	0/1	0/0	0/0	0/0	0/0	0/0	0/0	0/0	0/1	./.	0/0	0/1	0/1	0/0	0/0	0/0	0/0	0/0	0/0	0/0	0/0	0/0	0/0	0/0	0/0
smed_chr1_9779702	0/0	0/0	0/0	0/0	0/0	0/0	0/0	0/0	0/0	0/0	0/0	0/0	0/0	0/0	0/0	0/0	0/0	0/0	0/0	0/0	0/0	0/0	0/0	0/0	0/0	0/0	0/0	0/0
smed_chr1_9779703	0/0	0/0	0/0	0/0	0/0	0/0	0/0	0/0	0/0	0/0	0/0	0/0	0/0	0/0	0/0	0/0	0/0	0/0	0/0	0/0	0/0	0/0	0/0	0/0	0/0	0/0	0/0	0/0
smed_chr1_9818105	0/0	0/0	0/0	0/0	0/0	0/0	0/0	0/0	0/0	0/0	./.	./.	./.	0/0	0/0	0/0	0/0	0/0	0/0	0/0	0/0	./.	0/0	0/0	0/0	./.	0/1	0/0
smed_chr1_9818109	0/0	0/0	0/0	0/0	0/0	0/0	0/0	0/0	0/0	0/0	./.	./.	./.	0/0	0/0	0/0	0/0	0/0	0/0	0/0	0/0	./.	0/0	0/0	0/0	./.	0/1	0/0
smed_chr1_9818296	2021-01-01	2021-01-01	0/1	0/1	0/1	0/0	0/0	0/0	0/1	0/0	0/0	0/0	0/0	0/0	0/0	0/1	0/0	0/0	2021-01-01	./.	./.	2021-01-01	0/1	0/0	0/0	0/0	0/0	0/0
smed_chr1_9818324	0/0	0/0	0/0	0/0	0/0	0/0	0/0	0/0	0/0	0/0	0/1	0/0	0/0	0/1	0/0	0/0	0/0	0/0	0/0	0/0	0/0	0/0	0/0	0/0	0/0	0/0	0/0	0/0
smed_chr1_9831027	0/0	0/0	0/0	0/0	0/0	0/0	0/0	0/0	0/0	0/0	0/0	0/0	./.	0/0	0/0	0/0	./.	0/0	0/0	0/0	./.	./.	0/0	./.	0/0	0/0	0/0	0/0
smed_chr1_9831039	0/0	0/0	0/1	0/0	0/0	0/0	0/0	0/1	0/0	0/1	0/1	0/0	0/0	0/0	0/0	0/0	0/0	0/0	0/0	0/0	./.	0/0	0/0	0/0	0/0	0/0	0/0	0/0
smed_chr1_9831080	0/0	0/0	0/0	0/0	0/0	0/0	0/0	0/0	0/0	0/0	0/0	0/0	0/0	0/0	0/0	0/0	./.	0/0	0/0	0/0	./.	0/0	0/0	./.	0/0	0/0	0/0	0/0
smed_chr1_9831136	0/0	0/0	0/1	0/1	0/1	0/0	0/0	0/0	0/1	0/0	0/0	0/0	0/0	./.	0/0	0/0	0/0	0/0	0/1	2021-01-01	./.	./.	2021-01-01	0/1	2021-01-01	2021-01-01	2021-01-01	2021-01-01
smed_chr1_9831182	0/0	0/0	0/0	0/0	0/0	0/0	0/0	0/0	0/0	0/0	0/0	0/0	0/0	0/0	0/0	./.	./.	2021-01-01	0/0	0/0	./.	0/0	0/0	0/0	0/0	0/0	0/0	0/0
smed_chr1_9831183	0/0	0/0	0/0	0/0	0/0	0/0	0/0	0/0	0/0	0/0	0/0	0/0	0/0	0/0	0/0	./.	./.	2021-01-01	0/0	0/0	./.	0/0	0/0	0/0	0/0	0/0	0/0	0/0
smed_chr1_9831197	2021-01-01	2021-01-01	0/1	0/1	0/1	2021-01-01	2021-01-01	2021-01-01	0/1	2021-01-01	./.	2021-01-01	2021-01-01	./.	2021-01-01	./.	0/0	0/0	0/1	0/0	./.	./.	0/0	0/0	0/0	0/0	0/0	0/0
smed_chr1_9831278	0/0	0/0	0/0	0/0	0/0	0/0	0/0	0/0	0/0	0/0	0/0	0/0	0/0	0/0	0/0	./.	./.	2021-01-01	0/0	0/0	./.	0/0	0/0	0/0	0/0	0/0	0/0	0/0
smed_chr1_9885031	0/0	0/0	0/0	0/0	2021-01-01	0/0	0/1	./.	0/0	0/1	./.	0/1	0/1	./.	0/0	2021-01-01	0/1	0/1	0/0	0/0	0/0	0/0	0/0	0/0	0/0	0/1	0/0	2021-01-01
smed_chr1_9956381	0/0	0/0	0/1	0/1	2021-01-01	0/0	./.	./.	0/0	./.	0/0	0/0	0/0	0/0	0/0	0/1	0/0	0/0	0/0	0/0	0/0	0/0	0/0	0/0	0/0	0/0	0/0	0/0
smed_chr1_9956476	0/0	0/0	0/0	0/0	0/0	0/0	./.	./.	0/0	0/1	0/0	0/0	0/0	0/0	0/0	0/0	0/0	0/0	0/0	0/0	0/0	0/0	0/0	0/0	0/0	0/0	0/0	0/0
smed_chr1_9956512	0/0	0/0	0/0	0/0	0/0	0/0	./.	./.	0/0	0/0	0/0	0/0	0/0	0/0	0/0	0/0	0/0	0/0	0/0	0/0	0/0	0/0	0/0	0/0	0/0	0/0	0/0	0/0
smed_chr1_10032752	0/0	0/0	0/0	0/0	0/1	./.	0/1	0/0	0/0	0/1	0/1	0/0	0/0	0/0	0/0	0/0	0/0	0/0	0/0	0/1	0/1	2021-01-01	./.	0/0	0/0	0/0	0/0	0/0
smed_chr1_10032765	0/0	0/0	0/0	0/0	0/0	./.	0/0	0/0	0/0	0/0	0/0	0/0	0/0	0/0	0/0	0/0	0/0	0/0	0/0	0/0	0/0	0/0	0/0	0/0	0/0	0/0	0/0	0/0
smed_chr1_10032772	0/0	0/0	0/0	0/0	0/0	./.	0/0	0/0	0/0	0/0	0/0	0/0	0/0	0/0	0/0	0/0	0/0	0/0	0/0	0/0	0/0	0/0	0/0	0/0	0/0	0/0	0/0	0/0
smed_chr1_10032775	0/0	0/0	0/0	0/0	0/0	./.	0/0	0/0	0/0	0/0	0/0	0/0	0/0	0/0	0/0	0/0	0/0	0/0	0/0	0/0	0/0	0/0	0/0	0/0	0/0	0/0	0/0	0/0
smed_chr1_10032779	0/0	0/1	0/1	0/1	0/1	./.	0/1	0/1	0/1	0/1	0/1	0/0	0/0	0/0	0/0	0/0	0/0	0/0	0/0	0/0	0/0	0/0	0/0	0/0	0/0	0/1	0/0	0/1
smed_chr1_10032804	0/0	0/0	0/0	0/0	0/0	./.	0/1	0/0	0/0	0/0	0/0	0/0	0/0	0/0	0/0	0/0	0/0	0/0	0/0	0/0	0/0	0/0	0/0	0/0	0/0	0/0	0/0	0/0
smed_chr1_10032817	0/0	0/0	0/0	0/0	0/1	./.	0/0	0/0	0/0	0/1	./.	0/0	0/0	0/0	0/0	0/0	0/0	0/0	0/0	0/1	./.	2021-01-01	./.	0/0	0/0	0/0	0/0	0/0
smed_chr1_10032891	0/0	0/1	0/1	0/1	./.	0/1	0/1	0/1	0/1	./.	./.	0/0	0/0	0/0	0/0	0/0	0/0	0/0	0/0	0/0	0/0	0/0	0/0	0/0	0/0	./.	0/0	2021-01-01
smed_chr1_10032898	0/0	0/0	0/0	0/0	0/0	0/0	0/0	0/0	0/0	0/0	0/0	0/1	0/1	0/0	0/1	0/0	0/0	0/0	0/0	0/0	0/0	0/0	0/0	./.	0/1	./.	2021-01-01	0/0
smed_chr1_10032943	0/0	0/1	0/1	0/1	0/1	./.	0/1	./.	2021-01-01	0/1	0/1	0/0	0/0	0/0	0/0	0/0	0/0	0/0	0/0	0/0	0/0	0/0	0/0	0/0	0/0	./.	0/0	./.
smed_chr1_10033032	0/0	0/0	0/0	0/0	0/1	./.	0/0	0/0	0/0	0/1	./.	0/0	0/0	0/0	0/0	0/0	0/0	0/0	0/0	0/1	./.	2021-01-01	./.	0/0	0/0	0/0	0/0	0/0
smed_chr1_10033037	0/0	0/0	0/1	0/0	0/0	./.	0/0	0/0	0/0	0/0	0/0	0/0	0/0	0/1	0/0	2021-01-01	0/1	2021-01-01	2021-01-01	0/1	0/0	0/0	./.	0/0	0/0	0/0	0/0	0/0
smed_chr1_10033044	0/0	0/0	0/0	0/0	0/0	./.	0/1	0/0	0/0	0/0	0/0	0/0	0/0	0/0	0/0	0/0	0/0	0/0	0/0	0/0	0/0	0/0	0/0	0/0	0/0	0/0	0/0	0/0
smed_chr1_10056217	0/0	0/0	./.	0/0	0/1	0/0	0/0	0/0	0/0	0/0	0/0	0/0	0/0	0/0	0/0	0/0	0/0	0/0	./.	0/1	./.	./.	0/1	0/0	0/0	0/0	0/0	0/0
smed_chr1_10056267	2021-01-01	0/1	0/0	0/1	0/0	0/0	0/0	0/0	0/0	0/1	0/0	0/0	0/0	0/0	0/0	2021-01-01	0/1	2021-01-01	./.	0/1	./.	0/0	./.	0/0	0/0	0/0	0/0	0/0
smed_chr1_10056280	0/0	0/0	./.	0/0	0/1	./.	0/0	0/0	0/0	0/0	0/0	0/0	0/0	0/0	0/0	0/0	0/0	0/0	./.	0/1	./.	./.	0/1	0/0	0/0	0/0	0/0	./.
smed_chr1_10056308	2021-01-01	0/1	0/0	0/1	0/0	0/0	0/0	0/0	0/0	0/1	0/0	0/0	0/0	0/0	0/0	2021-01-01	0/1	2021-01-01	./.	0/1	./.	0/0	./.	0/0	0/0	0/0	0/0	0/0
smed_chr1_10056310	0/0	0/0	0/0	0/0	0/0	0/0	0/0	0/0	0/0	0/0	0/0	0/0	0/0	0/0	0/0	0/0	0/0	0/0	./.	0/0	./.	0/0	0/0	0/0	0/0	0/0	0/0	0/0
smed_chr1_10056324	0/0	0/0	0/1	0/0	0/1	0/0	0/0	0/0	0/0	0/0	0/0	0/0	0/0	0/0	0/0	0/0	0/0	0/0	./.	0/1	./.	./.	0/1	0/0	0/0	0/0	0/0	0/0
smed_chr1_10089968	2021-01-01	2021-01-01	0/0	0/1	0/0	./.	./.	2021-01-01	2021-01-01	2021-01-01	./.	2021-01-01	0/1	2021-01-01	0/1	2021-01-01	2021-01-01	2021-01-01	./.	2021-01-01	2021-01-01	./.	0/1	2021-01-01	2021-01-01	0/1	2021-01-01	0/0
smed_chr1_10090001	0/0	0/0	0/0	0/0	0/0	0/0	0/0	0/0	0/0	0/0	0/0	0/0	0/0	0/0	0/0	0/0	0/0	0/0	0/0	0/0	0/0	0/0	0/0	0/0	0/0	0/0	0/0	0/0
smed_chr1_10090029	0/0	0/0	0/0	0/0	0/0	0/0	0/0	0/0	0/0	0/0	0/0	0/0	0/0	0/0	0/0	0/0	0/0	0/0	0/0	0/0	0/0	0/0	0/0	0/0	0/0	0/0	0/0	0/0
smed_chr1_10090042	0/0	0/0	0/0	0/0	0/0	0/0	0/0	0/0	0/0	0/0	0/0	0/0	0/0	0/0	0/0	0/0	0/0	0/0	0/0	0/0	0/0	0/0	0/0	0/0	0/0	0/0	0/0	0/0
smed_chr1_10090067	0/0	0/0	2021-01-01	0/1	2021-01-01	./.	0/1	0/0	0/0	0/0	./.	0/0	0/1	0/0	0/1	0/0	0/0	0/0	0/0	0/0	0/0	0/0	./.	0/0	0/0	0/1	0/0	2021-01-01
smed_chr1_10090072	0/0	0/0	0/0	0/0	0/0	0/0	0/0	0/0	0/0	0/0	0/0	0/0	0/0	0/0	0/0	0/0	0/0	0/0	0/0	0/0	0/0	0/0	0/0	0/0	0/0	0/0	0/0	0/0
smed_chr1_10090079	0/0	0/0	0/0	0/0	0/0	0/0	0/0	0/0	0/0	0/0	0/0	0/0	0/0	./.	0/0	0/0	0/0	0/0	0/0	0/0	0/0	0/0	0/0	0/0	0/0	0/0	0/0	0/0
smed_chr1_10090080	0/0	0/1	0/0	0/0	0/0	0/0	0/0	0/0	0/0	./.	0/0	2021-01-01	0/1	2021-01-01	0/1	0/1	0/0	0/0	0/0	0/0	0/0	0/0	0/0	0/0	0/0	0/0	0/0	0/0
smed_chr1_10090190	0/0	0/0	0/0	0/0	0/0	0/0	0/0	0/0	0/0	0/0	0/0	0/0	0/0	0/0	0/0	0/0	0/0	0/0	0/0	0/0	0/0	0/0	0/0	0/0	0/0	0/0	0/0	0/0
smed_chr1_10090203	2021-01-01	2021-01-01	0/0	0/1	0/0	./.	./.	2021-01-01	2021-01-01	2021-01-01	./.	2021-01-01	0/1	2021-01-01	0/1	2021-01-01	2021-01-01	2021-01-01	./.	2021-01-01	2021-01-01	./.	0/1	2021-01-01	2021-01-01	0/1	2021-01-01	0/0
smed_chr1_10090233	2021-01-01	2021-01-01	0/0	0/1	0/0	0/1	./.	2021-01-01	2021-01-01	./.	./.	2021-01-01	0/1	2021-01-01	0/1	2021-01-01	2021-01-01	2021-01-01	./.	2021-01-01	2021-01-01	0/1	0/1	2021-01-01	2021-01-01	0/1	./.	0/0
smed_chr1_10090252	2021-01-01	2021-01-01	0/0	0/1	0/0	0/1	0/1	2021-01-01	2021-01-01	./.	./.	2021-01-01	0/1	2021-01-01	0/1	2021-01-01	./.	2021-01-01	./.	2021-01-01	2021-01-01	0/1	0/1	2021-01-01	2021-01-01	0/1	./.	0/0
smed_chr1_10090300	0/0	0/1	0/0	0/0	0/0	0/0	0/0	0/0	0/0	./.	0/0	2021-01-01	0/1	2021-01-01	0/1	0/1	0/0	0/0	0/0	0/0	0/0	0/0	0/0	./.	2021-01-01	0/1	2021-01-01	0/0
smed_chr1_10090315	2021-01-01	2021-01-01	0/0	0/1	0/0	0/1	0/1	2021-01-01	2021-01-01	./.	./.	2021-01-01	0/1	2021-01-01	0/1	2021-01-01	0/1	2021-01-01	0/1	2021-01-01	2021-01-01	0/1	0/1	2021-01-01	2021-01-01	0/1	0/1	0/0
smed_chr1_10253889	0/0	0/1	0/0	0/0	0/0	0/0	0/0	0/0	0/0	0/1	0/0	0/0	0/0	0/0	0/0	2021-01-01	0/1	0/1	0/0	0/0	./.	0/0	0/0	0/1	./.	./.	./.	0/1
smed_chr1_10253913	0/0	0/0	0/1	0/0	0/0	0/0	0/0	0/0	0/0	0/0	0/0	0/0	0/0	0/0	0/0	0/0	0/0	0/0	0/0	0/0	./.	0/0	0/0	0/0	./.	0/0	./.	0/0
smed_chr1_10253937	0/0	0/0	0/0	0/0	0/0	0/0	0/0	0/0	0/0	0/0	0/0	0/0	0/0	0/0	0/0	0/0	0/0	0/0	0/0	0/0	./.	0/0	0/0	0/0	./.	0/0	./.	0/0
smed_chr1_10253974	0/0	0/0	0/0	0/0	0/0	0/0	0/0	0/0	0/0	0/0	0/0	0/0	0/0	0/0	0/0	0/0	0/0	0/0	0/0	0/0	./.	0/0	0/0	0/0	./.	0/0	./.	0/0
smed_chr1_10253979	0/0	0/1	0/0	0/0	0/0	0/0	0/0	0/0	0/0	0/1	0/0	0/0	0/0	0/0	0/0	2021-01-01	0/1	0/1	0/0	0/0	./.	0/0	0/0	0/1	./.	./.	./.	0/1
smed_chr1_10280995	0/0	0/0	0/0	0/0	0/0	./.	0/0	./.	0/0	0/0	./.	./.	0/0	0/0	0/0	0/0	0/0	0/0	0/0	0/0	0/0	0/0	0/0	0/0	0/0	0/0	0/0	0/0
smed_chr1_10287823	0/0	0/0	0/0	0/0	0/0	0/0	0/0	0/0	0/0	0/0	0/0	0/0	0/0	0/0	0/0	0/0	0/0	0/0	0/0	0/0	0/0	0/0	0/0	0/0	0/0	0/0	0/0	0/0
smed_chr1_10385715	0/0	0/0	0/0	0/0	0/0	0/0	0/0	0/0	0/0	0/0	0/0	0/0	0/0	0/0	0/0	0/0	0/0	0/0	0/0	0/0	0/0	0/0	0/0	0/1	0/0	0/1	0/1	0/0
smed_chr1_10399288	0/0	0/0	0/1	0/0	0/0	./.	./.	0/0	0/0	0/0	0/0	./.	0/0	0/0	0/0	0/0	0/0	0/0	0/0	0/0	0/0	0/0	0/0	./.	0/0	./.	0/0	0/0
smed_chr1_10399309	0/0	0/0	0/0	0/0	0/0	./.	./.	0/0	0/0	0/1	0/0	0/0	0/0	0/0	0/0	0/1	2021-01-01	0/1	0/0	0/0	0/0	0/0	0/0	./.	0/0	./.	0/1	0/0
smed_chr1_10399319	0/0	0/0	0/0	0/0	0/0	./.	./.	0/0	0/0	0/0	0/0	0/0	0/0	0/0	0/0	0/0	0/0	0/0	0/0	0/0	0/0	0/0	0/0	./.	0/0	./.	0/0	0/0
smed_chr1_10472958	0/0	0/0	0/0	0/0	0/0	0/0	0/0	0/0	0/0	0/0	0/0	0/0	0/0	0/0	0/0	0/0	0/0	0/0	0/0	0/0	0/0	0/0	0/0	0/0	0/0	0/0	0/0	0/0
smed_chr1_10473083	0/0	0/0	0/0	0/0	./.	0/1	./.	./.	0/0	./.	0/0	0/0	0/0	0/0	0/0	0/1	2021-01-01	2021-01-01	0/0	0/0	0/0	0/0	0/0	0/1	2021-01-01	./.	./.	2021-01-01
smed_chr1_10559026	2021-01-01	0/1	2021-01-01	0/1	0/1	0/0	0/0	./.	0/0	./.	0/0	0/0	0/0	0/1	0/0	0/1	./.	0/1	0/0	0/0	0/0	0/0	0/0	2021-01-01	2021-01-01	2021-01-01	2021-01-01	2021-01-01
smed_chr1_10559058	0/0	0/0	0/0	0/0	0/0	./.	./.	./.	0/1	./.	0/1	0/0	0/0	0/0	0/0	0/0	0/0	0/0	0/0	0/0	0/0	0/0	0/0	0/0	0/0	0/0	0/0	0/0
smed_chr1_10559076	0/0	0/0	0/0	0/0	0/0	0/0	0/0	0/0	0/0	0/0	0/0	0/0	0/0	0/0	0/0	0/0	0/0	0/0	0/0	0/0	0/0	0/0	0/0	0/0	0/0	0/0	0/0	0/0
smed_chr1_10605920	0/0	0/0	0/0	0/0	0/0	0/0	0/0	0/0	0/0	0/0	0/0	0/0	0/0	./.	0/0	0/0	0/0	0/0	0/0	0/0	0/0	0/0	0/0	./.	0/0	0/0	./.	0/0
smed_chr1_10613501	2021-01-01	2021-01-01	2021-01-01	2021-01-01	2021-01-01	2021-01-01	2021-01-01	2021-01-01	2021-01-01	2021-01-01	2021-01-01	2021-01-01	2021-01-01	./.	2021-01-01	2021-01-01	2021-01-01	2021-01-01	2021-01-01	2021-01-01	./.	2021-01-01	0/1	2021-01-01	2021-01-01	2021-01-01	2021-01-01	2021-01-01
smed_chr1_10699233	0/0	0/0	0/0	0/0	0/0	0/0	0/0	0/0	0/0	0/0	0/0	0/0	0/0	0/0	0/0	0/0	./.	0/1	0/0	0/0	0/0	0/0	./.	0/0	./.	./.	0/1	0/1
smed_chr1_10699242	0/0	0/0	0/0	0/0	0/0	0/0	0/0	0/0	0/0	0/0	0/0	0/0	0/0	0/0	0/0	0/0	0/0	0/0	0/0	0/0	0/0	0/0	./.	0/0	0/0	0/0	0/0	0/0
smed_chr1_10699269	0/0	0/0	0/0	0/0	0/0	0/0	0/0	0/0	0/0	0/0	0/0	0/0	0/0	0/0	0/0	0/0	0/0	0/0	0/0	0/0	0/0	0/0	./.	0/0	0/0	0/0	0/0	0/0
smed_chr1_10699291	2021-01-01	0/1	./.	2021-01-01	2021-01-01	0/1	0/1	0/1	2021-01-01	0/1	0/1	2021-01-01	2021-01-01	0/0	2021-01-01	0/0	0/0	0/0	0/0	0/0	0/0	0/0	./.	0/0	0/0	0/1	0/0	0/0
smed_chr1_10699433	0/0	0/0	0/0	0/0	0/0	./.	0/0	0/0	0/0	0/0	0/0	0/0	0/0	0/0	0/0	0/0	./.	0/1	0/0	0/0	0/0	0/0	./.	0/0	0/1	0/1	0/1	0/1
smed_chr1_10705643	0/0	0/0	0/0	0/0	0/0	0/0	./.	0/0	0/0	0/0	./.	0/0	0/0	0/0	0/0	0/0	0/0	0/0	0/0	0/0	0/0	0/0	0/0	0/0	0/0	0/0	0/0	0/0
smed_chr1_10705864	2021-01-01	2021-01-01	0/1	0/1	0/1	0/0	0/0	0/0	./.	0/0	0/0	0/0	0/0	0/0	0/0	0/1	0/0	./.	0/0	0/0	0/0	0/0	0/0	0/1	2021-01-01	2021-01-01	0/0	2021-01-01
smed_chr1_10705865	2021-01-01	2021-01-01	0/1	0/1	0/1	0/0	0/0	0/0	./.	0/0	0/0	0/0	0/0	0/0	0/0	0/1	0/0	./.	0/0	0/0	0/0	0/0	0/0	0/1	2021-01-01	2021-01-01	0/0	2021-01-01
smed_chr1_10761895	./.	2021-01-01	2021-01-01	0/0	0/0	0/1	0/1	./.	2021-01-01	0/1	2021-01-01	0/0	0/0	0/1	0/0	./.	./.	0/0	0/0	0/0	0/0	0/0	0/0	2021-01-01	0/1	0/1	2021-01-01	0/0
smed_chr1_10761899	./.	0/0	0/0	0/0	0/0	0/0	0/0	0/0	0/0	0/0	0/0	0/0	0/0	./.	0/0	0/0	0/0	0/0	0/0	0/0	0/0	0/0	0/0	0/0	0/0	0/0	0/0	0/0
smed_chr1_10761904	./.	2021-01-01	2021-01-01	0/0	0/0	0/1	0/1	0/1	2021-01-01	0/1	2021-01-01	0/0	0/0	0/1	0/0	./.	./.	./.	0/0	0/0	0/0	0/0	0/0	2021-01-01	0/1	0/1	2021-01-01	0/0
smed_chr1_10766619	0/0	0/0	0/0	0/0	0/0	0/0	0/0	0/0	0/0	0/0	0/0	0/0	0/0	0/0	0/0	0/0	0/0	0/0	0/0	./.	0/0	0/0	0/0	0/0	0/0	0/0	0/0	0/0
smed_chr1_10766631	2021-01-01	2021-01-01	2021-01-01	2021-01-01	2021-01-01	2021-01-01	0/0	2021-01-01	2021-01-01	2021-01-01	0/1	0/0	0/0	./.	0/0	2021-01-01	2021-01-01	0/1	0/0	./.	0/1	0/0	0/0	./.	2021-01-01	0/1	2021-01-01	2021-01-01
smed_chr1_10766632	0/0	0/0	0/0	0/1	0/1	0/0	0/0	0/0	0/0	0/0	0/0	0/0	0/0	0/0	0/0	0/0	0/0	0/0	0/0	./.	0/0	0/0	0/0	0/0	0/0	0/0	0/0	0/0
smed_chr1_10766677	2021-01-01	2021-01-01	2021-01-01	2021-01-01	2021-01-01	2021-01-01	0/0	2021-01-01	2021-01-01	2021-01-01	0/1	0/0	0/0	./.	0/0	2021-01-01	2021-01-01	0/1	0/0	./.	./.	0/0	0/0	./.	0/1	0/1	2021-01-01	2021-01-01
smed_chr1_10766687	0/0	0/1	0/1	0/1	0/1	2021-01-01	0/0	0/1	0/1	./.	0/1	0/0	0/0	./.	0/0	./.	2021-01-01	0/1	0/0	./.	./.	0/0	0/0	0/1	0/1	0/1	0/1	2021-01-01
smed_chr1_10766732	0/0	0/0	0/0	0/0	0/0	0/0	0/1	0/0	0/0	0/0	0/0	0/0	0/0	./.	0/0	0/0	0/0	0/0	0/1	./.	0/0	0/0	0/0	0/0	0/0	0/0	0/0	0/0
smed_chr1_10766742	0/0	0/0	0/0	0/1	0/1	0/0	0/0	0/0	0/0	0/0	0/0	0/0	0/0	0/0	0/0	0/0	0/0	0/0	0/0	./.	0/0	0/0	0/0	0/0	0/0	0/0	0/0	0/0
smed_chr1_10820141	./.	2021-01-01	0/0	0/0	0/0	0/0	0/0	0/0	0/0	0/0	0/0	0/0	0/0	0/0	0/0	0/0	0/0	0/0	0/0	0/0	0/0	0/0	0/0	0/0	0/0	0/0	0/0	./.
smed_chr1_10820180	./.	0/0	./.	0/1	0/1	./.	0/0	./.	0/0	0/1	0/0	2021-01-01	0/1	0/0	0/1	0/1	0/1	2021-01-01	0/1	2021-01-01	0/1	0/1	0/1	./.	0/0	./.	2021-01-01	./.
smed_chr1_10977180	./.	./.	0/0	0/0	0/0	0/0	0/0	0/0	0/0	0/0	0/0	0/0	0/0	0/0	0/0	0/0	0/0	0/0	0/0	0/0	0/0	0/0	0/0	0/0	0/0	0/0	0/0	0/0
smed_chr1_10977182	./.	./.	0/0	0/0	0/0	0/0	0/0	0/0	0/0	0/1	0/0	2021-01-01	2021-01-01	0/0	2021-01-01	0/0	0/0	0/0	0/0	0/1	0/0	0/0	0/0	0/0	0/0	0/0	0/0	0/0
smed_chr1_10977198	./.	./.	0/0	0/0	0/0	0/0	0/0	0/0	0/0	0/0	0/0	0/0	0/0	0/0	0/0	0/1	0/1	0/0	0/0	0/0	0/0	0/0	0/0	0/0	0/0	0/0	0/0	0/0
smed_chr1_10977205	./.	./.	2021-01-01	2021-01-01	2021-01-01	2021-01-01	0/0	2021-01-01	./.	2021-01-01	2021-01-01	2021-01-01	2021-01-01	0/0	2021-01-01	2021-01-01	2021-01-01	2021-01-01	2021-01-01	2021-01-01	2021-01-01	2021-01-01	./.	2021-01-01	2021-01-01	2021-01-01	2021-01-01	2021-01-01
smed_chr1_10977234	./.	./.	2021-01-01	2021-01-01	./.	2021-01-01	0/0	0/1	0/1	0/1	2021-01-01	0/0	0/0	0/0	0/0	0/1	0/1	2021-01-01	2021-01-01	0/1	./.	2021-01-01	2021-01-01	2021-01-01	2021-01-01	2021-01-01	2021-01-01	2021-01-01
smed_chr1_10977288	./.	./.	0/0	0/0	0/0	0/0	0/0	0/0	0/0	0/0	0/0	0/0	0/0	0/0	0/0	0/0	0/0	0/0	0/0	0/0	0/0	0/0	0/0	0/1	0/0	0/0	0/0	0/0
smed_chr1_10977293	./.	./.	0/0	0/0	0/0	0/0	0/0	0/0	0/0	0/0	0/0	0/0	0/0	0/0	0/0	0/1	0/1	0/0	0/0	0/0	0/0	0/0	0/0	0/0	0/0	0/0	0/0	0/0
smed_chr1_10977352	./.	./.	0/0	0/0	0/0	0/0	0/0	0/0	0/0	0/0	0/0	0/0	0/0	0/0	0/0	0/0	0/0	0/0	0/0	0/0	0/0	0/0	0/0	0/1	0/0	0/0	0/0	0/0
smed_chr1_10979180	0/0	0/0	0/0	0/0	0/0	0/0	0/0	0/0	0/0	0/0	0/0	2021-01-01	./.	0/0	2021-01-01	0/0	0/0	0/0	0/0	0/1	0/0	0/0	0/0	0/0	0/0	0/0	0/0	0/0
smed_chr1_10979184	./.	0/0	0/0	0/0	0/0	0/1	0/0	0/0	0/0	./.	0/0	2021-01-01	0/1	0/0	2021-01-01	0/0	0/0	0/0	0/0	0/1	0/1	0/0	0/0	./.	0/0	0/0	0/0	0/0
smed_chr1_10979216	0/0	0/0	0/0	0/0	0/0	0/0	0/0	0/0	0/0	0/0	0/0	2021-01-01	0/1	0/0	2021-01-01	0/0	0/0	0/0	0/0	0/1	0/0	0/0	0/0	0/0	0/0	0/0	0/0	0/0
smed_chr1_10979221	0/0	0/0	0/0	2021-01-01	0/1	0/0	0/0	0/0	0/0	0/0	0/0	0/0	0/0	0/0	0/0	0/0	./.	0/0	0/0	0/0	0/0	0/0	0/0	0/0	0/0	0/0	0/0	0/0
smed_chr1_10979230	0/0	0/0	0/0	0/0	0/0	0/0	0/0	0/0	0/0	0/0	./.	0/0	0/0	./.	0/0	0/0	0/0	0/0	0/0	0/0	0/1	0/0	0/0	0/1	0/0	0/0	0/0	0/0
smed_chr1_10979247	0/0	0/0	0/0	0/0	0/0	0/0	0/0	0/0	0/0	./.	0/0	2021-01-01	0/1	0/0	2021-01-01	0/0	0/0	0/0	0/0	0/1	0/0	0/0	0/0	0/0	0/0	0/0	0/0	0/0
smed_chr1_10979248	2021-01-01	2021-01-01	2021-01-01	0/0	0/1	2021-01-01	0/1	2021-01-01	./.	./.	./.	0/0	0/0	./.	0/0	0/1	./.	2021-01-01	2021-01-01	0/1	0/1	./.	2021-01-01	0/1	2021-01-01	0/1	2021-01-01	2021-01-01
smed_chr1_10979357	0/0	0/0	0/0	0/0	0/0	0/0	0/0	0/0	0/0	./.	0/0	2021-01-01	0/1	0/0	2021-01-01	0/0	0/0	0/0	0/0	0/1	0/0	0/0	0/0	0/0	0/0	0/0	0/0	0/0
smed_chr1_10979374	0/0	0/0	0/0	2021-01-01	0/1	0/0	0/0	0/0	0/0	0/0	0/0	2021-01-01	0/1	0/0	2021-01-01	0/1	./.	0/0	0/0	0/1	0/0	0/0	0/0	0/0	0/0	0/0	0/0	0/0
smed_chr1_10979480	0/0	0/0	0/0	0/0	0/0	0/0	0/0	0/0	0/0	0/0	0/0	0/0	0/0	0/0	0/0	0/0	0/0	0/0	0/0	0/0	0/0	0/0	0/0	0/0	0/0	0/0	0/0	0/0
smed_chr1_11013712	0/0	./.	0/0	0/0	./.	0/0	0/0	0/0	0/0	0/0	0/0	0/0	0/0	0/0	0/0	./.	0/0	0/0	0/0	0/0	0/0	0/0	0/0	0/0	0/0	0/0	./.	0/0
smed_chr1_11013816	0/0	./.	0/0	0/0	./.	0/0	0/0	0/0	0/0	0/0	0/0	0/0	0/0	0/0	0/0	./.	0/0	0/0	0/0	0/0	0/0	0/0	0/0	0/0	0/0	0/0	./.	0/0
smed_chr1_11014110	2021-01-01	./.	2021-01-01	2021-01-01	2021-01-01	./.	2021-01-01	2021-01-01	2021-01-01	./.	./.	0/0	0/0	0/0	0/0	./.	./.	2021-01-01	2021-01-01	2021-01-01	./.	2021-01-01	2021-01-01	2021-01-01	2021-01-01	2021-01-01	0/0	2021-01-01
smed_chr1_11014144	0/1	0/0	0/1	2021-01-01	0/1	./.	2021-01-01	2021-01-01	0/1	./.	./.	0/0	0/0	./.	0/0	0/0	./.	0/1	0/1	2021-01-01	0/1	2021-01-01	2021-01-01	2021-01-01	./.	2021-01-01	0/0	2021-01-01
smed_chr1_11014145	0/0	0/0	0/0	0/0	0/0	0/0	0/0	0/0	0/0	0/0	0/0	0/0	0/0	0/0	0/0	0/0	0/0	0/0	0/0	0/0	0/0	0/0	0/0	0/0	0/0	0/0	0/0	0/0
smed_chr1_11014159	2021-01-01	2021-01-01	2021-01-01	2021-01-01	2021-01-01	2021-01-01	2021-01-01	2021-01-01	2021-01-01	2021-01-01	./.	2021-01-01	2021-01-01	./.	2021-01-01	2021-01-01	./.	2021-01-01	./.	2021-01-01	./.	2021-01-01	2021-01-01	2021-01-01	2021-01-01	2021-01-01	2021-01-01	2021-01-01
smed_chr1_11014287	0/0	0/0	0/0	0/0	0/0	./.	0/0	0/0	0/0	./.	0/0	2021-01-01	2021-01-01	./.	2021-01-01	0/0	0/0	0/0	0/0	0/0	0/0	0/0	0/0	0/0	0/0	0/0	0/0	0/0
smed_chr1_11014330	2021-01-01	2021-01-01	2021-01-01	2021-01-01	2021-01-01	2021-01-01	2021-01-01	2021-01-01	2021-01-01	2021-01-01	./.	2021-01-01	2021-01-01	./.	2021-01-01	2021-01-01	./.	2021-01-01	0/1	2021-01-01	0/1	2021-01-01	2021-01-01	2021-01-01	2021-01-01	2021-01-01	2021-01-01	2021-01-01
smed_chr1_11014348	0/1	0/0	0/1	2021-01-01	0/1	./.	0/1	2021-01-01	0/1	./.	./.	0/0	0/0	./.	0/0	0/0	./.	0/1	0/1	2021-01-01	0/1	2021-01-01	2021-01-01	0/1	./.	0/1	0/0	0/1
smed_chr1_11042410	0/0	0/0	0/0	0/0	0/0	0/0	0/0	0/0	0/0	0/0	0/0	0/0	0/0	./.	0/0	2021-01-01	./.	0/0	0/0	0/0	0/0	0/0	0/0	0/0	0/0	0/0	0/1	0/0
smed_chr1_11042429	0/0	0/0	0/0	0/0	0/0	0/0	0/0	0/0	0/0	0/0	0/0	0/0	0/0	./.	0/0	2021-01-01	./.	0/0	0/0	0/0	0/0	0/0	0/0	0/0	0/0	0/0	0/1	0/0
smed_chr1_11042509	0/0	0/0	0/0	./.	0/0	0/0	0/0	0/0	0/0	0/0	0/0	2021-01-01	0/0	0/0	0/0	0/0	2021-01-01	0/0	0/0	0/0	2021-01-01	0/0	0/0	0/0	./.	0/0	0/0	0/0
smed_chr1_11057474	0/0	0/0	2021-01-01	0/0	0/0	0/1	0/1	0/1	2021-01-01	0/1	2021-01-01	0/0	0/0	./.	0/0	2021-01-01	0/1	2021-01-01	0/1	2021-01-01	2021-01-01	0/1	2021-01-01	0/1	2021-01-01	2021-01-01	0/1	0/1
smed_chr1_11057478	0/0	0/0	0/0	0/0	0/0	0/0	0/0	0/0	0/0	0/0	0/0	2021-01-01	0/1	./.	0/1	0/0	0/1	0/0	0/0	0/0	0/0	0/0	0/0	0/0	0/0	0/0	0/0	0/0
smed_chr1_11057486	0/0	0/0	0/0	0/0	0/0	0/0	0/0	0/0	0/0	0/0	0/0	2021-01-01	0/1	./.	0/1	0/0	0/0	0/0	0/0	0/0	0/0	0/0	0/0	0/0	0/0	0/0	0/0	0/0
smed_chr1_11057490	0/0	0/0	0/0	0/0	0/0	0/0	0/0	0/0	0/0	0/0	0/0	0/0	0/0	0/0	0/0	0/0	0/1	0/0	0/0	0/0	0/0	0/0	0/0	0/0	0/0	0/0	0/0	0/0
smed_chr1_11057492	0/0	0/0	0/0	0/0	0/0	0/0	0/0	0/0	0/0	0/0	0/0	0/0	0/0	0/0	0/0	0/0	0/1	0/0	0/0	0/0	0/0	0/0	0/0	0/0	0/0	0/0	0/0	0/0
smed_chr1_11057528	2021-01-01	2021-01-01	0/0	2021-01-01	2021-01-01	0/0	0/0	./.	0/0	0/1	0/0	0/0	0/0	0/0	0/0	0/0	0/0	0/0	0/0	0/0	0/0	0/0	0/0	0/0	0/0	0/0	0/0	0/0
smed_chr1_11057535	0/0	0/0	0/0	0/0	0/0	0/0	0/0	0/0	0/0	0/0	0/0	0/0	0/0	0/0	0/0	0/0	0/1	0/0	0/0	0/0	0/0	0/0	0/0	0/0	0/0	0/0	0/0	0/0
smed_chr1_11057538	0/0	0/0	2021-01-01	0/0	0/0	0/1	0/1	0/1	2021-01-01	0/1	2021-01-01	0/0	0/0	./.	0/0	2021-01-01	0/1	2021-01-01	./.	2021-01-01	2021-01-01	2021-01-01	2021-01-01	0/1	2021-01-01	2021-01-01	2021-01-01	2021-01-01
smed_chr1_11057540	2021-01-01	2021-01-01	0/0	2021-01-01	2021-01-01	0/0	0/0	0/0	0/0	0/1	0/0	0/0	0/0	0/0	0/0	0/0	0/0	0/0	0/0	0/0	0/0	0/0	0/0	0/0	0/0	0/0	0/0	0/0
smed_chr1_11057553	2021-01-01	2021-01-01	0/0	2021-01-01	2021-01-01	0/0	0/0	./.	0/0	0/1	0/0	0/0	0/0	0/0	0/0	0/0	0/0	0/0	0/0	0/0	0/0	0/0	0/0	0/0	0/0	0/0	0/0	0/0
smed_chr1_11057568	0/0	0/0	0/0	0/0	0/0	0/0	0/0	0/0	0/0	0/0	0/0	0/0	0/0	0/0	0/0	0/0	0/1	0/0	0/0	0/0	0/0	0/0	0/0	0/0	0/0	0/0	0/0	0/0
smed_chr1_11057569	0/0	0/0	0/0	0/0	0/0	0/0	0/0	0/0	0/0	0/0	0/0	2021-01-01	0/1	./.	0/1	0/0	0/0	0/0	0/0	0/0	0/0	0/0	0/0	0/0	0/0	0/0	0/0	0/0
smed_chr1_11057769	0/0	0/0	0/0	0/0	0/0	0/0	0/0	0/0	0/0	0/0	0/0	0/0	0/0	0/0	0/0	0/0	0/0	0/0	0/0	0/0	0/0	0/0	0/0	0/0	0/0	0/0	0/0	0/0
smed_chr1_11057777	2021-01-01	2021-01-01	0/0	2021-01-01	2021-01-01	0/0	0/0	0/0	0/0	0/1	0/0	2021-01-01	2021-01-01	0/0	2021-01-01	0/0	./.	0/0	0/0	0/0	0/0	0/0	0/0	0/0	./.	0/0	0/0	0/0
smed_chr1_11057813	0/0	0/0	0/0	0/0	0/0	0/0	0/0	0/0	0/0	0/0	0/0	0/0	0/0	0/0	0/0	0/0	0/1	0/0	0/0	0/0	0/0	0/0	0/0	0/0	0/0	0/0	0/0	0/0
smed_chr1_11057817	2021-01-01	2021-01-01	0/0	2021-01-01	2021-01-01	0/0	0/0	0/0	0/0	0/1	0/0	0/0	0/0	0/0	0/0	0/0	0/0	0/0	0/0	0/0	0/0	0/0	0/0	0/0	0/0	0/0	0/0	0/0
smed_chr1_11057844	2021-01-01	2021-01-01	0/0	2021-01-01	2021-01-01	0/0	0/0	0/0	0/0	0/1	0/0	0/0	0/0	0/0	0/0	0/0	0/1	0/0	0/0	0/0	0/0	0/0	0/0	0/0	0/0	0/0	0/0	0/0
smed_chr1_11057869	0/0	0/0	0/0	0/0	0/0	0/0	./.	0/0	0/0	0/0	./.	0/0	0/0	0/0	0/0	0/0	0/1	0/0	0/0	0/0	0/0	0/0	0/0	0/0	0/0	0/0	0/0	0/0
smed_chr1_11057879	0/0	0/0	0/0	0/0	0/0	0/0	0/0	0/0	0/0	0/0	0/0	0/0	0/0	0/0	0/0	0/0	0/1	0/0	0/0	0/0	0/0	0/0	0/0	0/0	0/0	0/0	0/0	0/0
smed_chr1_11073829	0/0	0/0	0/0	0/0	0/0	0/1	0/0	0/1	./.	./.	./.	./.	0/0	0/0	0/0	0/0	0/0	0/0	0/0	0/0	0/0	0/0	0/0	0/0	0/0	0/0	0/0	0/0
smed_chr1_11073864	2021-01-01	2021-01-01	0/0	2021-01-01	2021-01-01	0/0	0/0	./.	0/0	./.	0/0	./.	0/0	0/0	0/0	0/0	0/0	0/0	0/0	0/0	0/0	0/0	0/0	0/0	0/0	0/0	0/0	0/0
smed_chr1_11073896	0/0	0/0	0/0	0/0	0/0	0/0	0/0	0/0	0/0	0/0	0/0	./.	0/0	0/0	0/0	0/0	0/0	0/0	0/0	0/0	0/0	0/0	0/0	0/0	0/0	0/0	0/0	0/0
smed_chr1_11074619	0/0	0/0	0/0	0/0	0/0	0/0	0/0	0/0	0/0	0/0	0/0	./.	0/0	0/0	0/0	0/0	0/0	0/0	0/0	0/0	0/0	0/0	0/0	0/0	0/0	0/0	0/0	0/0
smed_chr1_11075304	2021-01-01	2021-01-01	2021-01-01	2021-01-01	2021-01-01	2021-01-01	0/1	2021-01-01	2021-01-01	2021-01-01	0/1	2021-01-01	2021-01-01	0/1	./.	2021-01-01	0/1	2021-01-01	0/1	2021-01-01	2021-01-01	2021-01-01	2021-01-01	./.	2021-01-01	2021-01-01	2021-01-01	2021-01-01
smed_chr1_11075329	0/0	0/0	0/0	0/0	0/0	0/0	0/0	0/0	0/0	0/0	0/0	0/0	0/0	0/0	0/0	0/0	0/0	0/0	0/0	0/0	0/0	0/0	0/0	0/0	0/0	0/0	0/0	0/0
smed_chr1_11075457	2021-01-01	2021-01-01	2021-01-01	2021-01-01	2021-01-01	2021-01-01	0/1	2021-01-01	2021-01-01	2021-01-01	0/1	2021-01-01	2021-01-01	0/1	0/1	2021-01-01	0/1	2021-01-01	0/1	2021-01-01	2021-01-01	2021-01-01	./.	./.	2021-01-01	2021-01-01	2021-01-01	2021-01-01
smed_chr1_11075502	2021-01-01	2021-01-01	0/0	2021-01-01	2021-01-01	0/0	0/0	0/0	0/0	0/1	0/0	0/0	0/0	0/0	0/0	0/0	./.	0/0	0/0	0/0	0/0	0/0	0/0	0/0	0/0	0/0	0/0	0/0
smed_chr1_11075510	0/0	0/0	0/0	0/0	0/0	0/0	0/0	0/0	0/0	0/0	0/0	0/0	0/0	0/0	0/0	0/0	0/0	0/0	0/0	0/0	0/0	0/0	0/0	0/0	0/0	0/0	0/0	0/0
smed_chr1_11132538	2021-01-01	./.	0/1	2021-01-01	2021-01-01	0/1	./.	2021-01-01	./.	0/1	./.	0/0	0/0	0/1	0/0	2021-01-01	./.	2021-01-01	0/1	0/0	0/1	0/0	./.	2021-01-01	0/1	2021-01-01	2021-01-01	2021-01-01
smed_chr1_11132619	2021-01-01	./.	0/1	2021-01-01	2021-01-01	0/1	./.	2021-01-01	./.	0/1	./.	0/0	0/0	0/1	0/0	2021-01-01	2021-01-01	2021-01-01	0/1	0/0	0/1	0/0	./.	2021-01-01	0/1	2021-01-01	2021-01-01	2021-01-01
smed_chr1_11132682	2021-01-01	./.	0/1	2021-01-01	2021-01-01	0/1	./.	2021-01-01	./.	0/1	./.	0/0	0/0	0/1	0/0	2021-01-01	./.	2021-01-01	0/1	0/0	0/1	0/0	./.	2021-01-01	0/1	2021-01-01	2021-01-01	2021-01-01
smed_chr1_11132711	0/0	./.	0/1	0/0	0/0	0/0	0/0	0/0	./.	0/0	./.	0/0	0/0	0/0	0/0	0/0	./.	0/0	0/1	2021-01-01	0/1	2021-01-01	./.	0/0	0/1	0/0	0/0	0/0
smed_chr1_11132739	2021-01-01	./.	0/1	2021-01-01	2021-01-01	0/1	./.	2021-01-01	./.	0/1	./.	0/0	0/0	0/1	0/0	2021-01-01	./.	2021-01-01	0/1	0/0	0/1	0/0	./.	2021-01-01	0/1	2021-01-01	2021-01-01	2021-01-01
smed_chr1_11132789	0/0	./.	0/1	0/0	0/0	0/0	0/0	0/0	./.	0/0	./.	0/0	0/0	0/0	0/0	0/1	./.	0/0	0/1	2021-01-01	0/1	2021-01-01	./.	0/0	0/1	0/0	0/0	0/0
smed_chr1_11141368	0/0	0/0	0/1	0/0	0/0	0/0	0/0	0/0	0/1	0/0	0/0	0/0	0/0	0/0	./.	0/1	0/0	0/0	0/0	./.	./.	./.	./.	0/0	0/1	0/0	0/0	0/0
smed_chr1_11141420	0/0	0/0	0/0	0/0	0/0	0/0	0/0	0/0	0/0	0/0	0/0	0/0	0/0	0/0	./.	0/0	0/0	0/0	0/0	0/0	0/0	./.	0/0	0/0	0/0	0/0	0/0	0/0
smed_chr1_11141435	2021-01-01	0/1	0/1	0/0	0/1	0/0	0/0	0/0	0/0	0/1	0/0	0/0	0/0	0/1	./.	0/1	0/0	2021-01-01	0/0	0/0	0/0	./.	./.	0/0	0/1	2021-01-01	2021-01-01	2021-01-01
smed_chr1_11141549	2021-01-01	./.	2021-01-01	2021-01-01	2021-01-01	2021-01-01	2021-01-01	2021-01-01	./.	2021-01-01	2021-01-01	2021-01-01	0/0	0/1	./.	2021-01-01	0/1	2021-01-01	0/0	2021-01-01	0/1	./.	2021-01-01	0/0	2021-01-01	2021-01-01	2021-01-01	2021-01-01
smed_chr1_11221282	0/0	0/0	0/0	0/0	0/0	0/0	./.	0/0	0/0	0/0	./.	0/0	0/0	0/0	0/0	0/0	0/1	0/0	0/0	0/0	./.	0/0	0/0	0/0	0/0	0/0	0/0	0/0
smed_chr1_11221309	0/0	0/0	0/0	0/0	0/0	0/0	./.	0/0	0/0	0/0	./.	0/0	0/0	0/0	0/0	0/0	0/1	0/0	0/0	0/0	./.	0/0	0/0	0/0	0/0	0/0	0/0	0/0
smed_chr1_11221343	0/0	0/0	0/0	0/0	0/0	0/0	./.	0/0	0/0	0/0	./.	0/0	0/0	0/1	0/0	0/0	0/0	0/0	./.	2021-01-01	./.	2021-01-01	0/1	0/0	0/0	0/0	0/0	0/0
smed_chr1_11221390	2021-01-01	2021-01-01	2021-01-01	2021-01-01	2021-01-01	2021-01-01	./.	2021-01-01	0/1	0/1	./.	0/0	0/0	0/0	0/0	2021-01-01	0/1	2021-01-01	0/0	0/0	./.	0/0	0/0	./.	2021-01-01	./.	2021-01-01	0/1
smed_chr1_11221398	0/0	0/0	0/0	0/0	0/0	0/0	./.	0/0	0/0	0/0	./.	0/0	0/0	0/0	0/0	0/0	0/0	0/0	0/0	0/0	./.	0/0	0/0	0/0	0/0	0/0	0/0	0/0
smed_chr1_11221454	2021-01-01	2021-01-01	2021-01-01	2021-01-01	2021-01-01	0/1	0/1	2021-01-01	2021-01-01	2021-01-01	./.	2021-01-01	2021-01-01	./.	2021-01-01	2021-01-01	2021-01-01	0/1	2021-01-01	2021-01-01	2021-01-01	2021-01-01	2021-01-01	2021-01-01	2021-01-01	2021-01-01	2021-01-01	2021-01-01
smed_chr1_11221472	2021-01-01	2021-01-01	2021-01-01	2021-01-01	2021-01-01	0/1	0/1	2021-01-01	2021-01-01	2021-01-01	./.	2021-01-01	2021-01-01	./.	2021-01-01	2021-01-01	2021-01-01	0/1	2021-01-01	2021-01-01	2021-01-01	2021-01-01	2021-01-01	2021-01-01	2021-01-01	2021-01-01	2021-01-01	2021-01-01
smed_chr1_11221497	2021-01-01	2021-01-01	2021-01-01	2021-01-01	2021-01-01	0/1	0/1	2021-01-01	2021-01-01	2021-01-01	./.	2021-01-01	2021-01-01	./.	2021-01-01	2021-01-01	2021-01-01	0/1	2021-01-01	2021-01-01	2021-01-01	2021-01-01	2021-01-01	2021-01-01	2021-01-01	2021-01-01	2021-01-01	2021-01-01
smed_chr1_11221518	0/0	0/0	0/0	0/0	0/0	0/0	0/0	0/0	0/0	0/0	0/0	0/0	0/0	0/0	0/0	0/0	0/0	0/0	0/0	0/0	0/0	0/0	0/0	0/0	0/0	0/0	0/0	0/0
smed_chr1_11221552	0/0	0/0	0/0	0/0	0/0	0/0	0/0	0/0	./.	./.	./.	0/0	0/0	0/0	0/0	0/0	0/0	0/0	2021-01-01	2021-01-01	2021-01-01	2021-01-01	2021-01-01	0/0	0/0	0/0	0/0	0/0
smed_chr1_11221573	0/0	0/0	0/0	0/0	0/0	0/0	0/0	0/0	0/0	./.	0/0	2021-01-01	2021-01-01	./.	2021-01-01	0/0	0/0	0/0	0/0	0/0	0/0	0/0	0/0	0/0	0/0	0/0	0/0	0/0
smed_chr1_11221628	0/0	0/0	0/0	0/0	0/0	0/0	0/0	0/0	./.	0/0	./.	0/0	0/0	0/0	0/0	0/0	0/0	0/0	2021-01-01	2021-01-01	2021-01-01	2021-01-01	2021-01-01	0/0	0/0	0/0	0/0	0/0
smed_chr1_11221687	2021-01-01	2021-01-01	2021-01-01	2021-01-01	2021-01-01	0/1	0/1	0/1	./.	./.	./.	0/0	0/0	./.	0/0	2021-01-01	0/1	0/1	0/0	0/0	0/0	0/0	0/0	2021-01-01	2021-01-01	2021-01-01	2021-01-01	2021-01-01
smed_chr1_11221710	2021-01-01	2021-01-01	2021-01-01	2021-01-01	2021-01-01	0/1	0/1	2021-01-01	2021-01-01	2021-01-01	./.	2021-01-01	./.	./.	2021-01-01	2021-01-01	2021-01-01	0/1	2021-01-01	2021-01-01	2021-01-01	2021-01-01	2021-01-01	2021-01-01	2021-01-01	2021-01-01	2021-01-01	2021-01-01
smed_chr1_11221712	0/0	0/0	0/0	0/0	0/0	0/0	0/0	0/0	0/0	./.	0/0	0/0	0/0	0/0	0/0	0/0	0/0	0/0	0/0	0/0	0/0	0/0	0/0	0/0	0/0	0/0	0/0	0/0
smed_chr1_11323468	2021-01-01	2021-01-01	2021-01-01	2021-01-01	2021-01-01	0/0	0/0	0/0	0/0	./.	0/0	0/0	0/0	0/1	0/0	2021-01-01	./.	2021-01-01	2021-01-01	2021-01-01	2021-01-01	2021-01-01	2021-01-01	2021-01-01	2021-01-01	0/1	2021-01-01	0/1
smed_chr1_11323480	2021-01-01	2021-01-01	2021-01-01	2021-01-01	2021-01-01	0/0	0/0	0/0	0/0	2021-01-01	0/0	0/0	0/0	./.	0/0	2021-01-01	2021-01-01	2021-01-01	2021-01-01	2021-01-01	2021-01-01	2021-01-01	2021-01-01	2021-01-01	2021-01-01	0/1	2021-01-01	0/1
smed_chr1_11323481	2021-01-01	2021-01-01	2021-01-01	2021-01-01	2021-01-01	0/0	0/0	0/0	0/0	./.	0/0	0/0	0/0	0/1	0/0	2021-01-01	2021-01-01	2021-01-01	2021-01-01	2021-01-01	2021-01-01	2021-01-01	2021-01-01	2021-01-01	2021-01-01	0/1	2021-01-01	0/1
smed_chr1_11323487	2021-01-01	2021-01-01	2021-01-01	2021-01-01	2021-01-01	2021-01-01	0/0	2021-01-01	0/1	./.	0/1	2021-01-01	2021-01-01	0/1	./.	2021-01-01	2021-01-01	2021-01-01	2021-01-01	2021-01-01	2021-01-01	2021-01-01	2021-01-01	2021-01-01	2021-01-01	2021-01-01	2021-01-01	2021-01-01
smed_chr1_11323489	2021-01-01	2021-01-01	2021-01-01	2021-01-01	2021-01-01	2021-01-01	0/0	2021-01-01	0/1	./.	0/1	2021-01-01	2021-01-01	0/1	./.	2021-01-01	2021-01-01	2021-01-01	2021-01-01	2021-01-01	2021-01-01	2021-01-01	2021-01-01	2021-01-01	2021-01-01	2021-01-01	2021-01-01	2021-01-01
smed_chr1_11323552	0/0	0/0	0/0	0/0	0/0	0/0	0/0	0/0	0/0	./.	0/0	0/0	0/0	0/0	0/0	0/0	0/0	0/0	0/0	0/0	0/0	0/0	0/0	0/0	0/0	0/0	0/0	0/0
smed_chr1_11359433	0/1	0/0	2021-01-01	0/0	0/0	0/0	0/0	0/0	0/0	0/0	0/1	0/0	0/0	./.	0/0	0/1	2021-01-01	0/1	2021-01-01	2021-01-01	2021-01-01	2021-01-01	2021-01-01	./.	0/1	0/1	2021-01-01	0/1
smed_chr1_11359435	0/0	0/0	0/0	0/0	0/0	0/0	0/0	0/0	0/0	0/0	./.	2021-01-01	2021-01-01	./.	2021-01-01	0/0	0/0	0/0	0/0	0/0	0/0	0/0	0/0	0/0	0/0	0/0	0/0	0/0
smed_chr1_11359441	0/0	0/0	0/0	0/0	0/0	0/0	0/0	0/0	0/0	0/0	0/0	0/0	0/0	0/0	0/0	0/0	0/0	0/0	0/0	0/0	0/0	0/0	0/0	0/0	0/0	0/0	0/0	0/0
smed_chr1_11359448	0/0	0/0	0/0	0/0	0/0	0/0	0/0	0/0	0/0	0/0	0/0	0/0	0/0	0/0	0/0	0/0	0/0	0/0	0/0	0/0	0/0	0/0	0/0	0/0	0/0	0/0	0/0	0/0
smed_chr1_11359644	0/0	0/0	0/0	0/0	0/0	0/0	0/0	0/0	./.	0/0	0/0	0/0	0/0	0/0	0/0	0/0	0/0	0/0	0/0	0/0	0/0	0/0	0/0	0/0	0/0	0/0	0/0	0/0
smed_chr1_11359663	0/0	0/0	0/0	0/0	0/0	0/0	0/0	0/0	0/0	0/0	./.	2021-01-01	2021-01-01	./.	2021-01-01	0/0	0/0	0/0	0/0	0/0	0/0	0/0	0/0	0/0	0/0	0/0	0/0	0/0
smed_chr1_11359671	0/1	0/0	2021-01-01	0/0	0/0	2021-01-01	./.	0/1	0/0	2021-01-01	./.	0/0	0/0	./.	0/0	0/1	2021-01-01	0/1	2021-01-01	2021-01-01	2021-01-01	2021-01-01	2021-01-01	2021-01-01	./.	0/1	2021-01-01	0/1
smed_chr1_11359721	0/0	0/0	0/0	0/0	0/0	2021-01-01	./.	0/1	0/0	2021-01-01	./.	0/0	0/0	0/0	0/0	0/0	0/0	0/0	0/0	0/0	0/0	0/0	0/0	0/0	0/0	0/0	0/0	0/0
smed_chr1_11359723	0/1	0/0	2021-01-01	0/0	0/0	0/0	0/0	0/0	0/0	0/0	0/0	0/0	0/0	./.	0/0	0/1	2021-01-01	0/1	2021-01-01	2021-01-01	2021-01-01	2021-01-01	2021-01-01	2021-01-01	./.	0/1	2021-01-01	0/1
smed_chr1_11359748	0/1	0/0	2021-01-01	0/0	0/0	0/0	0/0	0/0	0/0	0/0	0/0	0/0	0/0	./.	0/0	0/1	2021-01-01	0/1	2021-01-01	2021-01-01	2021-01-01	2021-01-01	2021-01-01	2021-01-01	2021-01-01	0/1	2021-01-01	0/1
smed_chr1_11392619	0/0	0/0	0/0	0/0	0/0	0/0	0/0	0/0	0/0	0/0	0/0	0/0	0/0	0/0	0/0	0/0	0/0	0/0	0/0	0/0	0/0	0/0	0/0	0/0	0/0	0/0	0/0	0/0
smed_chr1_11588826	2021-01-01	2021-01-01	2021-01-01	2021-01-01	2021-01-01	2021-01-01	./.	2021-01-01	2021-01-01	2021-01-01	2021-01-01	./.	0/0	./.	0/0	2021-01-01	0/1	2021-01-01	2021-01-01	2021-01-01	./.	2021-01-01	2021-01-01	2021-01-01	2021-01-01	2021-01-01	2021-01-01	2021-01-01
smed_chr1_11588862	0/0	0/0	0/0	0/0	0/0	0/0	./.	0/0	0/0	0/0	0/0	./.	0/0	./.	0/0	0/0	0/0	0/0	0/0	0/0	./.	0/0	0/0	0/0	0/0	0/0	0/0	0/0
smed_chr1_11588883	0/0	0/0	0/0	0/0	0/0	0/0	./.	0/0	0/0	0/0	0/0	./.	2021-01-01	./.	2021-01-01	0/0	0/0	0/0	0/0	0/0	./.	0/0	0/0	0/0	0/0	0/0	0/0	0/0
smed_chr1_11588898	2021-01-01	2021-01-01	2021-01-01	2021-01-01	2021-01-01	2021-01-01	./.	2021-01-01	2021-01-01	2021-01-01	2021-01-01	./.	2021-01-01	./.	2021-01-01	2021-01-01	2021-01-01	2021-01-01	2021-01-01	2021-01-01	./.	2021-01-01	2021-01-01	2021-01-01	2021-01-01	2021-01-01	2021-01-01	2021-01-01
smed_chr1_11588907	2021-01-01	2021-01-01	2021-01-01	2021-01-01	2021-01-01	2021-01-01	./.	2021-01-01	2021-01-01	2021-01-01	2021-01-01	./.	2021-01-01	./.	2021-01-01	2021-01-01	./.	2021-01-01	2021-01-01	2021-01-01	./.	2021-01-01	2021-01-01	2021-01-01	2021-01-01	2021-01-01	2021-01-01	2021-01-01
smed_chr1_11588922	2021-01-01	2021-01-01	2021-01-01	2021-01-01	2021-01-01	2021-01-01	./.	2021-01-01	2021-01-01	2021-01-01	2021-01-01	./.	2021-01-01	./.	./.	2021-01-01	2021-01-01	2021-01-01	2021-01-01	2021-01-01	./.	2021-01-01	2021-01-01	2021-01-01	2021-01-01	2021-01-01	2021-01-01	2021-01-01
smed_chr1_11742885	0/0	0/0	0/0	0/0	0/0	0/0	0/0	0/0	0/0	0/0	0/0	./.	./.	0/0	0/0	0/0	0/0	0/0	0/0	0/0	0/0	0/0	0/0	0/0	0/0	0/0	0/1	0/0
smed_chr1_11742956	0/0	0/0	0/0	0/0	0/0	0/0	0/0	0/0	0/0	0/0	0/0	./.	./.	0/0	0/0	0/0	0/0	0/0	0/0	0/0	0/0	0/0	0/0	0/0	0/0	0/0	0/0	0/0
smed_chr1_11742962	0/0	0/0	0/0	0/0	0/0	0/0	0/0	0/0	0/0	0/0	0/0	./.	./.	0/0	0/0	0/0	0/0	0/0	0/0	0/0	0/0	0/0	0/0	0/0	0/0	0/0	0/1	0/0
smed_chr1_11769672	0/0	0/0	0/0	0/0	0/0	0/1	0/0	0/0	0/0	0/0	0/0	0/0	0/0	0/1	0/0	0/0	0/1	0/0	0/0	0/0	0/0	0/0	0/1	0/0	0/0	0/0	0/1	0/0
smed_chr1_11769732	0/0	0/0	0/0	0/0	0/0	0/0	0/0	0/0	0/0	0/0	0/0	0/0	0/0	0/0	0/0	0/0	0/0	0/0	0/0	0/0	0/0	0/0	0/0	0/0	0/0	0/0	0/0	0/0
smed_chr1_11771819	2021-01-01	2021-01-01	2021-01-01	2021-01-01	2021-01-01	./.	2021-01-01	2021-01-01	2021-01-01	2021-01-01	./.	2021-01-01	2021-01-01	2021-01-01	0/1	2021-01-01	0/1	2021-01-01	2021-01-01	2021-01-01	./.	./.	./.	0/1	0/1	0/1	0/1	2021-01-01
smed_chr1_11771831	2021-01-01	2021-01-01	2021-01-01	2021-01-01	2021-01-01	./.	2021-01-01	2021-01-01	2021-01-01	2021-01-01	./.	2021-01-01	2021-01-01	2021-01-01	0/1	2021-01-01	0/1	2021-01-01	2021-01-01	2021-01-01	./.	0/1	./.	./.	0/1	0/1	0/1	2021-01-01
smed_chr1_11772123	0/0	0/0	0/0	0/0	0/0	0/0	0/0	0/0	0/0	0/0	0/0	0/0	0/0	0/0	0/0	0/0	0/0	0/0	0/0	0/0	0/0	0/0	0/0	0/0	0/0	0/0	0/1	0/0
smed_chr1_11772193	0/0	0/0	0/0	0/0	0/0	0/0	0/0	0/0	0/0	0/0	0/0	0/0	0/0	0/0	0/0	0/0	0/0	0/0	0/0	0/0	0/0	0/0	0/0	0/0	0/0	0/0	0/0	0/0
smed_chr1_11862934	0/0	0/0	0/0	0/0	0/0	0/0	0/0	0/0	0/0	0/0	0/0	0/0	0/0	0/0	0/0	0/0	0/1	0/0	0/0	0/0	0/0	0/0	0/0	./.	0/1	0/1	0/1	0/1
smed_chr1_11862989	0/0	0/0	0/0	0/0	0/0	0/0	0/0	0/0	0/0	0/0	0/0	0/0	0/0	0/0	0/0	0/1	0/0	./.	0/0	0/0	0/0	0/0	0/0	0/0	0/0	0/0	0/0	0/0
smed_chr1_11971295	./.	./.	2021-01-01	2021-01-01	2021-01-01	0/0	./.	0/0	0/0	0/0	0/0	./.	0/0	0/0	0/0	2021-01-01	0/1	0/1	0/0	0/0	0/0	0/0	0/0	0/1	0/1	0/1	0/1	0/1
smed_chr1_11971307	./.	./.	2021-01-01	2021-01-01	2021-01-01	0/0	0/0	0/0	0/0	0/0	0/0	./.	0/0	0/0	0/0	2021-01-01	0/1	0/1	0/0	0/0	0/0	0/0	0/0	0/1	0/1	0/1	0/1	0/1
smed_chr1_11971379	./.	./.	2021-01-01	2021-01-01	2021-01-01	0/0	./.	0/0	0/0	0/0	0/0	./.	0/0	0/0	0/0	2021-01-01	0/1	0/1	0/0	0/0	0/0	0/0	0/0	0/1	0/1	0/1	0/1	0/1
smed_chr1_11971438	0/0	0/0	0/0	0/0	./.	2021-01-01	0/0	./.	0/1	0/0	./.	0/0	0/0	0/0	0/0	0/0	0/0	0/0	0/0	0/0	0/0	0/0	0/0	0/0	0/0	0/0	0/0	0/0
smed_chr1_11971466	./.	./.	2021-01-01	2021-01-01	2021-01-01	0/0	0/0	0/0	0/0	./.	./.	./.	0/0	0/0	0/0	2021-01-01	0/1	0/1	2021-01-01	2021-01-01	2021-01-01	0/1	2021-01-01	0/1	0/1	0/1	0/1	0/1
smed_chr1_11971470	0/0	0/0	0/0	0/0	0/0	0/1	0/0	0/0	0/0	0/0	0/0	0/0	0/0	0/0	0/0	0/0	0/0	0/0	0/0	0/0	0/0	0/0	0/0	0/0	0/0	0/0	0/0	0/0
smed_chr1_11971512	0/0	0/0	0/0	0/0	0/0	0/0	0/0	0/0	0/0	0/0	0/0	0/0	0/0	0/0	0/0	0/0	0/0	0/0	0/0	0/0	0/0	0/0	0/0	0/0	0/0	0/0	0/0	0/0
smed_chr1_11971539	0/0	0/0	0/0	0/0	0/0	0/0	0/0	0/0	0/0	./.	./.	0/0	0/0	0/0	0/0	0/0	0/0	0/0	2021-01-01	2021-01-01	./.	0/1	2021-01-01	0/0	0/0	0/0	0/0	0/0
smed_chr1_11979042	0/1	0/1	2021-01-01	2021-01-01	2021-01-01	0/0	0/0	0/0	0/0	0/0	./.	0/0	0/0	0/1	0/0	2021-01-01	./.	0/1	0/0	0/0	0/0	0/0	0/0	0/1	./.	0/1	0/1	0/1
smed_chr1_11979062	0/1	0/1	2021-01-01	2021-01-01	2021-01-01	0/0	0/0	0/0	0/0	0/0	./.	./.	0/0	0/1	0/0	2021-01-01	./.	0/1	0/0	0/0	0/0	0/0	0/0	0/1	./.	0/1	0/1	0/1
smed_chr1_11979115	0/0	0/0	0/0	0/0	0/0	0/0	0/0	0/0	0/0	0/0	./.	0/0	0/0	0/0	0/0	0/0	0/0	0/0	2021-01-01	2021-01-01	2021-01-01	2021-01-01	./.	0/0	0/0	0/1	0/0	0/0
smed_chr1_11979133	0/0	0/0	0/0	0/0	0/0	0/0	0/0	0/0	0/0	0/0	./.	0/0	0/0	0/0	0/0	0/0	0/0	0/0	2021-01-01	2021-01-01	2021-01-01	2021-01-01	2021-01-01	0/0	0/0	./.	0/0	0/0
smed_chr1_11979168	0/0	0/0	0/0	0/0	0/0	0/0	0/0	0/0	0/0	0/0	./.	0/0	0/0	0/0	0/0	0/0	0/0	0/0	./.	0/1	2021-01-01	2021-01-01	./.	0/0	0/0	./.	0/0	0/0
smed_chr1_11979344	0/0	0/0	0/0	0/0	0/0	0/0	0/0	0/0	0/0	0/0	./.	0/0	0/0	0/0	0/0	0/0	0/0	0/0	0/0	0/0	0/0	0/0	0/0	0/0	0/0	0/0	0/0	0/0
smed_chr1_11979388	0/0	0/0	0/0	0/0	0/0	0/0	0/0	0/0	0/0	0/0	./.	0/0	0/0	0/0	0/0	0/0	0/0	0/0	0/0	0/0	0/0	0/0	0/0	0/0	0/0	0/0	0/0	0/0
smed_chr1_11979416	0/1	0/1	2021-01-01	2021-01-01	2021-01-01	0/1	0/0	0/0	0/0	0/0	./.	0/1	0/0	0/1	0/0	2021-01-01	./.	2021-01-01	2021-01-01	2021-01-01	2021-01-01	2021-01-01	./.	0/1	0/1	0/1	2021-01-01	2021-01-01
smed_chr1_11979425	0/0	0/0	0/0	0/0	0/0	0/0	0/0	0/0	0/0	0/0	./.	0/0	0/0	0/1	0/1	0/0	./.	0/0	0/0	0/0	0/0	0/0	0/1	0/1	0/1	0/0	./.	0/0
smed_chr1_11979445	0/0	0/0	0/0	0/0	0/0	0/0	0/0	0/0	0/0	0/0	./.	0/0	0/0	0/0	0/0	0/0	0/0	0/0	0/0	0/0	0/0	0/0	0/0	0/0	0/0	0/0	0/0	0/0
smed_chr1_11979449	0/0	0/0	0/0	0/0	0/0	0/0	0/0	0/0	0/0	0/0	./.	0/0	0/0	0/0	0/0	0/0	0/0	0/0	0/0	0/0	0/0	0/0	0/0	0/0	0/0	0/0	0/0	0/0
smed_chr1_11979455	0/1	0/1	2021-01-01	2021-01-01	2021-01-01	./.	0/0	0/0	0/0	0/0	./.	0/0	0/0	0/1	0/0	2021-01-01	./.	2021-01-01	0/0	0/0	0/0	0/0	0/0	0/1	0/1	0/1	2021-01-01	2021-01-01
smed_chr1_11986872	0/0	0/0	0/0	0/0	0/0	0/0	0/1	0/0	0/0	0/0	0/0	0/0	0/0	0/0	0/0	0/0	0/0	0/0	0/0	0/0	0/0	0/0	0/0	0/0	0/0	0/0	0/0	0/0
smed_chr1_11986896	0/0	0/0	0/0	0/0	0/0	0/0	0/0	0/0	0/0	0/0	0/0	0/1	0/1	0/0	0/1	0/0	0/1	./.	0/0	0/0	0/0	0/0	0/0	0/0	0/1	0/0	0/0	0/0
smed_chr1_11986900	0/0	0/0	0/0	0/0	0/0	0/0	0/0	0/0	0/0	0/0	0/0	0/0	0/0	0/0	0/0	0/0	0/0	0/0	0/0	0/0	0/0	0/0	0/0	0/0	0/0	0/0	0/1	0/1
smed_chr1_11986914	0/0	0/0	0/0	0/0	0/0	0/0	0/0	0/0	0/0	0/0	0/0	0/0	0/0	0/0	0/0	0/0	0/0	0/0	0/0	0/0	./.	0/0	0/0	./.	0/0	0/0	0/0	0/0
smed_chr1_11986939	0/0	0/0	0/0	0/0	0/0	0/0	0/1	0/0	0/0	0/0	0/0	0/0	0/0	0/0	0/0	0/0	0/1	./.	0/0	0/0	0/0	0/0	0/0	0/0	0/1	0/0	0/0	0/0
smed_chr1_11987062	0/0	0/0	0/0	0/0	0/0	0/0	0/0	0/0	0/0	0/0	0/0	0/1	0/1	0/0	0/1	0/0	0/1	./.	0/0	0/0	0/0	0/0	0/0	0/0	0/1	0/0	0/0	0/0
smed_chr1_11987068	0/0	0/0	0/0	0/0	0/0	0/0	0/1	0/0	0/0	0/0	0/0	0/1	0/1	0/0	0/1	0/0	0/1	./.	0/0	0/0	0/0	0/0	0/0	0/0	0/1	0/0	0/0	0/0
smed_chr1_11987111	0/0	0/0	0/0	0/0	0/0	0/0	0/0	0/0	0/0	0/0	0/0	0/0	0/0	0/0	0/0	0/0	0/0	0/0	0/0	0/0	0/0	./.	0/0	0/0	0/0	0/0	0/0	0/0
smed_chr1_11987142	0/0	0/0	0/0	0/0	0/0	0/0	0/0	0/0	0/0	0/0	0/0	0/0	0/0	0/0	0/0	0/0	0/0	0/0	0/0	0/0	0/0	0/0	0/0	0/0	0/0	0/0	0/0	0/0
smed_chr1_11987184	0/0	0/0	0/0	0/0	0/0	0/0	0/0	0/0	0/0	0/0	0/0	0/1	0/1	0/0	0/1	0/0	0/1	./.	0/0	0/0	0/0	0/0	0/0	0/0	0/1	0/0	0/0	0/0
smed_chr1_11988626	0/0	0/0	0/0	0/0	0/0	0/0	0/0	0/0	0/0	0/0	0/0	0/0	0/0	0/0	0/0	0/0	0/0	0/0	0/0	0/0	0/0	0/0	0/0	0/0	0/0	0/0	0/0	0/0
smed_chr1_11988642	0/0	0/0	0/0	0/0	0/0	0/0	0/0	0/0	0/0	0/0	0/0	0/0	0/0	0/0	0/0	0/0	0/0	0/0	0/0	0/0	0/0	0/0	0/0	0/0	0/0	0/0	0/0	0/0
smed_chr1_11988707	0/0	0/0	0/0	0/0	0/0	0/0	0/1	0/0	0/0	0/0	0/0	0/0	0/0	0/0	0/0	0/0	0/0	0/0	0/0	0/0	0/0	0/0	0/0	0/0	0/0	0/0	0/0	0/0
smed_chr1_11988725	0/0	0/0	0/0	0/0	0/0	./.	0/0	./.	0/0	0/0	0/0	0/0	0/1	0/1	./.	0/0	0/1	0/0	0/1	0/0	0/0	0/0	0/0	0/1	0/0	0/0	0/0	0/0
smed_chr1_11988802	2021-01-01	2021-01-01	2021-01-01	2021-01-01	2021-01-01	0/1	0/1	0/1	2021-01-01	2021-01-01	2021-01-01	2021-01-01	0/1	0/1	./.	2021-01-01	0/1	2021-01-01	0/0	0/0	0/0	0/0	0/0	0/1	2021-01-01	2021-01-01	2021-01-01	2021-01-01
smed_chr1_11988812	0/0	0/0	0/0	0/0	0/0	0/0	0/0	0/0	0/0	0/0	0/0	./.	0/0	0/0	0/0	0/0	0/0	0/0	0/0	0/0	0/0	0/0	0/0	0/0	0/0	0/0	0/0	0/0
smed_chr1_12005202	2021-01-01	2021-01-01	2021-01-01	2021-01-01	2021-01-01	2021-01-01	./.	2021-01-01	2021-01-01	2021-01-01	2021-01-01	2021-01-01	2021-01-01	./.	2021-01-01	2021-01-01	2021-01-01	2021-01-01	2021-01-01	2021-01-01	2021-01-01	2021-01-01	2021-01-01	2021-01-01	2021-01-01	2021-01-01	2021-01-01	2021-01-01
smed_chr1_12005214	0/0	0/0	0/0	0/0	0/0	0/0	0/0	0/0	0/0	0/0	0/0	0/0	0/0	0/0	0/0	0/0	0/0	0/0	0/0	0/0	0/0	0/0	0/0	0/0	0/1	0/0	./.	0/1
smed_chr1_12005429	0/0	0/0	0/0	0/0	0/0	0/0	0/0	0/0	0/0	0/0	0/0	0/0	0/0	0/0	0/0	0/0	0/0	0/0	0/0	0/0	0/0	0/0	0/0	0/0	0/0	0/0	0/0	0/0
smed_chr1_12005441	0/0	0/0	0/0	0/0	0/0	0/0	0/0	0/0	0/0	0/0	0/0	0/0	0/0	0/0	0/0	0/0	0/0	0/0	0/0	0/0	0/0	0/0	0/0	0/0	0/0	0/0	0/0	0/0
smed_chr1_12167406	0/0	0/0	0/0	0/0	0/0	./.	0/0	2021-01-01	2021-01-01	2021-01-01	2021-01-01	./.	2021-01-01	0/1	2021-01-01	0/1	0/1	0/1	2021-01-01	2021-01-01	2021-01-01	2021-01-01	2021-01-01	2021-01-01	2021-01-01	0/1	./.	2021-01-01
smed_chr1_12265027	0/0	0/0	0/0	0/0	0/0	0/0	0/0	0/0	0/0	0/0	0/0	0/0	0/0	0/0	0/0	0/0	0/0	0/0	0/0	0/0	0/0	0/0	0/0	0/0	0/0	0/0	0/0	0/0
smed_chr1_12265236	2021-01-01	2021-01-01	2021-01-01	2021-01-01	2021-01-01	2021-01-01	./.	./.	2021-01-01	2021-01-01	2021-01-01	./.	2021-01-01	./.	2021-01-01	2021-01-01	2021-01-01	2021-01-01	2021-01-01	2021-01-01	./.	2021-01-01	2021-01-01	0/1	2021-01-01	2021-01-01	./.	2021-01-01
smed_chr1_12265239	2021-01-01	2021-01-01	2021-01-01	2021-01-01	2021-01-01	2021-01-01	./.	./.	2021-01-01	2021-01-01	2021-01-01	2021-01-01	2021-01-01	./.	2021-01-01	2021-01-01	2021-01-01	2021-01-01	2021-01-01	2021-01-01	./.	2021-01-01	2021-01-01	0/1	2021-01-01	2021-01-01	./.	2021-01-01
smed_chr1_12265254	2021-01-01	2021-01-01	2021-01-01	2021-01-01	2021-01-01	2021-01-01	0/1	./.	2021-01-01	2021-01-01	2021-01-01	./.	2021-01-01	./.	2021-01-01	2021-01-01	2021-01-01	2021-01-01	2021-01-01	2021-01-01	./.	./.	2021-01-01	0/1	2021-01-01	2021-01-01	./.	2021-01-01
smed_chr1_12270097	2021-01-01	2021-01-01	2021-01-01	2021-01-01	2021-01-01	0/1	0/1	2021-01-01	2021-01-01	2021-01-01	0/1	2021-01-01	0/1	0/1	0/1	2021-01-01	0/1	2021-01-01	0/1	2021-01-01	./.	./.	2021-01-01	0/1	2021-01-01	2021-01-01	2021-01-01	2021-01-01
smed_chr1_12270194	0/0	0/0	0/0	0/0	0/0	0/0	0/0	0/0	0/0	0/0	0/0	0/0	0/0	0/0	0/0	0/0	0/0	0/0	0/0	0/0	0/0	0/0	0/0	0/0	0/0	0/0	0/0	0/0
smed_chr1_12333694	0/1	./.	0/1	0/0	0/0	0/0	0/1	0/0	0/0	./.	0/0	0/0	0/0	0/0	0/0	0/0	./.	./.	0/0	0/0	0/0	0/0	./.	./.	0/0	./.	0/0	0/0
smed_chr1_12359709	2021-01-01	2021-01-01	2021-01-01	2021-01-01	2021-01-01	2021-01-01	0/1	2021-01-01	0/0	0/1	2021-01-01	./.	2021-01-01	./.	2021-01-01	2021-01-01	0/1	0/1	2021-01-01	2021-01-01	./.	2021-01-01	2021-01-01	2021-01-01	2021-01-01	2021-01-01	2021-01-01	2021-01-01
smed_chr1_12359713	0/0	0/0	0/0	0/0	0/0	0/0	0/0	0/0	0/0	0/0	0/0	./.	0/0	./.	0/0	0/0	0/0	0/0	0/0	0/0	./.	0/0	0/0	0/0	0/0	0/0	0/0	0/0
smed_chr1_12359772	0/0	0/0	0/0	0/0	0/0	0/0	0/0	0/0	0/0	0/0	0/0	./.	0/0	./.	0/0	0/0	0/0	0/0	0/0	0/0	./.	0/0	0/0	0/0	0/0	0/0	0/0	0/0
smed_chr1_12359788	0/0	0/0	0/0	0/0	0/0	0/0	0/0	0/0	2021-01-01	0/1	0/0	./.	0/0	./.	0/0	0/0	0/1	0/1	0/0	0/0	./.	0/0	0/0	0/0	0/0	0/0	0/0	0/0
smed_chr1_12367468	0/0	0/0	0/0	0/0	0/0	0/0	0/0	0/0	0/0	0/0	0/0	0/1	./.	0/0	./.	0/0	0/0	0/0	./.	./.	0/0	0/0	0/0	./.	./.	0/0	0/0	./.
smed_chr1_12367511	2021-01-01	2021-01-01	2021-01-01	2021-01-01	2021-01-01	2021-01-01	0/1	0/0	./.	0/1	0/0	2021-01-01	2021-01-01	0/1	2021-01-01	2021-01-01	2021-01-01	2021-01-01	./.	./.	0/0	0/0	0/1	./.	./.	0/1	0/0	./.
smed_chr1_12369455	0/0	0/0	0/0	0/0	0/0	0/0	./.	0/0	0/0	0/0	0/1	0/0	0/0	./.	0/0	0/0	0/0	0/0	0/0	0/0	0/0	0/0	0/0	0/0	0/0	0/0	0/0	0/0
smed_chr1_12369626	0/0	0/0	0/0	0/0	0/0	0/0	./.	0/0	0/0	0/0	0/1	0/0	0/0	./.	0/0	0/0	0/0	0/0	0/0	0/0	0/0	0/0	0/0	0/0	0/0	0/0	0/0	0/0
smed_chr1_12369660	0/0	0/0	0/0	0/0	0/0	0/0	0/0	0/0	0/0	0/0	0/1	0/0	0/0	./.	0/0	0/0	0/0	0/0	0/0	0/0	0/0	0/0	0/0	0/0	0/0	0/0	0/0	0/0
smed_chr1_12369685	0/0	0/0	0/0	0/0	0/0	0/0	0/0	0/0	0/0	0/0	0/0	0/0	0/0	0/0	0/0	0/0	0/0	0/0	0/0	0/0	0/0	0/0	0/0	0/1	0/0	0/1	./.	0/1
smed_chr1_12387721	0/0	0/0	0/0	0/0	0/0	0/1	./.	./.	2021-01-01	0/1	2021-01-01	0/1	0/1	0/0	./.	0/1	./.	./.	2021-01-01	2021-01-01	2021-01-01	2021-01-01	0/1	0/0	0/1	0/0	0/0	0/0
smed_chr1_12387767	0/0	0/0	0/0	0/0	0/0	0/1	./.	0/1	2021-01-01	0/1	2021-01-01	0/0	0/0	0/0	0/0	0/1	./.	./.	2021-01-01	2021-01-01	2021-01-01	2021-01-01	0/1	0/0	0/1	./.	0/0	0/0
smed_chr1_12387793	0/0	0/0	0/0	0/0	0/0	0/0	0/0	0/0	0/0	0/0	0/0	0/0	0/0	0/0	0/0	0/0	0/0	0/0	0/0	0/0	0/0	0/0	0/0	0/0	0/0	0/0	0/0	0/0
smed_chr1_12387826	0/0	0/0	0/0	0/0	0/0	0/1	./.	./.	2021-01-01	0/1	2021-01-01	0/0	0/0	0/0	0/0	0/1	./.	./.	2021-01-01	2021-01-01	2021-01-01	2021-01-01	0/1	0/0	0/1	0/0	0/0	0/0
smed_chr1_12387831	2021-01-01	2021-01-01	2021-01-01	2021-01-01	0/1	0/0	0/0	0/0	0/0	0/0	0/0	0/0	0/0	0/0	0/0	0/0	0/0	0/0	0/0	0/0	0/0	0/0	0/0	0/0	0/0	0/0	0/0	0/0
smed_chr1_12408816	0/0	0/0	0/0	0/0	0/0	./.	0/0	0/0	0/0	0/0	0/0	0/1	0/0	0/0	0/0	0/0	0/0	0/0	0/0	0/0	0/0	0/0	0/0	0/0	0/0	0/0	0/0	0/0
smed_chr1_12408861	0/0	0/0	0/0	0/0	0/0	./.	0/0	0/0	0/0	0/0	0/0	2021-01-01	0/0	0/0	0/0	0/0	0/0	0/0	0/0	0/0	0/0	0/0	0/0	0/0	0/0	0/0	0/0	0/0
smed_chr1_12408915	0/0	0/0	0/0	0/0	0/0	./.	0/0	0/0	0/0	0/0	0/0	0/0	0/0	0/0	0/0	0/0	0/0	0/0	0/0	0/0	0/0	0/0	0/0	0/0	0/0	0/0	0/0	0/0
smed_chr1_12408993	2021-01-01	2021-01-01	2021-01-01	2021-01-01	2021-01-01	./.	0/1	./.	./.	0/1	0/0	0/0	0/0	0/0	0/0	2021-01-01	0/1	2021-01-01	2021-01-01	2021-01-01	2021-01-01	2021-01-01	2021-01-01	2021-01-01	2021-01-01	2021-01-01	0/1	2021-01-01
smed_chr1_12409054	0/0	0/0	0/0	0/0	0/0	./.	0/0	0/0	0/0	0/0	0/0	2021-01-01	2021-01-01	./.	0/1	0/0	0/0	0/0	0/0	0/0	0/0	0/0	0/0	0/0	0/0	0/0	0/0	0/0
smed_chr1_12409057	2021-01-01	2021-01-01	2021-01-01	2021-01-01	2021-01-01	./.	0/1	./.	./.	0/1	0/0	0/0	0/0	0/0	0/0	2021-01-01	0/1	2021-01-01	2021-01-01	2021-01-01	2021-01-01	2021-01-01	2021-01-01	2021-01-01	2021-01-01	2021-01-01	0/1	0/1
smed_chr1_12409058	0/0	0/0	0/0	0/0	0/0	./.	0/0	0/0	0/0	0/0	0/0	2021-01-01	./.	./.	0/1	0/0	0/0	0/0	0/0	0/0	0/0	0/0	0/0	0/0	0/0	0/0	0/0	0/0
smed_chr1_12441743	0/0	0/0	0/0	0/0	0/0	0/0	0/0	0/0	0/0	0/0	0/0	0/0	0/0	0/0	0/0	0/0	0/0	0/0	0/0	0/0	0/0	0/0	0/0	0/0	0/1	0/0	0/0	0/0
smed_chr1_12441766	0/0	0/0	0/0	0/0	0/0	./.	0/1	0/0	0/1	0/1	0/0	2021-01-01	2021-01-01	2021-01-01	2021-01-01	0/1	0/1	2021-01-01	2021-01-01	2021-01-01	2021-01-01	2021-01-01	2021-01-01	0/1	2021-01-01	0/1	0/0	0/1
smed_chr1_12441795	2021-01-01	2021-01-01	2021-01-01	2021-01-01	2021-01-01	0/1	0/1	2021-01-01	./.	0/0	0/1	0/0	0/0	0/0	0/0	0/1	0/1	0/0	0/0	0/0	0/0	0/0	0/0	0/1	0/0	0/1	2021-01-01	0/1
smed_chr1_12441973	0/0	0/0	0/0	0/0	0/0	0/0	0/0	0/0	0/0	0/0	0/0	0/0	0/0	0/0	0/0	0/0	0/0	0/0	0/0	0/0	0/0	0/0	0/0	0/0	0/0	0/0	0/0	0/0
smed_chr1_12442000	0/0	0/0	0/0	0/0	0/0	./.	0/1	0/0	0/1	./.	0/0	2021-01-01	2021-01-01	2021-01-01	2021-01-01	0/1	0/1	2021-01-01	2021-01-01	2021-01-01	2021-01-01	2021-01-01	2021-01-01	0/1	2021-01-01	0/1	0/0	0/1
smed_chr1_12442001	0/0	0/0	0/0	0/0	0/0	./.	0/1	0/0	0/1	./.	0/0	2021-01-01	2021-01-01	2021-01-01	2021-01-01	0/1	0/1	2021-01-01	2021-01-01	2021-01-01	2021-01-01	2021-01-01	2021-01-01	0/1	2021-01-01	0/1	0/0	0/1
smed_chr1_12442008	0/0	0/0	0/0	0/0	0/0	0/0	0/0	0/0	0/0	0/0	./.	0/0	0/0	0/0	0/0	0/0	0/0	0/0	0/0	0/0	0/0	0/0	0/0	0/0	0/0	0/0	0/0	0/0
smed_chr1_12442024	0/0	0/0	0/0	0/0	0/0	./.	0/1	0/0	0/1	0/1	0/0	2021-01-01	2021-01-01	2021-01-01	2021-01-01	0/1	0/1	2021-01-01	2021-01-01	2021-01-01	2021-01-01	2021-01-01	2021-01-01	0/1	2021-01-01	0/1	0/0	0/1
smed_chr1_12449446	0/0	0/0	0/0	0/0	0/0	0/0	0/1	0/0	0/0	0/0	0/0	0/0	0/0	0/0	0/0	0/0	0/0	0/0	0/0	0/0	0/0	0/0	0/0	0/0	0/0	0/0	0/0	0/0
smed_chr1_12449512	0/0	0/0	0/0	0/0	0/0	0/0	0/1	0/0	0/0	0/0	0/0	0/0	0/0	0/0	0/0	0/0	0/0	0/0	0/0	0/0	0/0	0/0	0/0	0/0	0/0	0/0	0/0	0/0
smed_chr1_12449733	0/0	0/0	0/0	0/0	0/0	./.	./.	0/0	0/1	./.	0/0	2021-01-01	2021-01-01	0/0	2021-01-01	0/1	./.	2021-01-01	2021-01-01	2021-01-01	0/1	2021-01-01	2021-01-01	./.	2021-01-01	0/1	0/0	./.
smed_chr1_12449776	2021-01-01	2021-01-01	2021-01-01	2021-01-01	2021-01-01	./.	./.	0/1	2021-01-01	2021-01-01	0/1	2021-01-01	0/1	./.	2021-01-01	2021-01-01	./.	2021-01-01	2021-01-01	2021-01-01	0/1	./.	2021-01-01	./.	2021-01-01	2021-01-01	2021-01-01	2021-01-01
smed_chr1_12505065	2021-01-01	2021-01-01	2021-01-01	2021-01-01	2021-01-01	0/1	./.	2021-01-01	2021-01-01	0/1	./.	0/0	0/0	./.	0/0	./.	./.	./.	./.	2021-01-01	2021-01-01	0/1	2021-01-01	2021-01-01	0/1	2021-01-01	2021-01-01	2021-01-01
smed_chr1_12505088	0/0	0/0	0/0	0/0	0/0	0/0	./.	0/0	0/0	0/0	0/0	0/0	0/0	./.	0/0	0/0	0/0	0/0	0/0	0/0	0/0	0/0	0/0	0/0	0/0	0/0	0/0	0/0
smed_chr1_12505234	0/0	0/0	0/0	0/0	0/0	0/0	0/0	0/0	0/0	0/0	0/0	0/0	0/0	0/0	0/0	0/0	0/0	0/0	0/0	0/0	0/0	0/0	0/0	0/0	0/0	0/0	0/0	0/0
smed_chr1_12505283	0/0	0/0	0/0	0/0	0/0	0/1	./.	0/0	0/0	0/1	./.	0/1	2021-01-01	./.	0/1	./.	./.	./.	./.	0/0	0/0	0/1	0/0	0/0	0/1	0/0	0/0	0/0
smed_chr1_12528727	2021-01-01	./.	2021-01-01	2021-01-01	2021-01-01	0/1	0/0	2021-01-01	0/1	./.	0/1	0/0	0/0	0/0	0/0	0/1	0/1	0/1	0/1	0/0	0/0	0/1	0/0	2021-01-01	0/1	0/1	2021-01-01	0/1
smed_chr1_12529134	2021-01-01	2021-01-01	2021-01-01	2021-01-01	2021-01-01	0/1	./.	2021-01-01	0/1	0/1	0/1	0/0	0/0	0/1	0/0	0/0	0/0	0/0	0/1	./.	./.	0/1	0/0	2021-01-01	0/1	2021-01-01	2021-01-01	./.
smed_chr1_12599426	0/0	0/0	0/0	0/0	0/0	0/0	0/0	0/0	0/0	0/0	0/0	0/0	0/0	0/0	0/0	0/0	0/0	0/0	0/0	0/0	0/0	0/0	0/0	0/0	0/0	0/0	0/0	0/0
smed_chr1_12599455	0/0	0/0	0/0	0/0	0/0	0/0	./.	0/0	0/0	0/0	0/0	0/0	0/0	0/0	0/0	0/0	0/0	0/0	0/0	0/0	0/0	0/0	0/0	0/0	0/0	0/0	0/0	0/0
smed_chr1_12604860	0/0	0/0	0/0	0/0	0/0	0/0	./.	0/0	0/0	0/0	0/0	0/0	0/0	0/0	0/0	0/0	0/0	0/0	0/0	0/0	0/0	0/0	0/0	0/0	0/0	0/0	0/0	0/0
smed_chr1_12604907	0/0	0/0	0/0	0/0	0/0	0/0	./.	0/0	0/0	0/0	0/0	0/0	0/0	0/0	0/0	0/0	0/0	./.	0/0	0/0	0/0	0/0	0/0	0/0	0/0	0/0	0/0	0/0
smed_chr1_12605138	0/0	0/0	0/0	0/0	./.	0/0	./.	0/0	0/0	0/0	0/0	0/0	0/0	0/0	0/0	0/0	0/0	0/0	0/0	0/0	0/0	0/0	0/0	0/0	0/0	0/0	0/0	0/0
smed_chr1_12696622	0/0	0/0	0/0	0/0	0/0	0/0	./.	0/0	0/0	0/0	0/0	0/0	0/0	0/0	0/0	0/0	2021-01-01	2021-01-01	0/0	0/0	0/0	0/0	0/0	0/0	0/0	0/0	0/0	0/0
smed_chr1_12696660	0/0	0/0	0/0	0/0	./.	0/0	./.	0/0	0/0	0/0	0/0	0/0	0/0	0/0	0/0	0/0	2021-01-01	2021-01-01	0/0	0/0	0/0	0/0	0/0	0/0	0/0	0/0	0/0	0/0
smed_chr1_12696696	0/0	0/0	0/0	0/0	0/0	0/0	./.	0/0	0/0	0/0	0/0	0/0	0/0	0/0	0/0	0/0	2021-01-01	2021-01-01	0/0	0/0	0/0	0/0	0/0	0/0	0/0	0/0	0/0	0/0
smed_chr1_12709638	0/0	0/0	0/0	0/0	0/0	./.	./.	0/0	0/0	0/0	0/0	0/0	0/0	0/1	0/0	0/0	0/0	0/0	0/0	0/0	./.	0/0	0/0	0/0	0/0	0/0	0/0	0/0
smed_chr1_12841564	0/1	2021-01-01	0/1	0/1	0/1	0/1	2021-01-01	2021-01-01	2021-01-01	0/1	2021-01-01	0/1	0/0	0/0	0/0	0/0	0/0	0/0	0/0	0/0	0/0	0/0	0/0	0/0	0/0	0/0	0/0	0/0
smed_chr1_12841580	2021-01-01	2021-01-01	2021-01-01	2021-01-01	2021-01-01	0/1	2021-01-01	2021-01-01	2021-01-01	0/1	2021-01-01	0/0	0/0	./.	0/0	2021-01-01	0/1	0/1	0/1	0/0	0/0	0/0	0/0	2021-01-01	2021-01-01	2021-01-01	2021-01-01	2021-01-01
smed_chr1_12841586	0/0	0/0	0/0	0/0	0/0	0/0	0/0	0/0	0/0	0/0	0/0	0/0	0/0	0/0	0/0	0/0	0/0	0/0	0/0	0/0	0/0	0/0	0/0	0/0	0/0	0/0	0/0	0/0
smed_chr1_12841616	0/0	0/0	0/0	0/0	0/0	0/0	0/0	0/0	0/0	0/0	0/0	0/0	0/0	0/0	0/0	0/0	0/0	0/0	0/0	0/0	0/0	0/0	0/0	0/0	0/0	0/0	0/0	0/0
smed_chr1_12841637	0/0	0/0	0/0	0/0	0/0	0/0	0/0	0/0	0/0	0/0	0/0	0/0	0/0	0/0	0/0	0/0	0/0	0/0	0/0	0/0	0/0	0/0	0/0	0/0	0/0	0/0	0/0	0/0
smed_chr1_12841647	0/0	0/0	0/0	0/0	0/0	0/0	0/0	0/0	0/0	0/0	0/0	0/0	0/0	0/0	0/0	0/0	0/0	0/0	0/0	0/0	0/0	0/0	0/0	0/0	0/0	0/0	0/0	0/0
smed_chr1_12841785	0/0	0/0	0/0	0/0	0/0	./.	0/0	0/0	0/0	./.	0/0	2021-01-01	2021-01-01	0/1	2021-01-01	2021-01-01	2021-01-01	2021-01-01	0/1	2021-01-01	2021-01-01	2021-01-01	2021-01-01	0/0	0/0	./.	0/0	0/0
smed_chr1_12841795	0/0	0/0	0/0	0/0	0/0	0/0	0/0	0/0	0/0	0/0	0/0	0/0	0/0	0/0	0/0	0/0	0/0	0/0	0/0	0/0	0/0	0/0	0/0	0/0	0/0	0/0	0/0	0/0
smed_chr1_12841842	0/0	0/0	0/0	0/0	0/0	0/0	0/0	0/0	0/0	0/0	0/0	0/0	0/0	0/0	0/0	0/0	0/0	0/0	0/0	0/0	0/0	0/0	0/0	0/0	0/0	0/0	0/0	0/0
smed_chr1_12841866	2021-01-01	2021-01-01	2021-01-01	2021-01-01	2021-01-01	2021-01-01	2021-01-01	2021-01-01	2021-01-01	./.	2021-01-01	2021-01-01	2021-01-01	2021-01-01	2021-01-01	2021-01-01	2021-01-01	2021-01-01	2021-01-01	2021-01-01	2021-01-01	2021-01-01	2021-01-01	2021-01-01	2021-01-01	2021-01-01	2021-01-01	2021-01-01
smed_chr1_12841868	0/0	0/0	0/0	0/0	0/0	0/0	0/0	0/0	0/0	0/0	0/0	0/0	0/0	0/0	0/0	0/0	0/0	0/0	0/0	0/0	0/0	0/0	0/0	0/0	0/0	0/0	0/0	0/0
smed_chr1_12928092	0/0	0/0	0/0	0/0	0/0	0/0	0/0	0/0	0/0	0/0	0/0	./.	0/0	./.	0/0	0/0	0/0	0/0	0/0	0/0	./.	0/0	0/0	./.	0/0	0/0	0/0	0/0
smed_chr1_12928133	0/0	0/0	0/0	0/0	0/0	0/0	0/0	0/0	0/0	0/0	0/0	./.	0/0	./.	0/0	0/0	0/0	0/0	0/0	0/0	./.	0/0	0/0	./.	0/0	0/0	0/0	0/0
smed_chr1_13002022	0/0	0/0	0/0	0/0	0/0	0/0	0/0	0/0	0/0	0/0	0/0	0/0	0/0	./.	0/0	0/0	0/0	0/0	0/0	0/0	0/0	0/0	0/0	0/0	0/0	0/0	0/0	0/0
smed_chr1_13002029	2021-01-01	2021-01-01	2021-01-01	2021-01-01	2021-01-01	2021-01-01	./.	2021-01-01	2021-01-01	2021-01-01	2021-01-01	2021-01-01	2021-01-01	./.	2021-01-01	2021-01-01	2021-01-01	2021-01-01	2021-01-01	2021-01-01	2021-01-01	2021-01-01	2021-01-01	2021-01-01	2021-01-01	2021-01-01	2021-01-01	2021-01-01
smed_chr1_13002055	0/0	0/0	0/0	0/0	0/0	0/0	0/0	0/0	0/0	0/0	0/0	0/0	0/0	0/0	0/0	0/0	0/0	0/0	0/0	0/0	0/0	0/0	0/0	0/0	0/0	0/0	0/0	0/0
smed_chr1_13002122	2021-01-01	2021-01-01	2021-01-01	2021-01-01	2021-01-01	2021-01-01	2021-01-01	2021-01-01	2021-01-01	2021-01-01	2021-01-01	2021-01-01	2021-01-01	./.	2021-01-01	2021-01-01	2021-01-01	2021-01-01	2021-01-01	2021-01-01	2021-01-01	2021-01-01	2021-01-01	2021-01-01	2021-01-01	2021-01-01	2021-01-01	2021-01-01
smed_chr1_13002128	0/0	0/0	0/0	0/0	0/0	0/0	0/0	0/0	0/0	0/0	0/0	0/1	./.	./.	2021-01-01	0/0	0/0	0/0	0/0	0/0	0/0	0/0	0/0	0/0	0/0	0/0	0/0	0/0
smed_chr1_13002163	0/0	0/0	0/0	0/0	0/0	0/0	0/0	0/0	0/0	0/0	0/0	0/0	0/0	0/0	0/0	0/0	0/0	0/0	0/0	0/0	0/0	0/0	0/0	0/0	0/0	0/0	0/0	0/0
smed_chr1_13002171	0/0	0/0	0/0	0/0	0/0	0/0	0/0	0/0	0/0	0/0	0/0	0/0	0/0	0/0	0/0	0/0	0/0	0/0	0/0	0/0	0/0	0/0	0/0	0/0	0/0	0/0	0/0	0/0
smed_chr1_13002244	0/0	0/0	0/0	0/0	0/0	0/0	0/0	0/0	0/0	0/0	0/0	0/1	0/1	./.	2021-01-01	0/0	0/0	0/0	0/0	0/0	0/0	0/0	0/0	0/1	0/1	0/1	0/1	0/1
smed_chr1_13002279	0/0	0/0	0/0	0/0	0/0	0/0	0/0	0/0	0/0	0/0	0/0	0/0	0/0	0/0	0/0	0/0	0/0	0/0	0/0	0/0	0/0	0/0	0/0	0/0	0/0	0/0	0/0	0/0
smed_chr1_13002500	2021-01-01	2021-01-01	2021-01-01	2021-01-01	2021-01-01	2021-01-01	0/1	2021-01-01	2021-01-01	2021-01-01	2021-01-01	2021-01-01	2021-01-01	./.	2021-01-01	2021-01-01	2021-01-01	2021-01-01	2021-01-01	2021-01-01	2021-01-01	2021-01-01	2021-01-01	2021-01-01	2021-01-01	2021-01-01	2021-01-01	2021-01-01
smed_chr1_13020718	0/1	0/1	0/1	0/1	0/0	0/0	./.	0/1	0/1	0/1	0/1	0/0	0/0	./.	0/0	0/0	0/0	0/0	0/0	0/1	./.	0/0	0/1	0/0	0/0	0/1	0/0	0/0
smed_chr1_13020720	0/0	0/0	0/0	0/0	0/0	0/0	./.	0/0	0/1	0/1	0/0	0/0	0/0	./.	0/0	0/0	0/0	0/0	0/0	0/0	./.	0/0	0/0	0/0	0/0	0/0	0/0	0/0
smed_chr1_13043246	0/0	0/0	0/0	0/0	0/0	0/0	0/0	0/0	0/0	0/0	0/0	0/0	0/0	./.	0/0	0/0	0/0	0/0	0/0	0/0	0/0	0/0	0/0	0/0	0/0	0/0	0/0	0/0
smed_chr1_13043257	0/0	0/0	0/0	0/0	0/0	0/0	0/1	0/1	0/0	0/0	0/0	0/0	0/0	./.	0/0	0/0	./.	0/0	0/0	0/0	0/0	0/0	0/0	0/0	0/0	0/0	0/0	0/0
smed_chr1_13043330	2021-01-01	2021-01-01	2021-01-01	2021-01-01	2021-01-01	2021-01-01	0/1	0/1	2021-01-01	2021-01-01	./.	2021-01-01	0/1	./.	0/1	2021-01-01	./.	2021-01-01	0/1	2021-01-01	./.	2021-01-01	2021-01-01	./.	2021-01-01	2021-01-01	0/1	2021-01-01
smed_chr1_13043357	2021-01-01	2021-01-01	2021-01-01	2021-01-01	2021-01-01	2021-01-01	0/1	0/1	2021-01-01	2021-01-01	./.	2021-01-01	0/1	./.	0/1	2021-01-01	./.	2021-01-01	./.	2021-01-01	./.	2021-01-01	2021-01-01	2021-01-01	2021-01-01	2021-01-01	./.	2021-01-01
smed_chr1_13043404	2021-01-01	2021-01-01	2021-01-01	2021-01-01	2021-01-01	2021-01-01	0/1	0/1	2021-01-01	2021-01-01	./.	2021-01-01	0/1	./.	0/1	2021-01-01	./.	2021-01-01	./.	2021-01-01	./.	2021-01-01	2021-01-01	2021-01-01	2021-01-01	2021-01-01	./.	2021-01-01
smed_chr1_13043444	2021-01-01	2021-01-01	2021-01-01	2021-01-01	2021-01-01	2021-01-01	0/1	0/1	2021-01-01	2021-01-01	./.	2021-01-01	0/1	./.	0/1	2021-01-01	./.	2021-01-01	./.	2021-01-01	./.	2021-01-01	2021-01-01	2021-01-01	2021-01-01	2021-01-01	./.	2021-01-01
smed_chr1_13043447	0/0	0/0	0/0	0/0	0/0	0/0	0/1	0/1	0/0	0/0	0/0	0/0	0/0	./.	0/0	0/0	0/0	0/0	0/0	0/0	0/0	0/0	0/0	0/0	0/0	0/0	0/0	0/0
smed_chr1_13043518	0/0	0/0	0/0	0/0	0/0	0/0	0/0	0/0	0/0	0/0	0/0	2021-01-01	0/1	0/0	0/1	0/0	0/0	0/0	0/0	0/0	0/0	0/0	0/0	0/0	0/0	0/0	0/0	0/0
smed_chr1_13086681	0/0	0/0	0/0	0/0	0/0	0/0	0/1	0/0	0/0	0/0	0/0	0/0	0/0	./.	0/0	0/0	0/0	0/0	0/0	0/0	0/0	0/0	0/0	0/0	0/0	0/0	0/0	0/0
smed_chr1_13087053	0/0	0/0	0/0	0/0	0/0	0/0	0/0	0/0	0/0	0/0	0/0	0/1	0/1	./.	0/1	0/0	0/0	0/0	0/0	0/0	0/0	0/0	0/0	0/0	0/0	0/0	0/0	0/0
smed_chr1_13125887	0/0	0/0	0/0	0/0	0/0	0/0	./.	0/0	0/0	0/0	./.	0/0	0/0	./.	0/0	0/0	0/0	0/0	0/0	0/0	0/0	0/0	0/0	0/0	0/0	0/0	0/0	0/0
smed_chr1_13125990	0/0	0/0	0/0	0/0	0/0	0/0	0/0	0/0	0/0	0/0	0/0	0/0	0/0	0/0	0/0	0/0	0/0	0/0	0/0	0/0	0/0	0/0	0/0	0/0	0/0	0/0	0/0	0/0
smed_chr1_13238865	0/1	0/1	0/1	0/1	0/1	0/1	./.	0/1	0/1	0/1	0/1	0/0	0/0	./.	0/0	0/1	./.	0/1	0/1	0/1	0/1	0/1	0/1	0/1	0/1	0/1	0/1	0/1
smed_chr1_13238940	0/1	0/1	0/1	0/1	0/1	0/1	./.	0/1	0/1	0/1	0/1	0/0	0/0	./.	0/0	0/1	./.	0/1	0/1	0/1	0/1	0/1	0/1	0/1	0/1	0/1	0/1	0/1
smed_chr1_13239131	0/0	0/0	0/0	0/0	0/0	0/0	./.	0/0	0/0	0/0	0/0	0/0	0/0	0/0	0/0	0/0	0/0	0/0	0/0	0/0	0/0	0/0	0/0	0/0	0/0	0/0	0/0	0/0
smed_chr1_13261973	0/0	0/0	0/0	0/0	0/0	0/0	0/0	0/0	0/0	0/0	0/0	0/0	0/0	./.	0/0	0/0	0/0	0/0	0/0	0/0	./.	0/0	0/0	0/0	0/0	0/0	0/0	0/0
smed_chr1_13262020	0/0	0/0	0/0	0/0	0/0	0/0	0/0	0/0	0/0	0/0	0/0	0/0	0/0	./.	0/0	0/0	0/0	0/0	0/0	0/0	./.	0/0	0/0	0/0	0/0	0/0	0/0	0/0
smed_chr1_13262039	0/0	0/0	0/0	0/0	0/0	0/0	0/0	0/1	0/0	0/0	0/0	0/0	0/0	./.	0/0	0/0	0/0	0/0	0/0	0/0	./.	0/0	0/0	0/0	0/0	0/0	0/0	0/0
smed_chr1_13262059	0/0	0/0	0/0	0/0	0/0	0/0	0/0	0/1	0/0	0/0	0/0	0/0	0/0	./.	0/0	0/0	0/0	0/0	0/0	0/0	./.	0/0	0/0	0/0	0/0	0/0	0/0	0/0
smed_chr1_13285167	0/1	0/1	0/1	0/1	0/1	0/0	0/0	./.	0/1	0/1	./.	0/0	0/0	0/0	0/0	0/1	0/1	0/1	0/1	0/1	0/0	0/1	0/1	0/0	./.	./.	0/1	0/1
smed_chr1_13285193	0/0	0/0	0/0	0/0	0/0	0/0	0/0	0/0	0/0	0/0	0/0	0/1	0/1	0/1	0/1	0/0	0/0	0/0	0/0	0/0	0/0	0/0	0/0	0/0	0/0	0/0	0/0	0/0
smed_chr1_13285206	0/0	0/0	0/0	0/0	0/0	0/0	0/0	0/0	0/0	0/0	0/0	0/1	0/1	0/1	0/1	0/0	0/0	0/0	0/0	0/0	0/0	0/0	0/0	0/0	0/0	0/0	0/0	0/0
smed_chr1_13285241	0/0	0/0	0/0	0/0	0/0	0/0	0/0	0/0	0/0	0/0	0/0	0/1	0/1	0/1	0/1	0/0	0/0	0/0	0/0	0/0	0/0	0/0	0/0	0/0	0/0	0/0	0/0	0/0
smed_chr1_13285269	0/0	0/0	0/0	0/0	0/0	0/0	0/0	0/0	0/0	0/0	0/0	0/0	0/0	./.	0/0	0/1	0/1	0/1	0/0	0/0	0/0	0/0	0/0	2021-01-01	0/1	./.	0/1	0/1
smed_chr1_13285320	0/1	0/1	0/1	0/1	0/1	0/0	./.	./.	0/1	0/1	0/1	0/1	0/1	0/1	0/1	0/1	0/1	0/1	0/1	0/1	0/0	0/1	0/1	0/0	0/1	0/1	0/1	0/1
smed_chr1_13304133	0/0	0/0	0/0	0/0	0/0	0/0	0/0	0/0	0/0	0/0	0/0	0/0	0/0	0/1	0/0	0/0	0/0	0/0	0/0	0/0	0/0	0/0	0/0	0/0	0/0	0/0	0/0	0/0
smed_chr1_13304417	0/0	0/0	0/0	0/0	./.	0/0	0/0	./.	0/0	0/0	0/1	0/0	./.	0/1	0/0	0/0	./.	0/0	0/0	0/0	0/0	0/1	0/0	0/0	0/0	0/0	0/1	0/0
smed_chr1_13304464	0/0	0/0	0/0	0/0	0/0	0/0	0/1	0/0	0/0	0/0	0/0	0/0	0/0	0/0	0/1	0/0	0/0	0/0	0/0	0/0	0/0	0/0	0/0	0/1	0/0	0/1	0/0	./.
smed_chr1_13304470	0/0	0/0	0/0	0/0	0/0	0/0	0/0	0/0	0/0	0/0	0/0	0/0	0/0	0/0	0/0	0/0	0/0	0/0	0/0	0/0	0/0	0/0	0/0	0/0	0/0	0/0	0/0	0/0
smed_chr1_13304500	0/0	0/0	0/0	0/0	0/0	0/0	0/1	0/0	0/0	0/0	0/0	0/0	0/0	0/0	0/1	0/0	0/0	0/0	0/0	0/0	0/0	0/0	0/0	0/1	0/0	./.	0/0	./.
smed_chr1_13308474	2021-01-01	2021-01-01	2021-01-01	2021-01-01	./.	2021-01-01	0/1	2021-01-01	2021-01-01	2021-01-01	0/1	2021-01-01	2021-01-01	0/1	2021-01-01	2021-01-01	./.	2021-01-01	0/1	2021-01-01	./.	0/1	2021-01-01	2021-01-01	2021-01-01	2021-01-01	0/1	2021-01-01
smed_chr1_13308515	2021-01-01	2021-01-01	2021-01-01	2021-01-01	2021-01-01	2021-01-01	0/1	0/1	2021-01-01	2021-01-01	0/1	2021-01-01	2021-01-01	0/1	2021-01-01	2021-01-01	./.	2021-01-01	./.	2021-01-01	2021-01-01	0/1	2021-01-01	2021-01-01	2021-01-01	2021-01-01	0/1	2021-01-01
smed_chr1_13308621	2021-01-01	2021-01-01	2021-01-01	2021-01-01	0/1	0/1	0/1	2021-01-01	2021-01-01	./.	0/1	2021-01-01	0/1	0/1	2021-01-01	2021-01-01	./.	2021-01-01	0/1	2021-01-01	./.	0/1	2021-01-01	./.	2021-01-01	2021-01-01	0/1	2021-01-01
smed_chr1_13308628	2021-01-01	2021-01-01	2021-01-01	2021-01-01	0/1	0/1	0/1	2021-01-01	2021-01-01	2021-01-01	0/1	2021-01-01	0/1	0/1	2021-01-01	2021-01-01	./.	2021-01-01	0/1	2021-01-01	./.	0/1	2021-01-01	2021-01-01	2021-01-01	2021-01-01	0/1	2021-01-01
smed_chr1_13308629	2021-01-01	2021-01-01	2021-01-01	2021-01-01	0/1	0/1	0/1	2021-01-01	2021-01-01	2021-01-01	0/1	2021-01-01	0/1	0/1	2021-01-01	2021-01-01	./.	2021-01-01	0/1	2021-01-01	./.	0/1	2021-01-01	2021-01-01	2021-01-01	2021-01-01	0/1	2021-01-01
smed_chr1_13379642	0/0	0/0	0/0	0/0	0/0	./.	./.	0/0	0/0	0/0	0/0	0/0	0/0	0/0	0/1	0/0	0/0	0/0	0/0	0/0	0/0	0/0	0/0	0/0	0/0	0/0	0/0	0/0
smed_chr1_13380013	0/1	0/1	0/1	0/1	0/1	0/0	./.	0/1	0/1	./.	0/1	0/0	0/0	0/0	0/0	0/1	./.	0/1	0/1	0/1	0/1	./.	0/1	0/1	0/1	0/1	0/1	0/1
smed_chr1_13385826	0/0	0/0	0/0	./.	0/0	0/0	0/0	0/0	./.	0/0	0/0	0/0	0/0	0/0	0/0	0/0	0/0	0/0	0/0	0/0	./.	0/0	0/0	0/0	0/0	0/0	0/0	0/0
smed_chr1_13385889	0/0	0/0	0/0	./.	0/0	0/0	0/0	0/0	./.	0/0	0/0	./.	0/0	0/0	0/0	0/0	0/0	0/0	0/0	0/0	./.	0/0	0/0	0/1	0/0	0/0	0/1	0/1
smed_chr1_13434096	0/0	0/0	0/0	0/0	./.	./.	0/0	0/0	0/0	0/0	0/0	0/0	0/0	./.	0/0	0/0	0/0	0/0	0/0	0/0	./.	./.	0/0	0/0	0/0	0/0	0/0	0/0
smed_chr1_13479688	2021-01-01	2021-01-01	2021-01-01	2021-01-01	2021-01-01	2021-01-01	2021-01-01	2021-01-01	2021-01-01	./.	2021-01-01	2021-01-01	2021-01-01	2021-01-01	2021-01-01	2021-01-01	2021-01-01	2021-01-01	2021-01-01	2021-01-01	2021-01-01	2021-01-01	2021-01-01	2021-01-01	2021-01-01	2021-01-01	2021-01-01	2021-01-01
smed_chr1_13479706	0/0	0/0	0/0	0/0	0/0	0/0	0/0	0/0	0/0	0/0	0/0	0/0	0/0	./.	0/0	0/0	0/0	0/0	0/0	0/0	0/0	0/0	0/0	0/0	0/0	0/0	0/0	0/0
smed_chr1_13480003	0/0	0/0	0/0	0/0	0/0	0/0	./.	0/0	0/0	0/0	0/0	2021-01-01	2021-01-01	./.	2021-01-01	0/0	0/0	0/0	0/0	0/0	./.	0/0	0/0	0/0	0/0	0/0	0/0	0/0
smed_chr1_13518564	2021-01-01	2021-01-01	2021-01-01	2021-01-01	2021-01-01	./.	0/1	./.	2021-01-01	2021-01-01	2021-01-01	0/1	2021-01-01	0/1	2021-01-01	./.	0/1	2021-01-01	2021-01-01	2021-01-01	./.	2021-01-01	./.	0/1	2021-01-01	2021-01-01	2021-01-01	2021-01-01
smed_chr1_13518599	0/0	0/0	0/0	0/0	0/0	./.	0/0	./.	0/0	0/1	0/0	0/1	./.	0/0	2021-01-01	0/0	0/0	0/0	0/0	0/0	./.	0/0	./.	0/0	0/0	0/0	0/0	0/0
smed_chr1_13518889	0/0	0/0	0/0	0/0	0/0	./.	0/0	./.	0/0	0/1	0/0	0/1	./.	0/0	2021-01-01	0/0	0/0	0/0	0/0	0/0	./.	0/0	./.	0/0	0/0	0/0	0/0	0/0
smed_chr1_13518940	0/0	0/0	0/0	./.	0/0	0/0	0/0	./.	0/0	0/0	0/0	0/0	0/0	0/0	0/0	0/0	0/0	0/0	0/0	0/0	./.	0/0	./.	0/0	0/0	0/0	0/0	0/0
smed_chr1_13540433	2021-01-01	2021-01-01	2021-01-01	2021-01-01	2021-01-01	./.	0/1	2021-01-01	2021-01-01	2021-01-01	0/1	2021-01-01	./.	0/1	2021-01-01	2021-01-01	./.	./.	0/1	./.	0/1	2021-01-01	./.	./.	2021-01-01	0/1	0/1	2021-01-01
smed_chr1_13540490	0/0	0/0	0/0	0/0	0/0	0/0	0/0	0/0	0/0	0/0	0/0	0/0	0/0	0/0	0/0	0/0	./.	0/0	0/0	0/0	0/0	0/0	0/0	0/0	0/0	0/0	0/0	0/0
smed_chr1_13665452	0/0	0/0	0/0	0/0	0/0	0/0	./.	0/0	0/0	0/0	0/0	0/0	./.	0/0	./.	0/0	0/0	0/0	0/0	0/0	0/0	0/0	0/0	0/0	0/0	./.	0/0	0/0
smed_chr1_13665457	0/0	0/0	0/0	0/0	0/0	0/0	./.	0/0	0/0	0/0	0/0	0/0	./.	0/0	./.	0/0	0/0	0/0	0/0	0/0	0/0	0/0	0/0	0/0	0/0	./.	0/0	0/0
smed_chr1_13665460	0/0	0/0	0/0	0/0	0/0	0/0	./.	0/0	0/0	0/0	0/0	0/0	./.	0/0	./.	0/0	0/0	0/0	0/0	0/0	0/0	0/0	0/0	0/0	0/0	./.	0/0	0/0
smed_chr1_13665463	0/0	0/0	0/0	0/0	0/1	0/0	./.	0/0	0/0	0/0	0/1	0/0	./.	0/0	./.	./.	0/1	0/0	0/0	0/0	0/0	0/0	0/0	0/1	0/0	./.	0/1	0/0
smed_chr1_13665501	0/0	0/0	0/0	0/0	0/0	0/0	./.	0/0	0/0	0/0	0/0	0/0	./.	0/0	./.	0/0	0/0	0/0	0/0	0/0	0/0	0/0	0/0	0/0	0/0	./.	0/0	0/0
smed_chr1_13674611	0/1	0/1	0/1	0/1	0/1	0/1	0/0	0/1	0/1	0/1	./.	0/1	2021-01-01	0/1	2021-01-01	0/1	0/1	0/1	0/1	0/1	0/1	0/1	0/1	0/1	0/1	0/1	0/1	0/1
smed_chr1_13674768	0/0	0/0	0/0	0/0	0/0	0/0	0/0	0/0	0/0	0/0	0/0	0/0	0/0	0/0	0/0	0/0	0/0	0/0	0/0	0/0	0/0	0/0	0/0	0/0	0/0	0/0	0/0	0/0
smed_chr1_13674847	0/0	0/0	0/0	0/0	0/0	0/0	0/1	0/0	0/0	0/0	0/0	0/0	0/0	0/0	0/0	0/0	0/0	0/0	0/0	0/0	0/0	0/0	0/0	0/0	0/0	0/0	0/0	0/0
smed_chr1_13757676	0/1	0/1	0/1	0/1	0/1	./.	0/1	0/1	0/1	0/1	0/1	0/1	0/1	0/1	0/1	0/1	0/1	0/1	0/1	0/1	./.	0/1	0/1	0/1	0/1	0/1	0/1	0/1
smed_chr1_13789836	0/0	0/0	0/0	0/0	0/0	0/0	0/0	0/0	0/0	0/0	0/0	0/1	2021-01-01	./.	./.	0/0	0/0	0/0	0/0	0/0	0/0	0/0	0/0	0/0	0/0	0/0	0/0	0/0
smed_chr1_13789892	2021-01-01	2021-01-01	2021-01-01	2021-01-01	0/1	0/1	0/1	0/1	2021-01-01	2021-01-01	0/1	0/1	2021-01-01	./.	./.	2021-01-01	0/1	0/1	0/1	2021-01-01	./.	2021-01-01	./.	0/1	2021-01-01	0/1	0/1	2021-01-01
smed_chr1_13790056	0/0	0/0	0/0	0/0	0/0	0/0	./.	0/0	0/0	0/0	0/0	0/0	0/0	0/0	0/0	0/0	0/0	0/0	0/0	0/0	0/0	0/0	0/0	0/0	0/0	0/0	0/0	0/0
smed_chr1_13790159	0/0	0/0	0/0	0/0	0/0	0/0	0/0	0/0	0/0	0/0	0/0	0/1	2021-01-01	./.	./.	0/0	0/0	0/0	0/0	0/0	0/0	0/0	0/0	0/0	0/0	0/0	0/0	0/0
smed_chr1_13823212	0/0	0/0	0/0	0/0	0/0	0/0	./.	./.	0/0	0/0	0/0	0/1	0/1	0/1	0/1	0/0	0/0	0/0	0/0	0/0	0/0	0/0	0/0	0/0	0/0	0/0	0/0	0/0
smed_chr1_13841196	0/1	0/1	0/1	0/1	0/1	0/1	./.	0/1	0/1	0/1	0/1	0/0	0/0	./.	0/0	0/1	0/1	0/1	0/0	0/0	0/1	0/0	0/0	0/1	0/1	0/1	0/1	0/1
smed_chr1_13841205	0/1	0/1	0/1	0/1	0/1	0/1	./.	0/1	0/1	0/1	0/1	0/0	0/0	0/0	0/0	0/1	0/1	0/1	0/0	0/0	0/1	0/0	0/0	0/1	0/1	0/1	0/1	0/1
smed_chr1_13841237	0/1	0/1	0/1	0/1	0/1	0/1	./.	0/1	0/1	0/1	0/1	0/0	0/0	./.	0/0	0/1	0/1	0/1	0/0	0/0	0/1	0/0	0/0	0/1	0/1	0/1	0/1	0/1
smed_chr1_13841241	0/1	0/1	0/1	0/1	0/1	0/1	./.	0/1	0/1	0/1	0/1	0/0	0/0	./.	0/0	0/1	0/1	0/1	0/0	0/0	0/1	0/0	0/0	0/1	0/1	0/1	0/1	0/1
smed_chr1_13841252	0/1	0/1	0/1	0/1	0/1	0/1	./.	0/1	0/1	0/1	0/1	0/0	0/0	./.	0/0	0/1	0/1	0/1	0/0	0/0	0/1	0/0	0/0	0/1	0/1	0/1	0/1	0/1
smed_chr1_13841260	0/0	0/0	0/0	0/0	0/0	0/0	0/0	0/0	0/0	0/0	0/0	0/0	0/0	0/0	0/0	0/0	0/0	0/0	0/0	0/0	0/0	0/0	0/0	0/0	0/0	0/0	0/0	0/0
smed_chr1_13841262	0/0	0/0	0/0	0/0	0/0	0/0	0/0	0/0	0/0	0/0	0/0	0/1	0/1	0/0	0/1	0/0	0/0	0/0	0/0	0/0	0/0	0/0	0/0	0/0	0/0	0/0	0/0	0/0
smed_chr1_13841307	0/1	0/1	0/1	0/1	0/1	0/1	./.	0/1	0/1	0/1	0/1	0/1	0/1	0/1	0/1	0/1	0/1	0/1	0/0	0/0	0/1	0/0	0/0	0/1	0/1	0/1	0/1	0/1
smed_chr1_13841317	0/0	0/0	0/0	0/0	0/0	0/0	0/0	0/0	0/0	0/0	0/0	0/0	0/0	0/0	0/0	0/0	0/0	0/0	0/0	0/0	0/0	0/0	0/0	0/0	0/0	0/0	0/0	0/0
smed_chr1_13841345	0/0	0/0	0/0	0/0	0/0	0/0	0/0	0/0	0/0	0/0	0/0	0/0	0/0	0/0	0/0	0/0	0/0	0/0	0/0	0/0	0/0	0/0	0/0	0/0	0/0	0/0	0/0	0/0
smed_chr1_13841350	0/1	0/1	0/1	0/1	0/1	0/1	./.	0/1	0/1	0/1	0/1	0/1	0/1	0/1	0/1	0/1	0/1	0/1	0/0	0/0	0/1	0/0	0/0	0/1	0/1	0/1	0/1	0/1
smed_chr1_13841358	0/0	0/0	0/0	0/0	0/0	0/0	0/0	0/0	0/0	0/0	0/0	0/0	0/0	0/0	0/0	0/0	0/0	0/0	0/0	0/0	0/0	0/0	0/0	0/0	0/0	0/0	0/0	0/0
smed_chr1_13841365	0/1	0/1	0/1	0/1	0/1	0/1	./.	0/1	0/1	0/1	0/1	0/0	0/0	./.	0/0	0/1	0/1	0/1	0/0	0/0	0/1	0/0	0/0	0/1	0/1	0/1	0/1	0/1
smed_chr1_13841435	0/0	0/0	0/0	0/0	./.	./.	./.	0/0	0/0	0/0	0/0	0/0	0/0	0/0	0/0	0/0	0/0	0/0	0/0	0/0	0/0	0/0	0/0	0/0	0/0	0/0	0/0	0/0
smed_chr1_13841439	0/0	0/0	0/0	0/0	./.	./.	./.	0/0	0/0	0/0	0/0	0/0	./.	./.	0/1	0/0	0/0	0/0	0/0	0/0	0/0	0/0	0/0	0/0	0/0	0/0	0/0	0/0
smed_chr1_13844718	0/0	0/0	0/0	0/0	0/0	0/0	./.	0/0	0/0	0/0	0/0	0/0	0/0	0/0	0/0	0/0	0/0	0/0	0/0	0/0	0/0	0/0	0/0	0/0	0/0	0/0	0/0	0/0
smed_chr1_13844907	0/0	0/0	0/0	0/0	0/0	0/0	./.	0/0	0/0	0/0	0/0	0/0	0/0	0/0	0/0	0/1	0/1	0/1	0/0	0/0	0/0	0/0	0/0	./.	0/1	0/1	0/1	0/1
smed_chr1_13844958	0/0	0/0	0/0	0/0	0/0	0/0	./.	0/0	0/0	0/0	0/0	0/0	0/0	0/0	0/0	0/1	0/1	0/1	0/0	0/0	0/0	0/0	0/0	./.	0/1	0/1	0/1	0/1
smed_chr1_13844987	0/0	0/0	0/0	0/0	0/0	0/0	./.	0/0	0/0	0/0	2021-01-01	0/0	0/0	./.	0/0	0/0	0/0	0/0	0/0	0/0	0/0	0/0	0/0	./.	0/0	0/0	0/0	0/0
smed_chr1_13844994	0/0	0/0	0/0	0/0	0/0	0/0	./.	0/0	0/0	0/0	2021-01-01	0/0	0/0	0/0	0/0	0/0	0/0	0/0	0/0	0/0	0/0	0/0	0/0	./.	0/0	0/0	0/0	0/0
smed_chr1_13858935	0/0	0/0	0/0	0/0	0/0	0/0	0/1	0/0	0/0	0/0	0/0	0/0	./.	0/0	0/0	0/0	0/0	0/0	0/0	0/0	0/0	0/0	0/0	0/0	0/0	0/0	0/0	0/0
smed_chr1_13858967	0/0	0/0	0/0	0/0	0/0	0/0	0/1	0/0	0/0	0/0	0/0	0/0	0/0	0/0	0/0	0/0	0/0	0/0	0/0	0/0	0/0	0/0	0/0	0/0	0/0	0/0	0/0	0/0
smed_chr1_13859108	0/0	0/0	0/0	0/0	0/0	0/0	./.	0/0	0/0	0/0	0/0	0/0	0/0	0/0	0/0	0/0	0/0	0/0	0/0	0/0	0/0	0/0	0/0	0/0	0/0	0/0	0/0	0/0
smed_chr1_13860762	0/0	0/0	0/0	0/0	0/0	0/0	./.	0/0	0/0	0/0	0/0	0/0	0/0	./.	0/0	0/0	0/0	0/0	0/0	0/0	./.	0/0	0/0	./.	0/0	./.	./.	0/0
smed_chr1_13875961	0/1	0/1	0/1	0/1	0/1	0/1	./.	0/1	0/1	0/1	0/1	0/1	0/1	0/1	0/1	0/1	./.	0/1	0/1	0/1	0/1	0/1	./.	0/1	0/1	0/1	0/1	0/1
smed_chr1_13875978	0/0	0/0	0/0	0/0	0/0	0/0	./.	0/0	0/0	0/0	0/0	0/0	0/0	0/0	0/0	0/0	0/0	0/0	0/0	0/0	0/0	0/0	0/0	0/0	0/0	0/0	0/0	0/0
smed_chr1_13876143	0/1	0/1	0/1	0/1	0/1	0/1	./.	0/1	0/1	0/1	0/1	0/1	0/1	0/1	0/1	0/1	./.	0/1	0/1	0/1	0/1	0/1	./.	0/1	0/1	0/1	0/1	0/1
smed_chr1_13876225	0/1	0/1	0/1	0/1	0/1	0/1	./.	0/1	0/1	0/1	0/1	0/1	0/1	0/1	0/1	0/1	./.	0/1	0/1	0/1	0/1	0/1	./.	0/1	0/1	0/1	0/1	0/1
smed_chr1_13943123	0/0	0/0	0/0	0/0	0/0	0/0	0/0	0/0	0/0	0/0	0/0	0/0	0/0	0/0	0/0	0/0	0/0	0/0	0/0	0/0	./.	0/0	0/0	0/0	0/0	0/0	0/0	0/0
smed_chr1_13943333	0/0	0/0	0/0	0/0	0/0	0/0	0/0	0/0	0/0	0/0	0/0	0/0	0/0	0/0	0/0	0/0	0/0	0/0	0/0	0/0	0/0	0/0	0/0	0/0	0/0	0/0	0/0	0/0
smed_chr1_13943417	0/1	0/1	0/1	0/1	0/1	0/1	0/1	0/1	0/1	0/1	0/1	0/1	0/1	0/1	0/1	0/1	./.	0/1	0/1	0/1	0/1	0/1	0/1	0/1	0/1	0/1	0/1	0/1
smed_chr1_13950714	0/0	0/0	0/0	0/0	0/0	0/0	./.	0/0	0/0	0/0	0/0	0/0	0/0	./.	0/0	0/0	0/0	0/0	0/0	0/0	./.	0/0	0/0	0/0	0/0	0/0	0/0	0/0
smed_chr1_13950722	0/0	0/0	0/0	0/0	0/0	0/0	./.	0/0	0/0	0/0	0/0	0/0	0/0	./.	0/0	0/0	0/0	0/0	0/0	0/0	./.	0/0	0/0	0/0	0/0	0/0	0/0	0/0
smed_chr1_13950753	2021-01-01	2021-01-01	2021-01-01	2021-01-01	2021-01-01	2021-01-01	./.	2021-01-01	2021-01-01	2021-01-01	0/0	2021-01-01	2021-01-01	./.	2021-01-01	2021-01-01	2021-01-01	2021-01-01	2021-01-01	2021-01-01	./.	2021-01-01	2021-01-01	0/0	2021-01-01	2021-01-01	2021-01-01	2021-01-01
smed_chr1_14061756	0/0	0/0	0/0	0/0	0/0	0/0	./.	0/0	0/0	0/0	./.	0/0	0/0	./.	0/0	0/0	./.	0/0	0/0	0/0	0/0	0/0	0/0	0/0	0/0	0/0	0/0	0/0
smed_chr1_14292180	2021-01-01	2021-01-01	2021-01-01	2021-01-01	2021-01-01	2021-01-01	0/1	2021-01-01	2021-01-01	2021-01-01	0/1	2021-01-01	2021-01-01	0/1	./.	2021-01-01	2021-01-01	2021-01-01	0/1	2021-01-01	./.	./.	2021-01-01	2021-01-01	2021-01-01	2021-01-01	2021-01-01	2021-01-01
smed_chr1_14292574	0/0	0/0	0/0	0/0	0/0	0/0	./.	0/0	0/0	0/0	./.	0/0	0/0	0/1	./.	0/0	0/0	0/0	0/0	0/0	./.	0/0	0/0	0/0	0/0	0/0	0/0	0/0
smed_chr1_14292579	0/0	0/0	0/0	0/0	0/0	0/0	0/0	0/0	0/0	0/0	0/0	0/1	0/0	0/0	0/0	0/0	0/0	0/0	0/0	0/0	./.	0/0	0/0	0/0	0/0	0/0	0/0	0/0
smed_chr1_14300445	0/0	0/0	0/0	0/0	0/0	0/0	0/0	0/0	0/0	0/0	0/0	0/0	0/0	./.	0/0	0/0	./.	0/0	0/0	0/0	0/0	0/0	0/0	0/0	0/0	0/0	0/0	0/0
smed_chr1_14395740	0/0	0/0	0/0	0/0	0/0	0/0	./.	0/0	0/0	0/0	0/0	0/0	0/0	0/0	0/0	0/0	0/0	0/0	0/0	0/0	./.	0/0	0/0	./.	0/0	0/0	0/0	0/0
smed_chr1_14395781	2021-01-01	2021-01-01	2021-01-01	2021-01-01	2021-01-01	2021-01-01	./.	2021-01-01	2021-01-01	2021-01-01	./.	0/1	2021-01-01	2021-01-01	2021-01-01	2021-01-01	2021-01-01	2021-01-01	2021-01-01	2021-01-01	./.	2021-01-01	2021-01-01	./.	2021-01-01	2021-01-01	2021-01-01	2021-01-01
smed_chr1_14395807	0/0	0/0	0/0	0/0	0/0	0/0	./.	0/0	0/0	0/0	./.	0/1	0/0	0/0	0/0	0/0	0/0	0/0	0/0	0/0	./.	0/0	0/0	./.	0/0	0/0	0/0	0/0
smed_chr1_14472650	0/0	0/0	0/0	0/0	0/0	0/0	./.	0/0	0/0	0/0	0/0	0/0	0/0	0/0	0/0	0/0	0/0	0/0	0/0	0/0	0/0	0/0	0/0	0/0	0/0	0/0	0/0	0/0
smed_chr1_14472661	0/0	0/0	0/0	0/0	0/0	0/0	./.	0/0	0/0	0/0	0/0	0/0	0/0	0/0	0/0	0/0	0/0	0/0	0/0	0/0	0/0	0/0	0/0	0/0	0/0	0/0	0/0	0/0
smed_chr1_14472688	0/0	0/0	0/0	0/0	0/0	0/0	./.	0/0	0/0	0/0	0/0	0/0	0/0	0/0	0/0	0/0	0/0	0/0	0/0	0/0	0/0	0/0	0/0	0/0	0/0	0/0	0/0	0/0
smed_chr1_14472723	0/1	0/1	0/1	0/1	0/1	0/1	0/1	0/1	0/1	0/1	0/1	0/0	0/0	./.	0/0	0/1	0/1	0/1	0/1	0/1	./.	0/1	0/1	0/1	0/1	0/1	0/1	0/1
smed_chr1_14472735	0/0	0/0	0/0	0/0	0/0	0/0	./.	0/0	0/0	0/0	0/0	0/0	0/0	0/0	0/0	0/0	0/0	0/0	0/0	0/0	0/0	0/0	0/0	0/0	0/0	0/0	0/0	0/0
smed_chr1_14472737	0/0	0/0	0/0	0/0	0/0	0/0	./.	0/0	0/0	0/0	0/0	0/0	0/0	0/0	0/0	0/0	0/0	0/0	0/0	0/0	0/0	0/0	0/0	0/0	0/0	0/0	0/0	0/0
smed_chr1_14472774	0/0	0/0	0/0	0/0	0/0	0/1	0/0	0/0	0/0	0/0	0/0	./.	0/0	./.	0/0	0/0	0/0	0/0	0/0	0/0	./.	0/0	0/0	./.	0/0	0/0	0/0	0/0
smed_chr1_14472826	0/0	0/0	0/0	0/0	0/0	0/0	./.	0/0	0/0	0/0	0/0	0/0	0/0	0/0	0/0	0/0	0/0	0/0	0/0	0/0	0/0	0/0	0/0	0/0	0/0	0/0	0/0	0/0
smed_chr1_14476272	0/1	0/0	0/0	0/0	0/0	0/0	0/0	0/0	0/0	0/0	0/0	./.	0/0	./.	0/0	0/0	0/0	0/0	./.	0/0	./.	./.	0/0	./.	0/0	0/0	0/0	0/0
smed_chr1_14511073	0/1	0/1	0/1	0/1	0/1	./.	./.	0/1	./.	0/1	0/1	0/0	0/0	0/0	0/0	0/1	0/1	0/1	0/1	0/1	0/1	0/1	0/1	0/1	0/1	0/1	0/1	0/1
smed_chr1_14511277	0/1	0/1	0/1	0/1	0/1	./.	./.	0/1	./.	0/1	0/1	0/0	0/0	0/0	0/0	0/1	0/1	0/1	0/1	0/1	0/1	0/1	0/1	0/1	0/1	0/1	0/1	0/1
smed_chr1_14511298	0/1	0/1	0/1	0/1	0/1	./.	./.	0/1	./.	0/1	0/1	0/0	0/0	0/0	0/0	0/1	0/1	0/1	0/1	0/1	0/1	0/1	0/1	0/1	0/1	0/1	0/1	0/1
smed_chr1_14533595	0/0	0/0	0/0	0/0	0/0	./.	0/0	0/0	0/0	./.	0/0	0/1	0/1	./.	0/1	0/0	0/0	0/0	0/0	0/0	0/0	0/0	0/0	0/0	0/0	0/0	0/0	0/0
smed_chr1_14533596	0/0	0/0	0/0	0/0	0/0	./.	0/0	0/0	0/0	./.	0/0	0/1	0/1	./.	0/1	0/0	0/0	0/0	0/0	0/0	0/0	0/0	0/0	0/0	0/0	0/0	0/0	0/0
smed_chr1_14533728	0/0	0/0	0/0	0/0	0/0	./.	0/0	0/0	0/0	./.	0/0	0/1	0/1	./.	0/1	0/0	0/0	0/0	0/0	0/0	0/0	0/0	0/0	0/0	0/0	0/0	0/0	0/0
smed_chr1_14533764	0/0	0/0	0/0	0/0	0/0	./.	./.	0/0	0/0	0/0	0/0	0/1	0/1	./.	0/1	0/0	0/0	0/0	0/0	0/0	0/0	0/0	0/0	0/0	0/0	0/0	0/0	0/0
smed_chr1_14541355	0/0	0/0	0/0	0/0	0/0	./.	0/0	0/0	0/0	0/0	0/0	0/0	0/0	0/0	0/0	0/0	0/0	0/0	0/0	0/0	0/0	0/0	0/0	0/0	0/0	0/0	0/0	0/0
smed_chr1_14650857	2021-01-01	2021-01-01	2021-01-01	2021-01-01	2021-01-01	0/0	./.	2021-01-01	2021-01-01	2021-01-01	./.	2021-01-01	2021-01-01	./.	2021-01-01	2021-01-01	2021-01-01	2021-01-01	0/1	./.	./.	2021-01-01	2021-01-01	2021-01-01	2021-01-01	0/1	0/1	2021-01-01
smed_chr1_14650919	0/0	0/0	0/0	0/0	0/0	0/0	./.	0/0	0/0	0/0	./.	0/0	0/0	./.	0/0	0/0	0/0	0/0	0/0	./.	./.	0/0	0/0	0/0	0/0	0/0	0/0	0/0
smed_chr1_14831514	0/0	0/0	0/0	0/0	0/0	./.	0/0	0/0	0/0	0/0	0/0	0/0	0/1	./.	0/1	0/0	0/0	0/0	0/0	0/0	0/0	0/0	0/0	0/0	0/0	0/0	0/0	0/0
smed_chr1_14831537	0/0	0/0	0/0	0/0	0/0	./.	0/0	0/0	0/0	0/0	0/0	0/0	0/0	0/0	0/0	0/0	0/0	0/0	0/0	0/0	0/0	0/0	0/0	0/0	0/0	0/0	0/0	0/0
smed_chr1_14831759	0/0	0/0	0/0	0/0	0/0	./.	0/0	0/0	0/0	0/0	0/0	0/0	0/0	0/0	0/0	0/0	0/0	0/0	0/0	0/0	0/0	0/0	0/0	0/0	0/0	0/0	0/0	0/0
smed_chr1_14862019	2021-01-01	2021-01-01	2021-01-01	2021-01-01	2021-01-01	2021-01-01	0/1	0/1	2021-01-01	2021-01-01	./.	2021-01-01	0/1	0/1	0/1	2021-01-01	0/1	./.	2021-01-01	2021-01-01	0/1	0/1	0/1	0/1	2021-01-01	2021-01-01	0/1	0/1
smed_chr1_15062654	0/1	0/1	0/1	0/1	0/1	./.	./.	0/1	0/1	0/1	0/1	0/1	0/1	0/1	0/1	0/1	./.	0/1	0/1	0/1	0/1	0/1	0/1	0/1	0/1	0/1	0/1	0/1
smed_chr1_15062910	0/1	0/1	0/1	0/1	0/1	./.	./.	0/1	0/1	0/1	0/1	0/1	0/1	0/1	0/1	0/1	./.	0/1	0/1	0/1	0/1	0/1	0/1	0/1	0/1	0/1	0/1	0/1
smed_chr1_15062912	0/0	0/0	0/0	0/0	0/0	0/0	0/0	0/0	0/0	0/0	0/0	0/0	0/0	0/0	0/0	0/0	0/0	0/0	0/0	0/0	0/0	0/0	0/0	0/0	0/0	0/0	0/0	0/0
smed_chr1_15082034	0/0	0/0	0/0	0/0	0/0	0/0	0/0	0/0	0/0	0/0	0/0	0/0	0/0	0/0	0/0	0/0	0/0	0/0	0/0	0/0	0/0	0/0	0/0	0/0	0/0	0/0	0/0	0/0
smed_chr1_15082042	2021-01-01	2021-01-01	2021-01-01	2021-01-01	2021-01-01	2021-01-01	0/1	2021-01-01	2021-01-01	2021-01-01	0/1	2021-01-01	2021-01-01	0/1	./.	2021-01-01	2021-01-01	2021-01-01	2021-01-01	2021-01-01	2021-01-01	2021-01-01	2021-01-01	2021-01-01	2021-01-01	2021-01-01	2021-01-01	2021-01-01
smed_chr1_15082047	2021-01-01	2021-01-01	2021-01-01	2021-01-01	2021-01-01	2021-01-01	0/1	2021-01-01	2021-01-01	2021-01-01	0/1	2021-01-01	2021-01-01	0/1	./.	2021-01-01	2021-01-01	2021-01-01	2021-01-01	2021-01-01	2021-01-01	2021-01-01	2021-01-01	2021-01-01	2021-01-01	2021-01-01	2021-01-01	2021-01-01
smed_chr1_15082052	0/0	0/0	0/0	0/0	0/0	0/0	0/0	0/0	0/0	0/0	0/0	0/0	0/0	0/0	0/0	0/0	0/0	0/0	0/0	0/0	0/0	0/0	0/0	0/0	0/0	0/0	0/0	0/0
smed_chr1_15082136	0/0	0/0	0/0	0/0	0/0	0/0	0/0	0/0	0/0	0/0	0/0	0/0	0/0	0/0	0/0	0/0	0/0	0/0	0/0	0/0	0/0	0/0	0/0	0/0	0/0	0/0	0/0	0/0
smed_chr1_15082253	0/0	0/0	0/0	0/0	0/0	0/0	0/0	0/0	0/0	0/0	0/0	0/0	0/0	0/0	0/0	0/0	0/0	0/0	0/0	0/0	0/0	0/0	0/0	0/0	0/0	0/0	0/0	0/0
smed_chr1_15082301	2021-01-01	2021-01-01	2021-01-01	2021-01-01	2021-01-01	2021-01-01	0/1	2021-01-01	2021-01-01	2021-01-01	0/1	2021-01-01	2021-01-01	0/1	2021-01-01	2021-01-01	2021-01-01	2021-01-01	2021-01-01	2021-01-01	2021-01-01	2021-01-01	2021-01-01	2021-01-01	2021-01-01	2021-01-01	2021-01-01	2021-01-01
smed_chr1_15126479	2021-01-01	2021-01-01	2021-01-01	2021-01-01	2021-01-01	2021-01-01	2021-01-01	2021-01-01	2021-01-01	2021-01-01	./.	2021-01-01	2021-01-01	./.	./.	2021-01-01	2021-01-01	2021-01-01	2021-01-01	2021-01-01	./.	2021-01-01	2021-01-01	2021-01-01	2021-01-01	2021-01-01	2021-01-01	2021-01-01
smed_chr1_15161046	0/0	0/0	0/0	0/0	0/0	0/0	./.	./.	0/0	0/0	./.	0/0	0/0	./.	0/0	0/0	0/0	0/0	0/0	0/0	./.	0/0	0/0	0/0	0/0	0/0	0/0	0/0
smed_chr1_15209525	0/0	0/0	0/0	0/0	0/0	0/0	./.	0/0	0/0	0/0	0/0	0/0	0/0	0/0	0/0	0/0	0/0	0/0	0/0	0/0	./.	0/0	0/0	./.	0/0	0/0	0/0	0/0
smed_chr1_15209696	0/0	0/0	0/0	0/0	0/0	0/0	./.	0/0	0/0	0/0	0/0	0/0	0/0	0/0	0/0	0/0	0/0	0/0	0/0	0/0	./.	0/0	0/0	./.	0/0	0/0	0/0	0/0
smed_chr1_15209757	2021-01-01	2021-01-01	2021-01-01	2021-01-01	2021-01-01	2021-01-01	0/0	0/0	2021-01-01	2021-01-01	0/1	2021-01-01	0/1	0/1	0/1	2021-01-01	./.	2021-01-01	./.	2021-01-01	./.	2021-01-01	2021-01-01	2021-01-01	2021-01-01	2021-01-01	2021-01-01	2021-01-01
smed_chr1_15209771	0/0	0/0	0/0	0/0	0/0	0/0	0/0	0/0	0/0	0/0	0/0	0/0	0/0	0/0	0/0	0/0	./.	0/0	./.	0/0	./.	0/0	0/0	0/0	0/0	0/0	0/0	0/0
smed_chr1_15210127	0/0	0/0	0/0	0/0	0/0	0/0	0/0	0/0	0/0	0/0	0/0	0/0	0/0	0/0	0/0	0/0	./.	0/0	./.	0/0	./.	0/0	0/0	0/0	0/0	0/0	0/0	0/0
smed_chr1_15471677	0/0	0/0	0/0	0/0	0/0	0/0	0/0	0/0	0/0	0/0	0/0	0/0	0/0	0/0	0/0	0/0	0/0	0/0	0/0	0/0	0/0	0/0	0/0	0/0	0/0	0/0	0/0	0/0
smed_chr1_15471698	0/0	0/0	0/0	0/0	0/0	0/0	0/0	0/0	0/0	0/0	0/0	0/0	0/0	0/0	0/0	0/0	0/0	0/0	0/0	0/0	0/0	0/0	0/0	0/0	0/0	0/0	0/0	0/0
smed_chr1_15471763	2021-01-01	2021-01-01	2021-01-01	2021-01-01	2021-01-01	2021-01-01	./.	./.	2021-01-01	2021-01-01	0/1	2021-01-01	2021-01-01	0/1	2021-01-01	2021-01-01	0/1	2021-01-01	0/1	2021-01-01	2021-01-01	2021-01-01	2021-01-01	0/1	2021-01-01	2021-01-01	2021-01-01	2021-01-01
smed_chr1_15471886	2021-01-01	2021-01-01	2021-01-01	2021-01-01	2021-01-01	2021-01-01	./.	0/1	2021-01-01	2021-01-01	0/1	2021-01-01	2021-01-01	0/1	2021-01-01	2021-01-01	0/1	2021-01-01	0/1	2021-01-01	2021-01-01	2021-01-01	2021-01-01	0/1	2021-01-01	2021-01-01	2021-01-01	2021-01-01
smed_chr1_15472220	0/0	0/0	0/0	0/0	0/0	0/0	0/0	0/0	0/0	0/0	0/0	0/0	./.	./.	0/0	0/0	0/0	0/0	0/0	0/0	0/0	0/0	0/0	0/0	0/0	0/0	0/0	0/0
smed_chr1_15539781	0/0	0/0	0/0	0/0	0/0	0/0	0/0	0/0	0/0	0/0	0/0	0/0	0/0	0/0	0/0	0/0	0/0	0/0	0/0	0/0	./.	0/1	0/0	0/0	0/0	0/0	0/0	0/0
smed_chr1_15539841	0/0	0/0	0/0	0/0	0/0	0/0	0/0	0/0	0/0	0/0	0/0	0/1	0/1	./.	0/1	0/0	0/0	0/0	0/0	0/0	./.	0/0	0/0	0/0	0/0	0/0	0/0	0/0
smed_chr1_15539898	0/0	0/0	0/0	0/0	0/0	0/0	0/0	0/0	0/0	0/0	0/0	0/0	0/0	0/0	0/0	0/0	0/0	0/0	0/0	2021-01-01	./.	0/0	0/0	0/0	0/0	0/0	0/0	0/0
smed_chr1_15539920	2021-01-01	2021-01-01	2021-01-01	2021-01-01	2021-01-01	2021-01-01	0/1	./.	./.	2021-01-01	0/1	2021-01-01	2021-01-01	0/1	2021-01-01	2021-01-01	./.	2021-01-01	0/1	2021-01-01	./.	0/1	2021-01-01	2021-01-01	2021-01-01	2021-01-01	0/1	0/1
smed_chr1_15540051	2021-01-01	2021-01-01	2021-01-01	2021-01-01	2021-01-01	2021-01-01	0/1	2021-01-01	0/1	2021-01-01	0/1	./.	0/1	0/1	./.	2021-01-01	./.	0/1	0/1	2021-01-01	0/1	0/1	2021-01-01	0/1	2021-01-01	0/1	0/1	2021-01-01
smed_chr1_15540217	2021-01-01	2021-01-01	2021-01-01	2021-01-01	2021-01-01	2021-01-01	0/1	2021-01-01	0/1	2021-01-01	0/1	0/0	0/0	0/1	0/0	2021-01-01	./.	0/1	0/1	2021-01-01	./.	0/1	2021-01-01	0/1	2021-01-01	0/1	2021-01-01	2021-01-01
smed_chr1_15541068	0/0	0/0	0/0	0/0	0/0	./.	0/0	0/0	0/0	0/0	./.	0/0	./.	0/0	./.	0/0	0/0	0/0	./.	0/0	0/0	0/0	0/0	./.	0/0	0/0	0/0	0/0
smed_chr1_15541086	0/0	0/0	0/0	0/0	0/0	./.	0/0	0/0	0/0	0/0	./.	0/0	./.	0/0	./.	0/0	0/0	0/0	./.	0/0	0/0	0/0	0/0	./.	0/0	0/0	0/0	0/0
smed_chr1_15541162	0/0	0/0	0/0	0/0	0/0	0/0	0/0	0/0	0/0	0/0	0/0	0/0	0/0	./.	0/0	0/0	0/0	0/0	0/0	0/0	0/0	0/0	0/0	0/0	0/0	0/0	0/0	0/0
smed_chr1_15541417	0/0	0/0	0/0	0/0	0/0	0/0	0/0	0/0	0/0	0/0	0/0	0/0	0/0	0/0	0/0	0/0	0/0	0/0	0/0	0/0	0/0	0/0	0/0	0/0	0/0	0/0	0/0	0/0
smed_chr1_15605898	0/1	0/1	0/1	0/1	0/1	0/1	./.	./.	0/1	0/1	0/1	0/1	0/1	./.	0/1	0/1	./.	0/1	0/1	0/1	0/0	0/1	0/1	./.	0/1	0/1	0/1	0/1
smed_chr1_15605914	0/0	0/0	0/0	0/0	0/0	0/0	./.	0/0	./.	0/0	0/0	0/0	0/0	./.	0/0	0/0	./.	0/0	0/0	0/0	0/0	0/0	0/0	0/1	0/0	0/0	0/0	0/0
smed_chr1_15605915	0/1	0/1	0/1	0/1	0/1	0/1	0/1	0/0	0/1	0/1	0/1	0/1	0/1	./.	0/1	0/1	./.	0/1	0/1	0/1	./.	0/1	0/1	0/0	0/1	0/1	0/1	0/1
smed_chr1_15605960	0/0	0/0	0/0	0/0	0/0	0/0	0/0	0/0	0/0	0/0	0/0	0/1	0/1	./.	0/1	0/0	0/0	0/0	0/0	0/0	0/0	0/0	0/0	0/0	0/0	0/0	0/0	0/0
smed_chr1_15605991	0/0	0/0	0/0	0/0	0/0	0/0	0/0	0/0	0/0	0/0	0/0	0/0	0/0	0/0	0/0	0/0	0/0	0/0	0/0	0/0	0/0	0/0	0/0	0/1	0/0	0/0	0/0	0/0
smed_chr1_15606014	0/0	0/0	0/0	0/0	0/0	0/0	0/0	0/0	0/0	0/0	0/0	0/0	0/0	0/0	./.	0/0	0/0	0/0	./.	0/0	0/0	0/0	0/0	0/0	0/0	0/0	0/0	0/0
smed_chr1_15606028	0/0	0/0	0/0	0/0	0/0	0/0	0/0	0/0	0/0	0/0	0/0	0/0	0/0	0/0	0/0	0/0	0/0	0/0	0/0	0/0	0/0	0/0	0/0	0/1	0/0	0/0	0/0	0/0
smed_chr1_15609454	0/0	0/0	0/0	0/0	0/0	0/0	0/0	0/0	0/0	0/0	0/0	0/1	0/1	./.	0/1	0/0	0/0	0/0	0/0	0/0	0/0	0/0	0/0	0/0	0/0	0/0	0/0	0/0
smed_chr1_15609617	0/0	0/0	0/0	0/0	0/0	0/0	./.	0/0	0/0	0/0	0/0	0/0	0/0	0/0	0/0	0/0	0/0	0/0	0/0	0/0	0/0	0/0	0/0	0/0	0/0	0/0	0/0	0/0
smed_chr1_15609694	0/0	0/0	0/0	0/0	0/0	0/0	0/0	0/0	0/0	0/0	0/0	0/0	0/0	0/0	0/0	0/0	0/0	0/0	0/0	0/0	0/0	0/0	0/0	0/0	0/0	0/0	0/0	0/0
smed_chr1_15609703	0/0	0/0	0/0	0/0	0/0	0/0	0/0	0/0	0/0	0/0	0/0	0/0	0/0	0/0	0/0	0/0	0/0	0/0	0/0	0/0	0/0	0/0	0/0	0/0	0/0	0/0	0/0	0/0
smed_chr1_15609708	0/0	0/0	0/0	0/0	0/0	0/0	0/0	0/0	0/0	0/0	0/0	0/0	0/0	0/0	0/0	0/0	0/0	0/0	0/0	0/0	0/0	0/0	0/0	0/0	0/0	0/0	0/0	0/0
smed_chr1_15609710	0/0	0/0	0/0	0/0	0/0	0/0	0/0	0/0	0/0	0/0	0/0	0/1	0/1	./.	0/1	0/0	0/0	0/0	0/0	0/0	0/0	0/0	0/0	0/0	0/0	0/0	0/0	0/0
smed_chr1_15609724	0/0	0/0	0/0	0/0	0/0	0/0	0/0	0/0	0/0	0/0	0/0	0/1	0/1	./.	0/1	0/0	0/0	0/0	0/0	0/0	0/0	0/0	0/0	0/0	0/0	0/0	0/0	0/0
smed_chr1_15850378	0/0	0/0	0/0	0/0	0/0	0/0	0/0	0/0	0/0	0/0	./.	0/1	0/1	0/0	0/1	0/0	0/0	0/0	0/0	0/0	./.	0/0	0/0	0/0	0/0	0/0	0/0	0/0
smed_chr1_15850412	2021-01-01	2021-01-01	2021-01-01	2021-01-01	2021-01-01	2021-01-01	2021-01-01	2021-01-01	2021-01-01	2021-01-01	./.	2021-01-01	2021-01-01	./.	2021-01-01	2021-01-01	2021-01-01	2021-01-01	2021-01-01	2021-01-01	./.	2021-01-01	2021-01-01	./.	2021-01-01	2021-01-01	2021-01-01	2021-01-01
smed_chr1_15850419	0/0	0/0	0/0	0/0	0/0	0/0	0/0	0/0	0/0	0/0	./.	0/1	0/1	0/0	0/1	0/0	0/0	0/0	0/0	0/0	./.	0/0	0/0	0/0	0/0	0/0	0/0	0/0
smed_chr1_15850424	0/1	0/1	0/1	0/1	0/1	0/1	0/1	0/1	0/1	0/1	./.	0/0	0/0	./.	0/0	0/1	./.	0/1	0/1	0/1	./.	0/1	0/1	./.	0/1	0/1	0/1	0/1
smed_chr1_15850434	0/0	0/0	0/0	0/0	0/0	0/0	0/0	0/0	0/0	0/0	./.	0/1	0/1	0/0	0/1	0/0	0/0	0/0	0/0	0/0	./.	0/0	0/0	0/0	0/0	0/0	0/0	0/0
smed_chr1_15850527	0/0	0/0	0/0	0/0	0/0	0/0	0/0	0/0	0/0	0/0	./.	0/1	0/1	0/0	0/1	0/0	0/0	0/0	0/0	./.	./.	0/0	0/0	0/0	0/0	0/0	0/0	0/0
smed_chr1_15850544	0/0	0/0	0/0	0/0	0/0	0/0	0/0	0/0	0/0	0/0	./.	0/1	0/1	0/0	0/1	0/0	0/0	0/0	0/0	0/0	./.	0/0	0/0	0/0	0/0	0/0	0/0	0/0
smed_chr1_15850556	0/0	0/0	0/0	0/0	0/0	0/0	0/0	0/0	0/0	0/0	./.	0/1	0/1	0/0	0/1	0/0	0/0	0/0	0/0	0/0	./.	0/0	0/0	./.	0/0	0/0	0/0	0/0
smed_chr1_15973619	0/0	0/0	0/0	0/0	0/0	0/0	0/0	0/0	0/0	0/0	0/0	0/0	./.	0/0	0/1	0/0	0/0	0/0	./.	0/0	0/0	0/0	0/0	0/0	0/0	0/0	0/0	0/0
smed_chr1_15973727	0/0	0/0	0/0	0/0	0/0	0/0	0/0	0/0	0/0	0/0	0/0	0/0	0/0	0/0	0/0	0/0	0/0	0/0	./.	0/0	0/0	0/0	0/0	0/0	0/0	0/0	0/0	0/0
smed_chr1_15973748	0/0	0/0	0/0	0/0	0/0	0/0	0/0	0/0	0/0	0/0	0/0	0/0	0/0	0/0	0/0	0/0	0/0	0/0	./.	0/0	0/0	0/0	0/0	0/0	0/0	0/0	0/0	0/0
smed_chr1_15973765	0/0	0/0	0/0	0/0	0/0	0/0	0/0	0/0	0/0	0/0	0/0	0/0	./.	0/0	0/1	0/0	0/0	0/0	./.	0/0	0/0	0/0	0/0	0/0	0/0	0/0	0/0	0/0
smed_chr1_16025622	2021-01-01	2021-01-01	2021-01-01	2021-01-01	2021-01-01	0/1	0/0	./.	2021-01-01	./.	2021-01-01	0/0	0/0	0/0	0/0	2021-01-01	2021-01-01	2021-01-01	2021-01-01	2021-01-01	2021-01-01	2021-01-01	2021-01-01	./.	2021-01-01	2021-01-01	2021-01-01	2021-01-01
smed_chr1_16025728	2021-01-01	2021-01-01	2021-01-01	2021-01-01	2021-01-01	./.	0/0	2021-01-01	2021-01-01	2021-01-01	2021-01-01	2021-01-01	2021-01-01	2021-01-01	2021-01-01	2021-01-01	2021-01-01	2021-01-01	2021-01-01	2021-01-01	2021-01-01	2021-01-01	2021-01-01	./.	2021-01-01	2021-01-01	2021-01-01	2021-01-01
smed_chr1_16025733	2021-01-01	2021-01-01	2021-01-01	2021-01-01	2021-01-01	0/1	0/0	2021-01-01	2021-01-01	2021-01-01	2021-01-01	2021-01-01	2021-01-01	2021-01-01	2021-01-01	2021-01-01	2021-01-01	2021-01-01	2021-01-01	2021-01-01	2021-01-01	2021-01-01	2021-01-01	./.	2021-01-01	2021-01-01	2021-01-01	2021-01-01
smed_chr1_16025784	0/0	0/0	0/0	0/0	0/0	0/0	0/0	0/0	0/0	0/0	0/0	2021-01-01	2021-01-01	./.	2021-01-01	0/0	0/0	0/0	0/0	0/0	0/0	0/0	0/0	0/0	0/0	0/0	0/0	0/0
smed_chr1_16025863	2021-01-01	2021-01-01	2021-01-01	2021-01-01	2021-01-01	0/1	0/0	./.	2021-01-01	./.	2021-01-01	0/0	0/0	./.	0/0	2021-01-01	2021-01-01	2021-01-01	2021-01-01	2021-01-01	2021-01-01	2021-01-01	2021-01-01	./.	2021-01-01	2021-01-01	2021-01-01	2021-01-01
smed_chr1_16100300	0/0	./.	./.	0/0	0/0	0/1	./.	0/1	./.	./.	./.	0/0	0/0	0/0	0/0	0/0	0/0	0/0	0/0	0/0	./.	0/0	0/0	0/0	0/0	0/0	0/0	0/0
smed_chr1_16100345	0/0	0/0	0/0	0/0	0/0	0/0	0/0	0/0	0/0	0/0	0/0	0/0	0/0	0/0	0/0	./.	0/0	0/1	0/0	0/0	./.	0/0	./.	0/1	0/1	0/0	0/0	0/0
smed_chr1_16100369	0/0	0/0	0/0	0/0	0/0	0/0	0/0	0/0	0/0	0/0	0/0	0/0	0/0	0/0	0/0	./.	0/0	0/1	0/0	0/0	./.	0/0	./.	0/1	0/1	0/0	0/0	0/0
smed_chr1_16100372	0/0	0/0	0/0	0/0	0/0	0/0	0/0	0/0	0/0	0/0	0/0	0/0	0/0	0/0	0/0	./.	0/0	0/1	0/0	0/0	./.	0/0	./.	0/1	0/1	0/0	0/0	0/0
smed_chr1_16100374	0/0	0/0	0/0	0/0	0/0	0/0	0/0	0/0	0/0	0/0	0/0	0/0	0/0	0/0	0/0	./.	0/0	0/1	0/0	0/0	./.	0/0	./.	0/1	0/1	0/0	0/0	0/0
smed_chr1_16100426	0/0	0/0	0/0	0/0	0/0	0/0	0/0	0/0	0/0	0/0	0/0	0/0	0/0	0/0	0/0	0/0	0/0	0/1	0/0	0/0	./.	0/0	./.	./.	0/1	0/0	0/0	0/0
smed_chr1_16358439	0/1	0/1	0/1	0/1	0/1	0/1	0/1	0/1	0/1	./.	0/1	0/0	0/0	./.	0/0	0/1	0/1	0/1	./.	0/1	0/1	0/1	0/1	0/1	0/1	0/1	0/1	0/1
smed_chr1_16615521	0/0	0/0	0/0	0/0	0/0	0/0	0/1	0/0	0/0	0/0	0/0	0/0	0/0	0/0	0/0	0/0	0/0	0/0	0/0	0/0	0/0	0/0	0/0	0/0	0/0	0/0	0/0	0/0
smed_chr1_16615658	0/0	0/0	0/0	0/0	0/0	0/0	0/0	0/0	0/0	0/0	0/0	0/0	0/0	0/0	0/0	0/0	0/0	0/0	0/0	0/0	0/0	0/0	0/0	0/0	0/0	0/0	0/0	0/0
smed_chr1_16653173	0/0	0/0	0/0	0/0	0/0	0/0	./.	0/0	0/0	0/0	./.	0/0	0/0	./.	0/0	0/0	0/0	0/0	0/0	0/0	0/0	0/0	0/0	./.	0/0	0/0	0/0	0/0
smed_chr1_16726507	0/0	0/0	0/0	0/0	0/0	./.	./.	0/0	0/0	0/0	0/0	0/0	0/0	0/0	0/0	0/0	0/0	0/0	./.	0/0	./.	0/0	0/0	./.	0/0	0/0	0/0	0/1
smed_chr1_16890865	0/0	0/0	0/0	0/0	0/0	0/0	0/0	0/0	0/0	0/0	./.	0/1	0/1	0/1	0/1	0/0	0/0	0/0	0/0	0/0	0/0	0/0	0/0	0/0	0/0	0/0	0/0	0/0
smed_chr1_16890902	0/0	0/0	0/0	0/0	0/0	0/0	0/0	0/0	0/0	0/0	0/0	0/0	0/0	0/0	0/0	0/0	0/0	0/0	0/0	0/0	0/0	0/0	0/0	0/0	0/0	0/0	0/0	0/0
smed_chr1_16890914	0/0	0/0	0/0	0/0	0/0	0/0	0/0	0/0	0/0	0/0	0/0	0/0	0/0	0/0	0/0	0/0	0/0	0/0	0/0	0/0	0/0	0/0	0/0	0/0	0/0	0/0	0/0	0/0
smed_chr1_16891072	0/0	0/0	0/0	0/0	0/0	0/0	0/0	0/0	0/0	0/0	0/0	0/0	0/0	0/0	0/0	0/0	0/0	0/0	0/0	0/0	0/0	0/0	0/0	0/0	0/0	0/0	0/0	0/0
smed_chr1_16946913	0/0	0/0	0/0	0/0	0/0	0/0	./.	0/0	0/0	0/0	0/0	0/0	0/0	0/0	0/0	0/0	0/0	0/0	0/0	0/0	./.	0/0	0/0	0/0	0/0	0/0	0/0	0/0
smed_chr1_16946922	0/0	0/0	0/0	0/0	0/0	0/0	./.	0/0	0/0	0/0	0/0	0/0	0/0	0/0	0/0	0/0	0/0	0/0	0/0	0/0	./.	0/0	0/0	0/0	0/0	0/0	0/0	0/0
smed_chr1_16948343	0/1	0/1	0/1	0/1	0/1	0/0	0/1	0/1	0/1	0/1	0/1	0/1	0/1	0/1	./.	0/1	0/1	0/1	0/1	0/1	0/1	0/1	0/1	0/1	0/1	0/1	0/1	0/1
smed_chr1_16948346	0/0	0/0	0/0	0/0	0/0	0/0	0/0	0/0	0/0	0/0	0/0	0/0	0/0	0/0	0/0	0/0	0/0	0/0	0/0	0/0	0/0	0/0	0/0	0/0	0/0	0/0	0/0	0/0
smed_chr1_16948448	0/0	0/0	0/0	0/0	0/0	0/0	0/0	0/0	0/0	0/0	0/0	0/1	0/1	0/0	./.	0/0	0/0	0/0	0/0	0/0	0/0	0/0	0/0	./.	0/0	0/0	0/0	0/0
smed_chr1_16948460	0/0	0/0	0/0	0/0	0/0	0/0	0/0	0/0	0/0	0/0	0/0	0/0	0/0	0/0	0/0	0/0	0/0	0/0	0/0	0/0	0/0	0/0	0/0	0/0	0/0	0/0	0/0	0/0
smed_chr1_16955875	0/0	0/0	0/0	0/0	0/0	0/0	./.	0/0	0/0	0/0	./.	0/0	0/0	0/0	0/0	0/0	0/0	0/0	0/0	0/0	0/0	0/0	0/0	0/0	0/0	0/0	0/1	0/0
smed_chr1_16955905	2021-01-01	2021-01-01	2021-01-01	2021-01-01	2021-01-01	2021-01-01	./.	2021-01-01	2021-01-01	2021-01-01	./.	2021-01-01	2021-01-01	2021-01-01	2021-01-01	2021-01-01	2021-01-01	2021-01-01	2021-01-01	2021-01-01	2021-01-01	2021-01-01	2021-01-01	2021-01-01	2021-01-01	2021-01-01	0/1	2021-01-01
smed_chr1_16955954	0/0	0/0	0/0	0/0	0/0	0/0	./.	0/0	0/0	0/0	./.	0/0	0/0	0/0	0/0	0/0	0/0	0/0	0/0	0/0	0/0	0/0	0/0	0/0	0/0	0/0	0/1	0/0
smed_chr1_16956209	0/1	0/1	0/1	0/1	0/1	0/1	0/1	0/1	0/1	0/1	./.	0/0	0/0	0/1	0/0	0/1	./.	0/1	0/1	0/1	0/1	0/1	0/1	0/1	0/1	./.	./.	0/1
smed_chr1_16956227	0/1	0/1	0/1	0/1	0/1	./.	./.	0/1	0/1	0/1	./.	0/0	0/1	0/0	0/1	0/1	./.	0/1	0/1	0/1	./.	0/1	0/1	0/1	0/1	0/0	0/1	0/1
smed_chr1_16976386	0/0	0/0	0/0	0/0	0/0	0/0	0/0	0/0	0/0	0/0	./.	0/0	0/0	0/0	0/0	0/0	0/0	0/0	0/0	0/0	0/0	0/0	0/0	0/0	0/0	0/0	0/0	0/0
smed_chr1_16976398	0/0	0/0	0/0	0/0	0/0	0/0	0/0	0/0	0/0	0/0	./.	0/0	0/0	0/0	0/0	0/0	0/0	0/0	0/0	0/0	0/0	0/0	0/0	0/0	0/0	0/0	0/0	0/0
smed_chr1_16976440	0/0	0/0	0/0	0/0	0/0	0/0	0/0	./.	0/0	0/0	./.	0/0	0/0	0/0	0/0	0/0	0/0	0/0	0/0	0/0	0/0	0/0	0/0	0/0	0/0	0/0	0/0	0/0
smed_chr1_16976466	2021-01-01	2021-01-01	2021-01-01	2021-01-01	2021-01-01	2021-01-01	./.	./.	2021-01-01	2021-01-01	./.	2021-01-01	2021-01-01	2021-01-01	2021-01-01	2021-01-01	2021-01-01	2021-01-01	2021-01-01	2021-01-01	2021-01-01	2021-01-01	2021-01-01	2021-01-01	2021-01-01	2021-01-01	2021-01-01	2021-01-01
smed_chr1_16982683	0/0	0/0	0/0	0/0	./.	0/0	./.	0/0	0/0	0/0	0/0	0/0	./.	0/0	0/0	0/0	0/0	0/0	0/0	./.	./.	0/0	0/0	0/0	0/0	0/0	0/0	0/0
smed_chr1_16988061	2021-01-01	2021-01-01	2021-01-01	0/1	./.	./.	0/0	./.	0/1	0/1	0/0	2021-01-01	0/1	0/0	0/1	./.	0/1	0/1	0/1	0/0	./.	0/1	./.	0/1	./.	0/1	0/1	0/1
smed_chr1_16991044	0/0	0/0	0/0	0/0	0/0	./.	./.	./.	0/0	0/0	0/0	0/0	0/0	./.	0/0	0/0	0/0	0/0	./.	0/0	0/0	0/0	0/0	./.	0/0	0/0	0/0	0/0
smed_chr1_16991102	0/0	0/0	0/0	0/0	0/0	./.	./.	./.	0/0	0/1	0/0	./.	0/0	0/0	0/1	0/0	0/0	0/0	./.	0/0	0/0	0/0	0/0	./.	0/0	0/0	0/0	0/0
smed_chr1_16991128	2021-01-01	2021-01-01	2021-01-01	2021-01-01	2021-01-01	./.	./.	./.	2021-01-01	2021-01-01	2021-01-01	2021-01-01	2021-01-01	0/0	2021-01-01	0/1	0/1	0/1	./.	2021-01-01	2021-01-01	2021-01-01	2021-01-01	./.	2021-01-01	2021-01-01	2021-01-01	2021-01-01
smed_chr1_17064941	0/0	0/0	0/0	0/0	0/0	0/0	./.	0/0	./.	0/0	0/0	2021-01-01	2021-01-01	0/1	2021-01-01	0/0	0/0	0/0	0/0	0/0	0/0	0/0	0/0	0/0	0/0	0/0	0/0	0/0
smed_chr1_17065186	0/0	0/0	0/0	./.	0/0	0/0	./.	0/0	./.	0/0	0/0	0/0	0/0	0/0	0/0	0/0	0/0	0/0	0/0	0/0	0/0	0/0	0/0	0/0	0/0	0/0	0/0	0/0
smed_chr1_17065260	0/0	0/0	0/0	0/0	0/0	0/0	./.	0/0	./.	0/0	0/0	0/0	0/0	0/0	0/0	0/0	0/0	0/0	0/0	0/0	0/1	0/0	0/0	0/0	0/0	0/0	0/0	0/0
smed_chr1_17070497	0/0	0/0	0/0	0/0	0/0	./.	0/0	0/0	./.	0/0	0/0	0/0	0/0	0/0	0/0	0/0	0/0	0/0	0/0	0/0	0/0	0/0	0/0	0/1	0/0	0/0	./.	0/0
smed_chr1_17070500	2021-01-01	2021-01-01	2021-01-01	2021-01-01	2021-01-01	./.	0/0	2021-01-01	./.	2021-01-01	2021-01-01	0/0	0/0	0/0	0/0	2021-01-01	2021-01-01	2021-01-01	2021-01-01	2021-01-01	2021-01-01	2021-01-01	2021-01-01	0/1	2021-01-01	2021-01-01	./.	2021-01-01
smed_chr1_17070706	0/0	0/0	0/0	0/0	0/0	./.	0/0	0/0	./.	0/0	0/0	0/0	0/0	0/0	0/0	0/0	0/0	0/0	0/0	0/0	0/0	0/0	0/0	0/0	0/0	0/0	0/0	0/0
smed_chr1_17070710	0/0	0/0	0/0	0/0	0/0	./.	0/0	0/0	./.	0/0	0/0	2021-01-01	2021-01-01	2021-01-01	2021-01-01	0/0	0/0	0/0	0/0	0/0	0/0	0/0	0/0	0/0	0/0	0/0	0/0	0/0
smed_chr1_17070768	2021-01-01	2021-01-01	2021-01-01	2021-01-01	2021-01-01	./.	0/0	2021-01-01	./.	2021-01-01	2021-01-01	2021-01-01	2021-01-01	2021-01-01	2021-01-01	2021-01-01	2021-01-01	2021-01-01	2021-01-01	2021-01-01	2021-01-01	2021-01-01	2021-01-01	0/1	2021-01-01	2021-01-01	2021-01-01	2021-01-01
smed_chr1_17092087	0/0	0/0	0/0	0/0	0/0	./.	./.	0/0	./.	0/0	0/0	0/0	0/0	0/0	0/0	0/0	0/0	0/0	0/0	0/0	0/0	0/0	0/0	0/0	0/0	0/0	0/0	0/0
smed_chr1_17092153	0/0	0/0	0/0	0/0	0/0	./.	./.	0/0	./.	0/0	0/0	0/0	0/0	0/0	0/0	0/0	0/0	0/0	0/0	0/0	0/0	0/0	0/0	0/0	0/0	0/0	0/0	0/0
smed_chr1_17092160	0/0	0/0	0/0	0/0	0/0	./.	./.	0/0	./.	0/0	0/0	0/0	0/0	0/0	0/0	0/0	0/0	0/0	0/0	0/0	0/0	0/0	0/0	0/0	0/0	0/0	0/0	0/0
smed_chr1_17092183	0/0	0/0	0/0	0/0	0/0	./.	./.	0/0	./.	0/0	0/1	0/1	0/1	0/1	0/1	0/0	0/0	0/0	0/0	0/0	0/0	0/0	0/0	0/0	0/0	0/0	0/0	0/0
smed_chr1_17203950	0/0	0/0	0/0	0/0	0/0	0/0	0/0	0/0	0/0	0/0	0/0	0/0	0/0	0/0	0/0	0/0	0/0	0/0	0/0	0/0	./.	0/1	0/0	0/0	0/0	0/0	0/0	0/0
smed_chr1_17203961	2021-01-01	2021-01-01	2021-01-01	2021-01-01	2021-01-01	0/1	./.	2021-01-01	./.	0/1	./.	0/0	0/0	./.	0/0	2021-01-01	./.	2021-01-01	0/1	0/1	./.	0/1	0/1	./.	2021-01-01	0/1	0/1	0/1
smed_chr1_17204037	0/0	0/0	0/0	0/0	0/0	0/1	0/0	0/0	0/0	0/1	0/0	0/1	0/1	0/1	2021-01-01	0/0	0/0	0/0	0/0	0/0	./.	0/0	0/0	0/0	0/0	0/0	0/0	0/0
smed_chr1_17204053	2021-01-01	2021-01-01	2021-01-01	2021-01-01	2021-01-01	0/1	./.	2021-01-01	2021-01-01	0/1	./.	0/0	0/0	./.	0/0	2021-01-01	./.	2021-01-01	0/1	0/1	./.	./.	0/1	./.	2021-01-01	0/1	0/1	0/1
smed_chr1_17204060	0/0	0/0	0/0	0/0	0/0	0/1	0/0	0/0	0/0	0/1	0/0	0/1	0/1	0/1	./.	0/0	0/0	0/0	0/0	0/0	./.	0/0	0/0	0/0	0/0	0/0	0/0	0/0
smed_chr1_17204290	0/0	0/0	0/0	0/0	0/0	0/1	0/0	0/0	0/0	0/1	0/0	0/1	0/1	0/1	./.	0/0	0/0	0/0	0/0	0/0	./.	0/0	0/0	0/0	0/0	0/0	0/0	0/0
smed_chr1_17204304	2021-01-01	2021-01-01	2021-01-01	2021-01-01	2021-01-01	0/1	./.	2021-01-01	0/1	0/1	./.	0/0	0/0	./.	0/0	2021-01-01	0/1	2021-01-01	0/1	0/1	./.	0/1	0/1	./.	2021-01-01	0/1	0/1	0/1
smed_chr1_17204315	2021-01-01	2021-01-01	2021-01-01	2021-01-01	2021-01-01	0/1	./.	2021-01-01	./.	0/1	./.	0/0	0/0	./.	0/0	2021-01-01	0/1	2021-01-01	0/1	0/1	./.	0/1	0/1	./.	2021-01-01	0/1	0/1	0/1
smed_chr1_17204328	2021-01-01	2021-01-01	2021-01-01	2021-01-01	2021-01-01	0/1	./.	2021-01-01	./.	0/1	./.	0/0	0/0	./.	0/0	2021-01-01	2021-01-01	2021-01-01	0/1	0/1	./.	0/1	0/1	0/1	2021-01-01	0/1	0/1	0/1
smed_chr1_17289183	2021-01-01	2021-01-01	2021-01-01	2021-01-01	2021-01-01	2021-01-01	2021-01-01	2021-01-01	2021-01-01	2021-01-01	2021-01-01	2021-01-01	./.	./.	2021-01-01	2021-01-01	0/1	2021-01-01	0/0	./.	./.	2021-01-01	2021-01-01	2021-01-01	2021-01-01	2021-01-01	2021-01-01	2021-01-01
smed_chr1_17739654	0/0	0/0	0/0	0/0	0/0	0/0	0/0	0/0	0/0	0/0	0/0	0/0	0/0	0/0	0/0	0/0	0/0	0/0	0/0	0/0	0/0	0/0	0/0	0/0	0/0	0/0	0/0	0/0
smed_chr1_17739875	0/1	0/1	0/1	0/1	0/1	0/1	0/1	0/1	0/1	0/1	0/1	0/1	0/1	0/1	0/1	0/1	0/1	0/1	0/1	0/1	0/1	0/1	0/1	0/1	0/1	0/1	0/1	0/1
smed_chr1_17828276	0/0	0/0	0/0	0/0	0/0	0/0	0/0	0/0	0/0	0/0	0/0	0/0	0/0	0/0	0/0	0/0	0/0	0/0	0/0	0/0	0/0	0/0	0/0	0/0	0/0	0/0	0/0	0/0
smed_chr1_17828302	0/1	0/1	0/1	0/1	0/1	0/1	./.	0/1	0/1	0/1	./.	0/0	0/0	./.	0/0	0/1	./.	0/1	0/1	0/1	0/1	0/1	0/1	./.	0/1	0/1	0/1	0/1
smed_chr1_17828422	0/0	0/0	0/0	0/0	0/0	0/0	0/0	0/0	0/0	0/0	0/0	0/0	0/0	0/0	0/0	0/0	0/0	0/0	0/0	0/0	0/0	0/0	0/0	0/0	0/0	0/0	0/0	0/0
smed_chr1_17828425	0/0	0/0	0/0	0/0	0/0	0/0	0/0	0/0	0/0	0/0	0/0	0/0	0/0	0/0	0/0	0/0	0/0	0/0	0/0	0/0	0/0	0/0	0/0	0/0	0/0	0/0	0/0	0/0
smed_chr1_17828447	0/0	0/0	0/0	0/0	0/0	0/0	0/0	0/0	0/0	0/0	./.	0/0	0/0	0/0	0/0	0/0	0/0	0/0	0/0	0/0	0/0	0/0	0/0	0/0	0/0	0/0	0/0	0/0
smed_chr1_17828469	0/0	0/0	0/0	0/0	0/0	0/0	0/0	0/0	0/0	0/0	./.	0/0	0/0	0/0	0/0	0/0	0/0	0/0	0/0	0/0	0/0	0/0	0/0	0/0	0/0	0/0	0/0	0/0
smed_chr1_17828471	0/0	0/0	0/0	0/0	0/0	0/0	0/0	0/0	0/0	0/0	0/0	0/1	0/1	0/0	0/1	0/0	0/0	0/0	0/0	0/0	./.	0/0	0/0	0/0	0/0	0/0	0/0	0/0
smed_chr1_17998385	0/0	0/0	0/0	0/0	0/0	0/0	0/0	0/0	0/0	0/0	0/0	0/0	0/0	0/1	0/0	0/0	0/0	0/0	0/0	0/0	0/0	0/0	0/0	0/0	0/0	0/0	0/0	0/0
smed_chr1_17998447	0/0	0/0	0/0	0/0	0/0	0/0	0/0	0/0	0/0	0/0	0/0	0/0	0/0	0/0	0/0	0/0	0/0	0/0	0/0	0/0	0/0	0/0	0/0	0/0	0/0	0/0	0/0	0/0
smed_chr1_17998452	0/0	0/0	0/0	0/0	0/0	0/0	0/0	0/0	0/0	0/0	./.	0/0	0/0	0/0	0/0	0/0	0/0	0/0	./.	0/0	0/0	./.	0/0	./.	0/0	0/0	0/0	0/0
smed_chr1_17998457	0/0	0/0	0/0	0/0	0/0	0/0	0/0	0/0	0/0	0/0	./.	0/0	0/0	0/0	0/0	0/0	0/0	0/0	./.	0/0	0/0	./.	0/0	./.	0/0	0/0	0/0	0/0
smed_chr1_18058272	0/0	0/0	0/0	0/0	0/0	0/0	0/0	0/0	0/0	0/0	0/0	0/0	0/0	./.	0/0	0/0	0/0	0/0	0/0	0/0	0/0	0/0	0/0	0/0	0/0	0/0	0/0	0/0
smed_chr1_18058386	0/0	0/0	0/0	0/0	0/0	0/0	0/0	0/0	0/0	0/0	0/0	0/0	0/0	0/0	0/0	0/0	0/0	0/0	0/0	0/0	0/0	0/0	0/0	0/0	0/0	0/0	0/0	0/0
smed_chr1_18058436	0/0	0/0	0/0	0/0	0/0	0/0	0/0	0/0	0/0	0/0	./.	0/0	0/0	./.	0/0	0/0	0/0	0/0	0/0	0/0	0/0	0/0	0/0	0/0	0/0	0/0	0/0	0/0
smed_chr1_18058507	0/0	0/0	0/0	0/0	0/0	0/0	0/0	0/0	0/0	0/0	0/0	0/0	0/0	0/0	0/0	0/0	0/0	0/0	0/0	0/0	0/0	0/0	0/0	0/0	0/0	0/0	0/0	0/0
smed_chr1_18107926	2021-01-01	2021-01-01	2021-01-01	2021-01-01	2021-01-01	2021-01-01	2021-01-01	2021-01-01	2021-01-01	2021-01-01	./.	2021-01-01	./.	./.	2021-01-01	2021-01-01	2021-01-01	2021-01-01	0/1	./.	2021-01-01	2021-01-01	2021-01-01	2021-01-01	2021-01-01	2021-01-01	2021-01-01	2021-01-01
smed_chr1_18107932	0/0	0/0	0/0	0/0	0/0	0/0	0/0	0/0	0/0	0/0	./.	0/0	0/0	0/0	0/0	0/0	0/0	0/0	0/1	./.	./.	./.	2021-01-01	0/0	0/0	0/0	0/0	0/0
smed_chr1_18107961	2021-01-01	2021-01-01	2021-01-01	2021-01-01	2021-01-01	2021-01-01	2021-01-01	2021-01-01	2021-01-01	2021-01-01	./.	2021-01-01	0/1	0/1	2021-01-01	2021-01-01	2021-01-01	2021-01-01	0/1	./.	2021-01-01	2021-01-01	2021-01-01	2021-01-01	2021-01-01	2021-01-01	2021-01-01	2021-01-01
smed_chr1_18226887	0/0	0/0	0/0	0/0	0/0	./.	0/0	0/0	0/0	0/0	0/0	0/0	0/0	0/0	0/0	0/0	0/0	0/0	0/0	0/0	0/0	0/0	0/0	0/0	0/0	0/0	0/0	0/0
smed_chr1_18226903	0/0	0/0	0/0	0/0	0/0	./.	0/0	0/0	0/0	0/0	0/0	0/0	0/0	0/0	0/0	0/0	0/0	0/0	0/0	0/0	0/0	0/0	0/0	0/0	0/0	0/0	0/0	0/0
smed_chr1_18231606	0/0	0/0	0/0	0/0	0/0	0/0	0/0	0/0	0/0	0/0	0/0	0/0	0/0	0/0	0/0	0/0	0/0	0/0	0/0	0/0	0/0	0/0	0/0	0/0	0/0	0/0	0/0	0/0
smed_chr1_18231612	0/0	0/0	0/0	0/0	0/0	0/0	0/0	0/0	0/0	0/0	0/0	0/0	0/0	0/0	0/0	0/0	0/0	0/0	0/0	0/0	0/0	0/0	0/0	0/0	0/0	0/0	0/0	0/0
smed_chr1_18270908	2021-01-01	2021-01-01	2021-01-01	2021-01-01	2021-01-01	2021-01-01	./.	./.	2021-01-01	2021-01-01	./.	2021-01-01	2021-01-01	./.	./.	2021-01-01	./.	2021-01-01	2021-01-01	2021-01-01	2021-01-01	2021-01-01	2021-01-01	2021-01-01	2021-01-01	2021-01-01	2021-01-01	2021-01-01
smed_chr1_18270934	0/0	0/0	0/0	0/0	0/0	0/0	0/0	0/0	0/0	0/0	0/0	0/1	0/1	0/0	0/1	0/0	0/0	0/0	0/0	0/0	0/0	0/0	0/0	0/0	0/0	0/0	0/0	0/0
smed_chr1_18270970	2021-01-01	2021-01-01	2021-01-01	2021-01-01	2021-01-01	2021-01-01	./.	./.	2021-01-01	2021-01-01	./.	2021-01-01	2021-01-01	./.	2021-01-01	2021-01-01	./.	2021-01-01	2021-01-01	2021-01-01	2021-01-01	2021-01-01	2021-01-01	2021-01-01	2021-01-01	2021-01-01	2021-01-01	2021-01-01
smed_chr1_18271064	0/0	0/0	0/0	0/0	0/0	0/0	0/0	0/0	0/0	./.	0/0	0/1	0/1	0/0	0/1	0/0	0/0	0/0	0/0	0/0	0/0	0/0	0/0	0/0	0/0	0/0	0/0	0/0
smed_chr1_18271068	0/0	0/0	0/0	0/0	0/0	0/0	0/0	0/0	0/0	0/0	0/0	0/0	0/0	0/0	0/0	0/0	0/0	0/0	0/0	0/0	0/0	0/0	0/0	0/0	0/0	0/0	0/0	0/0
smed_chr1_18271152	0/0	0/0	0/0	0/0	0/0	0/0	0/0	0/0	0/0	0/0	./.	0/0	0/0	./.	0/0	0/0	./.	0/0	./.	0/0	0/0	0/0	0/0	0/0	0/0	0/0	0/0	0/0
smed_chr1_18318724	2021-01-01	2021-01-01	2021-01-01	2021-01-01	2021-01-01	2021-01-01	0/1	2021-01-01	2021-01-01	2021-01-01	./.	2021-01-01	2021-01-01	./.	./.	2021-01-01	2021-01-01	2021-01-01	2021-01-01	2021-01-01	2021-01-01	2021-01-01	2021-01-01	2021-01-01	2021-01-01	2021-01-01	2021-01-01	2021-01-01
smed_chr1_18341741	0/0	0/0	0/0	0/0	0/0	0/0	0/0	0/0	0/0	0/1	0/0	0/1	./.	0/0	./.	0/0	0/0	0/0	0/0	0/0	0/0	0/0	0/0	0/0	0/0	0/0	0/0	0/0
smed_chr1_18341795	0/0	0/0	0/0	0/0	0/0	0/0	./.	0/0	0/0	0/0	0/0	0/0	./.	0/1	./.	0/0	0/0	0/0	0/0	0/0	0/0	0/0	0/0	0/0	0/1	0/1	0/0	0/0
smed_chr1_18341815	0/0	0/0	0/0	0/0	0/0	0/0	0/0	./.	0/0	0/0	./.	0/0	0/0	0/0	0/0	0/0	0/0	0/0	0/0	0/0	0/1	0/0	0/0	0/0	0/0	0/0	0/1	./.
smed_chr1_18341932	0/0	0/0	0/0	0/0	0/0	0/0	0/0	0/0	0/0	0/0	./.	0/0	0/0	0/0	0/0	0/0	0/0	0/0	0/0	0/0	0/1	0/0	0/0	0/0	0/0	0/0	0/1	0/0
smed_chr1_18341936	2021-01-01	2021-01-01	2021-01-01	2021-01-01	2021-01-01	2021-01-01	0/1	./.	2021-01-01	2021-01-01	./.	2021-01-01	./.	0/1	./.	2021-01-01	0/1	2021-01-01	2021-01-01	2021-01-01	0/1	2021-01-01	2021-01-01	2021-01-01	0/1	0/1	0/1	2021-01-01
smed_chr1_18354272	0/0	0/0	0/0	0/0	0/0	0/0	0/0	0/0	0/0	0/0	0/0	0/0	0/0	0/0	0/0	0/0	0/0	0/0	0/0	0/0	0/0	0/0	0/0	0/0	0/0	0/0	0/0	0/0
smed_chr1_18354360	0/0	0/0	0/0	0/0	0/0	0/0	0/0	0/0	0/0	0/0	0/0	0/0	0/0	0/0	0/0	0/0	0/0	0/0	0/0	0/0	0/0	0/0	0/0	0/0	0/0	0/0	0/0	0/0
smed_chr1_18354457	0/0	0/0	0/0	0/0	0/0	0/0	0/0	0/0	0/0	0/0	0/0	0/0	0/0	0/0	0/0	0/0	0/0	0/0	0/0	0/0	0/0	0/0	0/0	0/0	0/0	0/0	0/0	0/0
smed_chr1_18354554	0/0	0/0	0/0	0/0	0/0	0/0	0/0	0/0	0/0	0/0	0/0	0/0	0/0	0/0	0/0	0/0	0/0	0/0	0/0	0/0	0/0	0/0	0/0	0/0	0/0	0/0	0/0	0/0
smed_chr1_18360082	0/1	0/1	0/1	0/1	0/1	0/1	0/1	0/1	0/1	0/1	0/1	0/0	0/0	./.	0/0	0/1	0/1	0/1	0/1	0/1	0/1	0/1	0/1	0/1	0/1	0/1	0/1	0/1
smed_chr1_18360325	0/0	0/0	0/0	0/0	0/0	0/0	0/0	0/0	0/0	0/0	0/0	0/0	./.	./.	0/0	0/0	./.	0/0	0/0	0/0	0/0	0/0	0/0	0/0	0/0	0/0	0/0	0/0
smed_chr1_18386198	0/0	0/0	0/0	0/0	0/0	0/0	0/0	0/0	0/0	0/0	0/0	0/0	0/0	./.	0/0	0/0	0/0	0/0	0/0	0/0	0/0	0/0	0/0	0/0	0/0	./.	0/0	0/0
smed_chr1_18386289	0/0	0/0	0/0	0/0	0/0	0/0	0/0	0/0	0/0	0/0	0/0	0/0	0/0	./.	0/0	0/0	0/0	0/0	0/0	0/0	0/0	0/0	0/0	0/0	0/0	./.	0/0	0/0
smed_chr1_18386310	0/0	0/0	0/0	0/0	0/0	0/0	0/0	0/0	0/0	0/0	0/0	0/0	0/0	./.	0/0	0/0	0/0	0/0	0/0	0/0	0/0	0/0	0/0	0/0	0/0	./.	0/0	0/0
smed_chr1_18386352	0/0	0/0	0/0	0/0	0/0	0/0	0/0	0/0	0/0	0/0	0/0	0/0	0/0	./.	0/0	0/0	0/0	0/0	0/0	0/0	0/0	0/0	0/0	0/0	0/0	./.	0/0	0/0
smed_chr1_18492427	0/0	0/0	0/0	0/0	0/0	./.	0/0	0/0	0/0	0/0	0/0	0/0	0/0	0/0	0/0	0/0	0/0	0/0	./.	0/0	0/1	0/0	./.	0/0	0/0	0/0	0/0	0/0
smed_chr1_18492498	0/0	0/0	0/0	0/0	0/0	./.	0/1	0/0	0/0	0/0	0/0	0/0	0/0	0/0	0/0	0/0	0/0	0/0	./.	0/0	0/1	0/0	./.	0/0	0/0	0/0	0/0	0/0
smed_chr1_18492944	0/0	0/0	0/0	0/0	0/0	0/0	0/0	0/0	0/0	0/0	./.	0/1	0/1	./.	0/1	0/0	0/0	0/0	0/0	0/0	0/0	0/0	0/0	0/0	0/0	0/0	0/0	0/0
smed_chr1_18492961	0/0	0/0	0/0	0/0	0/0	0/0	./.	0/0	0/0	0/0	0/0	0/0	0/0	./.	0/0	0/0	./.	0/0	0/0	0/0	./.	0/0	0/0	./.	0/0	0/0	0/0	0/0
smed_chr1_18492963	0/0	0/0	0/0	0/0	0/0	0/0	0/1	0/0	0/0	0/0	./.	0/0	0/0	./.	0/0	0/0	0/1	0/0	0/0	0/0	./.	0/0	0/0	0/1	0/0	0/0	0/0	0/0
smed_chr1_18492977	0/0	0/0	0/0	0/0	0/0	0/0	./.	0/0	0/0	0/0	./.	0/0	0/0	./.	0/0	0/0	0/1	0/0	0/0	0/0	./.	0/0	0/0	./.	0/0	0/0	0/0	0/0
smed_chr1_18493012	0/0	0/0	0/0	0/0	0/0	0/0	0/1	0/0	0/0	0/0	0/1	0/0	0/0	./.	0/0	0/0	0/0	0/0	0/0	0/0	./.	0/0	0/0	0/1	0/0	0/0	0/0	0/0
smed_chr1_18493070	0/0	0/0	0/0	0/0	0/0	0/0	0/0	0/0	0/0	0/0	0/0	0/1	0/1	./.	0/1	0/0	0/0	0/0	0/0	0/0	0/0	0/0	0/0	0/0	0/0	0/0	0/0	0/0
smed_chr1_18521080	0/0	0/0	0/0	0/0	0/0	0/0	0/0	0/0	0/0	0/0	0/0	0/1	./.	0/0	0/1	0/0	0/0	0/0	0/0	0/0	0/0	0/0	0/0	0/0	0/0	0/0	0/0	0/0
smed_chr1_18521318	0/0	0/0	0/0	0/0	0/0	0/0	0/0	0/0	0/0	0/0	0/0	0/1	./.	0/0	0/1	0/0	0/0	0/0	0/0	0/0	0/0	0/0	0/0	0/0	0/0	0/0	0/0	0/0
smed_chr1_18615280	0/0	0/0	0/0	0/0	0/0	0/0	./.	0/0	0/0	0/0	0/0	0/0	0/0	0/0	0/0	0/0	0/0	0/0	0/0	0/0	0/0	0/0	0/0	0/0	0/0	0/0	0/0	0/0
smed_chr1_18615309	0/0	0/0	0/0	0/0	0/0	0/0	./.	0/0	0/0	0/0	0/0	0/0	0/0	0/0	0/0	0/0	0/0	0/0	0/0	0/0	0/0	0/0	0/0	0/0	0/0	0/0	0/0	0/0
smed_chr1_18681989	0/1	0/1	0/1	0/1	0/1	0/1	./.	0/1	0/1	0/1	0/1	0/1	0/1	0/1	0/1	0/1	0/1	0/1	0/1	0/1	0/1	0/1	0/1	0/1	0/1	0/1	./.	0/1
smed_chr1_18682081	2021-01-01	2021-01-01	2021-01-01	2021-01-01	2021-01-01	./.	0/1	2021-01-01	2021-01-01	2021-01-01	2021-01-01	0/1	0/1	0/1	0/1	2021-01-01	2021-01-01	2021-01-01	2021-01-01	2021-01-01	2021-01-01	2021-01-01	2021-01-01	2021-01-01	2021-01-01	2021-01-01	./.	2021-01-01
smed_chr1_18690423	0/0	0/0	0/0	0/0	0/0	0/0	0/0	0/0	0/0	0/0	0/0	0/0	0/0	0/0	0/0	0/0	0/0	0/0	0/0	0/0	0/0	0/0	0/0	0/0	0/0	0/0	0/0	0/0
smed_chr1_18690519	0/0	0/0	0/0	0/0	0/0	0/0	0/0	0/0	0/0	0/0	0/0	0/0	0/0	0/0	0/0	0/0	0/0	0/0	0/0	0/0	0/0	0/0	0/0	0/0	0/0	0/0	0/0	0/0
smed_chr1_18690668	0/0	0/0	0/0	0/0	0/0	0/0	0/0	0/0	0/0	0/0	0/0	0/0	0/0	0/0	0/0	0/0	0/0	0/0	0/0	0/0	0/0	0/0	0/0	0/0	0/0	0/0	0/0	0/0
smed_chr1_18692874	0/0	0/0	0/0	0/0	0/0	0/0	0/0	0/0	0/0	0/0	0/0	0/0	0/0	0/0	0/0	0/0	0/0	0/0	0/0	0/0	0/0	0/0	0/0	0/0	0/0	0/0	0/0	0/0
smed_chr1_18754150	0/0	0/0	0/0	0/0	0/0	0/0	0/0	0/0	0/0	0/0	0/0	0/1	./.	0/0	./.	0/0	0/0	0/0	0/0	0/0	0/0	0/0	0/0	0/0	0/0	0/0	0/0	0/0
smed_chr1_18754159	0/0	0/0	0/0	0/0	0/0	0/0	0/0	0/0	0/0	0/0	0/0	0/1	./.	./.	./.	0/0	0/0	0/0	0/0	0/0	0/0	0/0	0/0	0/0	0/0	0/0	0/0	0/0
smed_chr1_18754164	0/0	0/0	0/0	0/0	0/0	0/0	0/0	0/0	0/0	0/0	0/0	0/1	./.	./.	./.	0/0	0/0	0/0	0/0	0/0	0/0	0/0	0/0	0/0	0/0	0/0	0/0	0/0
smed_chr1_18754179	0/0	0/0	0/0	0/0	0/0	0/0	0/0	0/0	0/0	0/0	0/0	0/1	./.	./.	./.	0/0	0/0	0/0	0/0	0/0	0/0	0/0	0/0	0/0	0/0	0/0	0/0	0/0
smed_chr1_18774226	0/0	0/0	0/0	0/0	0/0	0/0	0/0	0/0	0/0	0/0	0/0	0/0	0/0	./.	0/0	0/0	0/0	0/0	0/0	0/0	./.	0/0	./.	./.	0/0	0/0	0/0	0/0
smed_chr1_18774273	0/0	0/0	0/0	0/0	0/0	0/0	./.	0/0	0/0	0/0	0/0	0/0	0/1	./.	0/0	0/0	0/0	0/0	0/0	0/0	./.	0/0	0/0	0/0	0/0	0/0	0/0	0/0
smed_chr1_18774284	0/0	0/0	0/0	0/0	0/0	0/0	0/0	0/0	0/0	0/0	0/0	0/0	0/0	./.	0/0	0/0	0/0	0/0	0/0	0/0	./.	0/0	./.	./.	0/0	0/0	0/0	0/0
smed_chr1_18774388	0/0	0/0	0/0	./.	0/0	0/0	0/0	0/0	0/0	0/0	0/0	0/0	0/0	0/0	0/0	0/0	0/0	0/0	0/0	0/0	./.	0/0	0/0	./.	./.	0/0	0/0	0/0
smed_chr1_18790959	0/0	0/0	0/0	0/0	0/0	0/0	./.	0/0	0/0	0/0	0/0	./.	0/1	0/0	0/1	0/0	0/0	0/0	0/0	0/0	0/0	./.	0/0	0/0	0/0	0/0	0/0	0/0
smed_chr1_18827104	0/0	0/0	0/0	0/0	0/0	./.	./.	0/0	./.	0/0	0/0	0/0	0/0	0/0	0/0	0/0	0/0	0/0	0/0	0/0	0/0	0/0	0/0	0/0	0/0	0/0	0/0	0/0
smed_chr1_18827341	0/0	0/0	0/0	0/0	0/0	./.	./.	0/0	./.	0/0	0/0	0/0	0/0	0/0	0/0	0/0	0/0	0/0	0/0	0/0	0/0	0/0	0/0	0/0	0/0	0/0	0/0	0/0
smed_chr1_18827381	0/0	0/0	0/0	0/0	0/0	./.	./.	0/0	./.	0/1	0/0	0/1	0/1	0/1	0/1	0/0	0/0	0/0	0/0	0/0	0/0	0/0	0/0	0/0	0/0	0/0	0/0	0/0
smed_chr1_19026124	0/1	0/1	0/1	0/1	0/1	0/1	./.	0/1	0/1	0/1	0/0	0/0	./.	./.	0/0	0/1	0/1	0/1	0/0	./.	./.	0/1	0/1	0/0	0/1	./.	0/1	0/0
smed_chr1_19026179	0/0	0/0	0/0	0/0	0/0	0/0	0/0	0/0	0/0	0/0	0/0	0/0	./.	./.	0/0	0/1	0/1	0/1	0/0	0/0	./.	0/0	0/0	0/0	0/1	./.	./.	0/0
smed_chr1_19035824	0/0	0/0	0/0	0/0	./.	0/0	0/0	0/0	./.	0/0	./.	0/0	0/0	0/0	0/0	0/0	0/0	0/0	0/0	0/0	0/0	0/0	0/0	0/0	0/0	0/0	0/0	0/0
smed_chr1_19035870	0/0	0/0	0/0	0/0	./.	0/0	0/0	0/0	./.	0/0	./.	0/0	0/0	0/0	0/0	0/0	0/0	0/0	0/0	0/0	0/0	0/0	0/0	0/0	0/0	0/0	0/0	0/0
smed_chr1_19118956	0/0	0/0	0/0	0/0	0/0	0/0	0/0	0/0	0/0	0/0	0/0	0/0	0/0	0/0	0/0	0/0	0/0	0/0	0/0	0/0	0/0	0/0	0/0	0/0	0/0	0/0	0/0	0/0
smed_chr1_19119006	0/1	0/1	0/1	0/1	./.	0/0	0/1	0/1	0/1	0/1	0/0	0/0	0/0	0/0	0/0	0/1	0/1	0/1	./.	0/1	0/1	./.	0/1	0/1	0/1	0/1	0/1	0/1
smed_chr1_19119133	0/0	0/0	0/0	0/0	0/0	0/0	./.	0/0	0/0	0/0	0/0	0/0	0/0	./.	0/0	0/0	0/0	0/0	0/0	0/0	0/0	0/0	0/0	0/0	0/0	0/0	0/0	0/0
smed_chr1_19119219	2021-01-01	2021-01-01	2021-01-01	2021-01-01	2021-01-01	2021-01-01	0/0	2021-01-01	2021-01-01	2021-01-01	2021-01-01	2021-01-01	2021-01-01	0/0	2021-01-01	2021-01-01	2021-01-01	2021-01-01	2021-01-01	2021-01-01	2021-01-01	2021-01-01	2021-01-01	2021-01-01	2021-01-01	2021-01-01	2021-01-01	2021-01-01
smed_chr1_19119224	0/0	0/0	0/0	0/0	0/0	0/1	0/0	0/0	0/0	0/0	0/0	0/1	0/1	0/0	./.	0/0	0/0	0/0	0/0	0/0	0/0	0/0	0/0	0/0	0/0	0/0	0/0	0/0
smed_chr1_19129249	0/0	0/0	0/0	0/0	0/0	0/0	./.	0/0	0/0	0/0	0/0	0/1	0/1	./.	0/1	0/0	0/0	0/0	0/0	0/0	0/0	0/0	0/0	0/0	0/0	0/0	0/0	0/0
smed_chr1_19129261	0/0	0/0	0/0	0/0	0/0	0/0	./.	0/0	0/0	0/0	0/0	0/0	0/0	0/0	0/0	0/1	0/1	0/1	0/0	0/0	0/0	0/0	0/0	./.	0/1	0/1	0/1	0/1
smed_chr1_19129452	2021-01-01	2021-01-01	2021-01-01	2021-01-01	2021-01-01	2021-01-01	./.	0/0	2021-01-01	2021-01-01	2021-01-01	2021-01-01	2021-01-01	./.	2021-01-01	2021-01-01	2021-01-01	2021-01-01	2021-01-01	2021-01-01	2021-01-01	2021-01-01	2021-01-01	./.	2021-01-01	2021-01-01	2021-01-01	2021-01-01
smed_chr1_19129472	0/0	0/0	0/0	0/0	0/0	0/0	./.	0/0	0/0	0/0	0/0	0/0	0/0	0/0	0/0	0/0	0/0	0/0	0/0	0/0	0/0	0/0	0/0	0/0	0/0	0/0	0/0	0/0
smed_chr1_19129542	0/0	0/0	0/0	0/0	0/0	0/0	./.	0/0	0/0	0/0	0/0	0/0	0/0	0/0	0/0	0/0	0/0	0/0	0/0	0/0	0/0	0/0	0/0	0/0	0/0	0/0	0/0	0/0
smed_chr1_19145973	0/0	0/0	0/0	0/0	0/0	0/0	0/0	0/0	0/0	0/0	0/0	0/0	0/0	0/0	0/0	0/0	0/0	0/0	0/0	0/0	0/0	0/0	0/0	0/0	0/0	0/0	0/0	0/0
smed_chr1_19146076	0/1	0/1	0/1	0/1	0/1	0/1	0/1	0/1	0/1	0/1	0/1	0/1	./.	0/1	2021-01-01	0/1	0/1	0/1	0/1	0/1	0/1	0/1	0/1	0/1	0/1	0/1	0/1	0/1
smed_chr1_19146202	0/0	0/0	0/0	0/0	0/0	0/0	0/0	0/0	0/0	0/0	0/0	./.	0/1	0/0	2021-01-01	0/0	0/0	0/0	0/0	0/0	0/0	0/0	0/0	0/0	0/0	0/0	0/0	0/0
smed_chr1_19187280	0/0	0/0	0/0	0/0	0/0	0/0	0/0	0/0	0/0	0/0	0/0	./.	0/0	./.	0/0	0/0	0/0	0/0	0/0	0/0	./.	0/0	0/0	0/0	0/0	./.	0/0	0/0
smed_chr1_19187308	0/0	0/0	0/0	0/0	0/0	0/0	0/0	0/0	0/0	0/0	0/0	./.	0/0	./.	0/0	0/0	0/1	0/0	0/0	0/0	./.	0/0	0/0	0/0	0/0	./.	0/0	0/0
smed_chr1_19200889	0/0	0/0	0/0	0/0	0/0	0/0	0/1	0/1	0/0	0/0	0/0	0/0	0/0	0/1	0/0	0/0	./.	0/0	0/0	0/0	0/0	0/0	0/0	0/0	0/0	0/0	0/0	0/0
smed_chr1_19200937	0/0	0/0	0/0	0/0	0/0	0/0	0/0	0/0	0/0	0/0	0/1	./.	0/0	0/0	0/0	0/0	./.	0/0	0/1	0/1	0/1	0/1	0/0	0/1	0/0	0/1	0/1	0/0
smed_chr1_19200943	2021-01-01	2021-01-01	2021-01-01	2021-01-01	2021-01-01	./.	0/1	0/1	0/1	./.	0/1	./.	0/1	0/1	0/1	2021-01-01	./.	2021-01-01	0/1	0/1	0/1	0/1	0/1	0/1	2021-01-01	0/1	0/1	./.
smed_chr1_19201040	0/0	0/0	0/0	0/0	0/0	0/0	0/0	0/0	0/0	0/0	0/1	./.	0/0	./.	0/0	0/0	./.	0/0	0/1	0/1	0/1	0/1	0/0	0/1	0/0	0/1	0/1	0/0
smed_chr1_19218414	0/0	0/0	0/0	0/0	0/0	./.	0/0	0/0	0/0	0/0	0/0	./.	0/0	./.	0/0	0/0	0/0	0/0	0/0	0/0	0/0	0/0	0/0	0/1	0/0	0/0	0/0	0/0
smed_chr1_19225743	0/0	0/0	0/0	0/0	0/0	0/0	./.	0/0	0/0	0/0	0/0	0/0	0/0	0/0	0/0	0/0	0/0	0/0	0/0	0/0	./.	0/0	0/0	0/0	0/0	0/0	0/0	0/0
smed_chr1_19325858	0/0	0/0	0/0	0/0	0/0	0/0	./.	0/0	0/0	0/0	0/0	0/0	0/0	0/0	0/0	0/0	0/0	0/0	0/0	0/0	0/0	0/0	0/0	0/0	0/0	0/0	0/0	./.
smed_chr1_19325861	0/0	0/0	0/0	0/0	0/0	0/0	./.	0/0	0/0	0/0	0/0	0/0	0/0	0/1	0/0	0/1	./.	0/1	0/0	0/0	0/0	0/0	0/0	0/1	0/1	0/1	0/1	./.
smed_chr1_19325890	0/0	0/0	0/0	0/0	0/0	0/0	./.	0/0	0/0	0/0	0/0	0/0	0/0	0/0	0/0	0/0	0/0	0/0	0/0	0/0	0/0	0/0	0/0	0/0	0/0	0/0	0/0	./.
smed_chr1_19325916	0/0	0/0	0/0	0/0	0/0	0/0	./.	0/0	0/0	0/0	0/0	0/0	0/0	0/0	0/0	0/0	0/0	0/0	0/0	0/0	0/0	0/0	0/0	0/0	0/0	0/0	0/0	./.
smed_chr1_19455601	0/0	0/0	0/0	2021-01-01	0/0	0/0	0/0	0/0	0/0	0/0	0/0	2021-01-01	0/0	0/0	0/0	0/0	2021-01-01	0/0	0/0	0/0	2021-01-01	0/0	0/0	./.	2021-01-01	0/0	0/0	0/0
smed_chr1_19457516	0/0	0/0	0/0	0/0	0/0	0/0	./.	0/0	0/0	0/0	0/0	0/0	0/0	0/0	0/0	0/0	0/0	0/0	0/0	0/0	0/0	0/0	0/0	0/0	0/0	0/0	0/0	0/0
smed_chr1_19670164	0/0	0/0	0/0	0/0	0/0	0/0	0/0	0/0	0/0	0/0	0/0	0/0	0/0	./.	0/0	0/0	0/0	0/0	0/0	0/0	0/0	0/0	0/0	0/0	0/0	0/0	0/0	0/0
smed_chr1_19670185	0/0	0/0	0/0	0/0	0/0	0/0	0/0	0/0	0/0	0/0	0/0	0/0	0/0	./.	0/0	0/0	0/0	0/0	0/0	0/0	0/0	0/0	0/0	0/0	0/0	0/0	0/0	0/0
smed_chr1_19670216	0/1	0/1	0/1	0/1	0/1	0/1	0/1	0/1	0/1	0/1	0/1	0/0	0/0	./.	0/0	0/1	0/1	0/1	0/1	0/1	0/1	0/1	0/1	0/1	0/1	0/1	0/1	0/1
smed_chr1_19670294	0/0	0/0	0/0	0/0	0/0	0/0	0/0	0/0	0/0	0/0	0/0	0/1	0/1	./.	0/1	0/0	0/0	0/0	0/0	0/0	0/0	0/0	0/0	0/0	0/0	0/0	0/0	0/0
smed_chr1_19670322	0/0	0/0	0/0	0/0	0/0	0/0	0/0	0/0	0/0	0/0	0/0	0/0	0/0	0/0	0/0	0/0	0/0	0/0	0/0	0/0	0/0	0/0	0/0	0/0	0/0	0/0	0/0	0/0
smed_chr1_19670431	0/1	0/1	0/1	0/1	0/1	0/1	0/1	0/1	0/1	0/1	0/1	0/0	0/0	./.	0/0	0/1	0/1	0/1	0/1	0/1	0/1	0/1	0/1	0/1	0/1	0/1	0/1	0/1
smed_chr1_19679011	0/0	0/0	0/0	0/0	0/0	0/0	0/0	0/0	0/0	0/0	0/0	0/0	0/0	0/0	0/0	0/0	0/0	0/0	0/0	0/0	./.	0/0	0/0	0/0	0/0	0/0	0/0	0/0
smed_chr1_19679013	0/0	0/0	0/0	0/0	0/0	0/0	0/0	0/0	0/0	0/0	0/0	0/0	0/0	0/0	0/1	0/0	0/0	0/0	0/0	0/0	./.	0/0	0/0	0/0	0/0	0/0	0/0	0/0
smed_chr1_19723840	2021-01-01	2021-01-01	2021-01-01	2021-01-01	2021-01-01	./.	./.	2021-01-01	2021-01-01	2021-01-01	./.	2021-01-01	2021-01-01	./.	2021-01-01	2021-01-01	2021-01-01	2021-01-01	./.	2021-01-01	2021-01-01	2021-01-01	2021-01-01	2021-01-01	2021-01-01	2021-01-01	./.	2021-01-01
smed_chr1_19723857	0/0	0/0	0/0	0/0	0/0	0/0	0/0	0/0	0/0	0/0	0/0	0/1	0/1	./.	0/1	0/0	0/0	0/0	0/0	0/0	0/0	0/0	0/0	0/0	0/0	0/0	0/0	0/0
smed_chr1_19723877	0/0	0/0	0/0	0/0	0/0	0/0	0/0	0/0	0/0	0/0	0/0	0/1	0/1	./.	0/1	0/0	0/0	0/0	0/0	0/0	0/0	0/0	0/0	0/0	0/0	0/0	0/0	0/0
smed_chr1_19723899	0/0	0/0	0/0	0/0	0/0	0/0	0/0	0/0	0/0	0/0	0/0	0/0	0/0	0/0	0/0	0/0	0/0	0/0	0/0	0/0	0/0	0/0	0/0	0/0	0/0	0/0	0/0	0/0
smed_chr1_19723932	0/0	0/0	0/0	0/0	0/0	0/0	0/0	0/0	0/0	0/0	0/0	0/0	0/0	0/0	0/0	0/0	0/0	0/0	0/0	0/0	0/0	0/0	0/0	0/0	./.	0/0	0/0	0/0
smed_chr1_19734515	2021-01-01	2021-01-01	2021-01-01	2021-01-01	2021-01-01	2021-01-01	0/1	2021-01-01	./.	./.	2021-01-01	2021-01-01	2021-01-01	0/1	2021-01-01	2021-01-01	2021-01-01	2021-01-01	2021-01-01	2021-01-01	2021-01-01	2021-01-01	2021-01-01	2021-01-01	2021-01-01	2021-01-01	2021-01-01	2021-01-01
smed_chr1_19734531	0/0	0/0	0/0	0/0	0/0	0/0	0/0	0/0	0/1	0/0	0/0	0/0	0/0	0/0	0/0	0/0	0/0	0/0	0/0	0/0	0/0	0/0	0/0	0/0	0/0	0/0	0/0	0/0
smed_chr1_19734587	2021-01-01	2021-01-01	2021-01-01	2021-01-01	2021-01-01	2021-01-01	0/1	2021-01-01	./.	./.	2021-01-01	2021-01-01	2021-01-01	0/1	2021-01-01	2021-01-01	0/1	2021-01-01	2021-01-01	2021-01-01	2021-01-01	2021-01-01	2021-01-01	2021-01-01	2021-01-01	2021-01-01	2021-01-01	2021-01-01
smed_chr1_19734589	2021-01-01	2021-01-01	2021-01-01	2021-01-01	2021-01-01	2021-01-01	0/1	2021-01-01	2021-01-01	0/1	./.	0/1	0/1	0/0	0/1	2021-01-01	0/1	2021-01-01	2021-01-01	2021-01-01	2021-01-01	2021-01-01	2021-01-01	0/1	2021-01-01	2021-01-01	2021-01-01	2021-01-01
smed_chr1_19734598	2021-01-01	2021-01-01	2021-01-01	2021-01-01	2021-01-01	2021-01-01	0/1	2021-01-01	./.	./.	2021-01-01	2021-01-01	2021-01-01	0/1	2021-01-01	2021-01-01	0/1	2021-01-01	2021-01-01	2021-01-01	2021-01-01	2021-01-01	2021-01-01	2021-01-01	2021-01-01	2021-01-01	2021-01-01	2021-01-01
smed_chr1_19734602	2021-01-01	2021-01-01	2021-01-01	2021-01-01	2021-01-01	2021-01-01	0/1	2021-01-01	2021-01-01	2021-01-01	2021-01-01	2021-01-01	2021-01-01	./.	2021-01-01	2021-01-01	0/1	2021-01-01	2021-01-01	2021-01-01	2021-01-01	2021-01-01	2021-01-01	2021-01-01	2021-01-01	2021-01-01	2021-01-01	2021-01-01
smed_chr1_19734604	2021-01-01	2021-01-01	2021-01-01	2021-01-01	2021-01-01	2021-01-01	0/1	./.	0/1	0/1	0/1	0/1	0/1	0/0	0/1	2021-01-01	0/1	2021-01-01	2021-01-01	2021-01-01	2021-01-01	2021-01-01	2021-01-01	./.	2021-01-01	2021-01-01	2021-01-01	2021-01-01
smed_chr1_19734636	2021-01-01	2021-01-01	2021-01-01	2021-01-01	2021-01-01	2021-01-01	0/1	./.	0/1	0/1	2021-01-01	2021-01-01	2021-01-01	0/1	2021-01-01	2021-01-01	2021-01-01	2021-01-01	2021-01-01	2021-01-01	2021-01-01	2021-01-01	2021-01-01	./.	2021-01-01	2021-01-01	2021-01-01	2021-01-01
smed_chr1_19734688	0/0	0/0	0/0	0/0	0/0	0/0	0/0	0/0	0/0	0/0	./.	0/1	0/1	0/1	0/1	0/0	0/0	0/0	0/0	0/0	0/0	0/0	0/0	0/0	0/0	0/0	0/0	0/0
smed_chr1_19734703	2021-01-01	2021-01-01	2021-01-01	2021-01-01	2021-01-01	2021-01-01	0/1	./.	./.	0/1	0/1	0/1	0/1	0/0	0/1	2021-01-01	0/1	2021-01-01	2021-01-01	2021-01-01	2021-01-01	2021-01-01	2021-01-01	./.	2021-01-01	2021-01-01	2021-01-01	2021-01-01
smed_chr1_19926141	0/0	0/0	0/0	./.	0/0	0/0	0/0	0/0	0/0	0/0	0/0	0/0	0/0	0/0	0/0	0/0	0/0	0/0	0/0	0/0	0/0	0/0	0/0	0/0	0/0	0/0	0/0	0/0
smed_chr1_20022183	0/0	0/0	0/0	0/0	0/0	0/0	0/0	0/0	0/0	0/0	0/0	0/0	0/0	0/0	0/0	0/0	0/0	0/0	0/0	0/0	0/0	0/0	0/0	0/0	0/0	0/0	0/0	0/0
smed_chr1_20022230	0/0	0/0	0/0	0/0	0/0	0/0	0/0	0/0	0/0	./.	0/0	0/1	0/1	0/1	0/1	0/0	0/0	0/0	0/0	0/0	0/0	0/0	0/0	0/0	0/0	0/0	0/0	0/0
smed_chr1_20022240	0/0	0/0	0/0	0/0	0/0	0/0	0/0	0/0	0/0	0/0	./.	0/0	0/0	0/0	0/0	0/0	0/0	0/0	0/0	0/0	0/0	0/0	0/0	0/0	0/0	0/0	0/0	0/0
smed_chr1_20022280	0/0	0/0	0/0	0/0	0/0	0/0	0/0	0/0	0/0	./.	0/0	0/1	0/1	0/1	0/1	0/0	0/0	0/0	0/0	0/0	0/0	0/0	0/0	0/0	0/0	0/0	0/0	0/0
smed_chr1_20030519	2021-01-01	2021-01-01	2021-01-01	2021-01-01	2021-01-01	2021-01-01	2021-01-01	2021-01-01	2021-01-01	2021-01-01	./.	./.	./.	./.	2021-01-01	2021-01-01	2021-01-01	2021-01-01	./.	2021-01-01	2021-01-01	2021-01-01	2021-01-01	2021-01-01	./.	2021-01-01	2021-01-01	2021-01-01
smed_chr1_20030532	2021-01-01	2021-01-01	2021-01-01	2021-01-01	2021-01-01	2021-01-01	2021-01-01	2021-01-01	2021-01-01	2021-01-01	./.	./.	./.	./.	2021-01-01	2021-01-01	2021-01-01	2021-01-01	./.	2021-01-01	2021-01-01	2021-01-01	2021-01-01	2021-01-01	./.	2021-01-01	2021-01-01	2021-01-01
smed_chr1_20030563	2021-01-01	2021-01-01	2021-01-01	2021-01-01	2021-01-01	2021-01-01	2021-01-01	2021-01-01	2021-01-01	2021-01-01	./.	./.	./.	./.	2021-01-01	2021-01-01	2021-01-01	2021-01-01	./.	2021-01-01	2021-01-01	2021-01-01	2021-01-01	2021-01-01	2021-01-01	2021-01-01	2021-01-01	2021-01-01
smed_chr1_20030578	2021-01-01	2021-01-01	2021-01-01	2021-01-01	2021-01-01	2021-01-01	2021-01-01	2021-01-01	2021-01-01	2021-01-01	./.	./.	./.	0/1	2021-01-01	2021-01-01	2021-01-01	2021-01-01	./.	2021-01-01	2021-01-01	2021-01-01	2021-01-01	2021-01-01	2021-01-01	2021-01-01	2021-01-01	2021-01-01
smed_chr1_20082496	0/0	0/0	0/0	0/0	0/0	0/0	0/0	0/0	0/0	./.	0/0	2021-01-01	2021-01-01	0/0	0/1	0/0	0/0	0/0	0/0	./.	0/0	0/0	0/0	0/0	0/0	0/0	0/0	0/0
smed_chr1_20082589	0/1	0/1	0/1	0/1	0/1	./.	./.	0/1	0/1	0/1	0/1	0/0	0/0	./.	0/0	0/1	./.	0/1	0/0	0/1	0/1	0/1	0/1	0/1	0/1	0/1	0/1	0/1
smed_chr1_20082623	0/1	0/1	0/1	0/1	0/1	./.	./.	0/1	0/1	0/1	0/1	0/1	2021-01-01	./.	0/1	0/1	./.	0/1	0/0	0/1	./.	0/1	0/1	0/1	0/1	0/1	0/1	0/1
smed_chr1_20082625	0/1	0/1	0/1	0/1	0/1	./.	./.	0/1	0/1	0/1	0/1	0/1	2021-01-01	./.	0/1	0/1	./.	0/1	0/0	0/1	./.	0/1	0/1	0/1	0/1	0/1	0/1	0/1
smed_chr1_20082666	0/1	0/1	0/1	0/1	0/1	./.	./.	0/1	0/1	0/1	0/1	0/1	2021-01-01	./.	0/1	0/1	./.	0/1	0/0	0/1	./.	0/1	0/1	0/1	0/1	0/1	0/1	0/1
smed_chr1_20082713	0/0	0/0	0/0	0/0	0/0	0/0	0/0	0/0	0/0	0/0	0/0	0/0	0/0	0/0	0/0	0/0	0/0	0/0	0/0	0/0	0/0	0/0	0/0	0/0	0/0	0/0	0/0	0/0
smed_chr1_20082855	0/0	0/0	0/0	0/0	0/0	0/0	0/0	0/0	0/0	0/0	0/0	0/0	0/0	0/0	0/0	0/0	0/0	0/0	0/1	0/0	0/0	0/0	0/1	0/0	0/0	0/0	0/0	0/0
smed_chr1_20082891	0/1	0/1	0/1	0/1	0/1	./.	./.	0/1	0/1	0/1	0/1	0/1	2021-01-01	./.	0/1	0/1	./.	0/1	0/0	0/1	./.	0/1	0/1	0/1	0/1	0/1	0/1	0/1
smed_chr1_20082961	2021-01-01	2021-01-01	2021-01-01	2021-01-01	2021-01-01	2021-01-01	0/0	2021-01-01	2021-01-01	2021-01-01	2021-01-01	2021-01-01	2021-01-01	./.	2021-01-01	2021-01-01	2021-01-01	2021-01-01	./.	2021-01-01	2021-01-01	2021-01-01	2021-01-01	2021-01-01	2021-01-01	./.	2021-01-01	2021-01-01
smed_chr1_20093018	0/0	0/0	0/0	0/0	0/0	0/0	0/0	0/0	0/0	0/0	0/0	0/1	0/1	0/0	0/1	0/0	0/0	0/0	0/0	0/0	0/0	0/0	0/0	0/0	0/0	0/0	0/0	0/0
smed_chr1_20093086	0/0	0/0	0/0	0/0	0/0	0/0	0/0	0/0	0/0	0/0	0/0	0/0	0/0	0/0	0/0	0/0	0/0	0/0	0/0	0/0	0/0	0/0	0/0	0/0	0/0	0/0	0/0	0/0
smed_chr1_20093175	0/0	0/0	0/0	0/0	0/0	0/0	0/0	0/0	0/0	0/0	0/0	0/1	0/1	0/0	0/1	0/0	0/0	0/0	0/0	0/0	0/0	0/0	0/0	0/0	0/0	0/0	0/0	0/0
smed_chr1_20093179	2021-01-01	2021-01-01	2021-01-01	2021-01-01	2021-01-01	2021-01-01	0/1	2021-01-01	2021-01-01	2021-01-01	2021-01-01	2021-01-01	2021-01-01	./.	2021-01-01	2021-01-01	2021-01-01	2021-01-01	./.	2021-01-01	2021-01-01	2021-01-01	2021-01-01	2021-01-01	2021-01-01	2021-01-01	2021-01-01	2021-01-01
smed_chr1_20093223	0/1	0/1	0/1	0/1	0/1	0/1	0/1	0/1	0/1	0/1	0/1	0/1	0/1	./.	0/1	0/1	0/1	0/1	./.	0/1	./.	0/1	0/1	0/1	0/1	0/1	0/1	0/1
smed_chr1_20093250	0/0	0/0	0/0	0/0	0/0	0/0	./.	0/0	0/0	0/0	0/0	0/0	0/0	0/0	0/0	0/0	0/0	0/0	0/0	0/0	0/0	0/0	0/0	0/0	0/0	0/0	0/0	0/0
smed_chr1_20124027	0/0	0/0	0/0	0/0	0/0	0/0	0/0	0/0	0/0	./.	0/0	./.	./.	./.	./.	0/0	0/0	0/0	0/0	0/0	0/0	0/0	0/0	0/0	0/0	0/0	0/0	0/0
smed_chr1_20124031	2021-01-01	2021-01-01	2021-01-01	2021-01-01	2021-01-01	0/1	./.	0/1	2021-01-01	./.	./.	2021-01-01	./.	0/1	2021-01-01	2021-01-01	2021-01-01	2021-01-01	2021-01-01	2021-01-01	0/1	2021-01-01	2021-01-01	2021-01-01	2021-01-01	2021-01-01	./.	2021-01-01
smed_chr1_20124071	2021-01-01	2021-01-01	2021-01-01	2021-01-01	2021-01-01	0/1	./.	0/1	2021-01-01	./.	./.	2021-01-01	./.	0/1	2021-01-01	2021-01-01	./.	2021-01-01	2021-01-01	2021-01-01	0/1	2021-01-01	2021-01-01	2021-01-01	2021-01-01	2021-01-01	./.	2021-01-01
smed_chr1_20124079	0/0	0/0	0/0	0/0	0/0	0/1	0/0	./.	0/0	0/0	./.	0/0	0/0	0/0	0/0	0/0	0/0	0/0	0/0	0/0	0/1	0/0	0/0	0/0	0/0	0/0	./.	0/0
smed_chr1_20124249	2021-01-01	2021-01-01	2021-01-01	2021-01-01	2021-01-01	0/1	2021-01-01	2021-01-01	2021-01-01	./.	./.	2021-01-01	2021-01-01	./.	2021-01-01	2021-01-01	2021-01-01	2021-01-01	2021-01-01	2021-01-01	0/1	2021-01-01	2021-01-01	2021-01-01	2021-01-01	2021-01-01	./.	2021-01-01
smed_chr1_20124356	2021-01-01	2021-01-01	2021-01-01	2021-01-01	2021-01-01	0/1	./.	0/1	2021-01-01	./.	./.	2021-01-01	./.	0/1	2021-01-01	2021-01-01	./.	2021-01-01	2021-01-01	2021-01-01	0/1	2021-01-01	2021-01-01	2021-01-01	2021-01-01	2021-01-01	./.	2021-01-01
smed_chr1_20214699	0/0	0/0	0/0	0/0	0/0	0/1	0/0	0/0	0/0	0/0	0/0	0/0	0/0	0/0	0/0	0/0	0/0	0/0	0/0	0/0	0/0	0/0	0/0	0/0	0/0	0/0	0/0	0/0
smed_chr1_20218582	0/0	0/0	0/0	0/0	0/0	./.	0/0	./.	0/0	0/0	0/0	./.	0/0	0/0	0/0	0/0	0/0	0/0	0/0	0/0	0/0	0/0	0/0	0/0	0/0	./.	0/0	0/0
smed_chr1_20218601	0/0	0/0	0/0	0/0	0/0	./.	0/0	0/0	0/0	0/0	0/0	./.	0/0	./.	0/0	0/0	0/0	0/0	0/0	0/0	0/0	0/0	0/0	0/0	0/0	0/0	0/0	0/0
smed_chr1_20218750	0/0	0/0	0/0	0/0	0/0	./.	0/0	0/0	0/0	0/0	0/0	./.	0/1	0/1	0/1	0/0	0/0	0/0	0/0	0/0	0/0	0/0	0/0	0/0	0/0	0/0	0/0	0/0
smed_chr1_20266206	2021-01-01	2021-01-01	2021-01-01	2021-01-01	0/1	2021-01-01	2021-01-01	2021-01-01	2021-01-01	2021-01-01	./.	./.	2021-01-01	./.	2021-01-01	2021-01-01	2021-01-01	./.	2021-01-01	2021-01-01	2021-01-01	./.	2021-01-01	2021-01-01	2021-01-01	2021-01-01	2021-01-01	2021-01-01
smed_chr1_20266240	0/0	0/0	0/0	0/0	0/0	0/0	0/0	0/0	0/0	0/0	0/0	./.	0/0	./.	0/0	0/0	0/0	./.	0/0	0/0	0/0	./.	0/0	0/0	0/0	0/0	0/0	0/0
smed_chr1_20266262	2021-01-01	2021-01-01	2021-01-01	2021-01-01	0/1	2021-01-01	2021-01-01	2021-01-01	2021-01-01	2021-01-01	0/1	./.	2021-01-01	./.	2021-01-01	2021-01-01	2021-01-01	./.	2021-01-01	2021-01-01	2021-01-01	./.	2021-01-01	2021-01-01	2021-01-01	2021-01-01	2021-01-01	2021-01-01
smed_chr1_20266299	0/0	0/0	0/0	0/0	0/0	0/0	0/0	0/0	0/0	0/0	0/0	./.	0/0	./.	0/0	0/0	0/0	0/0	0/0	0/0	0/0	./.	0/0	0/0	0/0	0/0	0/0	0/0
smed_chr1_20349242	0/0	0/0	0/0	0/0	0/0	./.	./.	0/0	0/0	0/0	0/0	./.	0/0	0/0	0/0	0/0	0/0	0/0	0/0	0/0	0/0	0/0	0/0	0/0	0/0	0/0	0/0	0/0
smed_chr1_20349293	0/0	0/0	0/0	0/0	0/0	./.	./.	0/0	0/0	0/0	0/0	./.	0/1	0/1	0/1	0/0	0/0	0/0	0/0	0/0	0/0	0/0	0/0	0/0	0/0	0/0	0/0	0/0
smed_chr1_20349319	0/0	0/0	0/0	0/0	0/0	./.	./.	0/0	0/0	0/0	0/0	./.	0/0	0/0	0/0	0/0	0/0	0/0	0/0	0/0	0/0	0/0	0/0	0/0	0/0	0/0	0/0	0/0
smed_chr1_20410761	0/0	0/0	0/0	0/0	0/0	0/0	0/1	0/0	0/0	0/0	0/0	0/0	0/0	0/0	0/0	0/0	0/0	0/0	0/0	0/0	0/0	0/0	0/0	0/0	0/0	0/0	0/0	0/0
smed_chr1_20427969	0/0	0/0	0/0	0/0	0/0	0/0	./.	./.	0/0	0/0	0/0	0/0	0/0	0/0	0/0	0/0	0/0	0/0	0/0	0/0	0/0	0/0	0/0	0/0	0/0	0/0	0/0	0/0
smed_chr1_20442812	0/0	0/0	0/0	0/0	0/0	0/1	./.	0/0	0/0	0/0	0/1	0/0	0/0	0/0	0/0	0/0	0/0	0/0	0/0	0/0	0/0	0/0	0/0	0/0	0/0	0/0	0/0	0/0
smed_chr1_20442814	0/0	0/0	0/0	0/0	0/0	0/1	./.	0/0	0/0	0/0	0/1	0/0	0/0	0/0	0/0	0/0	0/0	0/0	0/0	0/0	0/0	0/0	0/0	0/0	0/0	0/0	0/0	0/0
smed_chr1_20442824	0/0	0/0	0/0	0/0	0/0	0/1	./.	0/0	0/0	0/0	0/1	0/0	0/0	0/0	0/0	0/0	0/0	0/0	0/0	0/0	0/0	0/0	0/0	0/0	0/0	0/0	0/0	0/0
smed_chr1_20442853	0/0	0/0	0/0	0/0	0/0	0/1	./.	0/0	0/0	0/0	./.	0/0	0/0	0/0	0/0	0/0	0/0	0/0	0/0	0/0	0/0	0/0	0/0	0/0	0/0	0/1	0/0	0/0
smed_chr1_20442889	0/0	0/0	0/0	0/0	0/0	0/0	./.	0/0	0/0	./.	0/0	0/1	0/1	0/0	0/1	0/0	0/0	0/0	0/0	0/0	0/0	0/0	0/0	0/0	0/0	0/0	0/0	0/0
smed_chr1_20442905	0/0	0/0	0/0	0/0	0/0	0/1	./.	0/0	0/0	0/0	./.	0/0	0/0	0/0	0/0	0/0	0/0	0/0	0/0	0/0	0/0	0/0	0/0	0/0	0/0	0/0	0/0	0/0
smed_chr1_20443080	0/0	0/0	0/0	0/0	0/0	0/1	./.	0/0	0/0	0/0	0/1	0/0	0/0	0/0	0/0	0/0	0/0	0/0	0/0	0/0	0/0	0/0	0/0	0/0	0/0	0/0	0/0	0/0
smed_chr1_20443081	0/0	0/0	0/0	0/0	0/0	0/0	./.	0/0	0/0	./.	0/0	0/1	0/1	0/0	0/1	0/0	0/0	0/0	0/0	0/0	0/0	0/0	0/0	0/0	0/0	0/0	0/0	0/0
smed_chr1_20443090	0/0	0/0	0/0	0/0	0/0	0/0	./.	0/0	0/0	0/0	0/0	0/0	0/0	0/0	0/0	0/0	0/0	0/0	0/0	0/0	0/0	0/0	0/0	0/0	0/0	0/0	0/0	0/0
smed_chr1_20443091	0/0	0/0	0/0	0/0	0/0	0/0	./.	0/0	0/0	0/0	0/0	0/0	0/0	0/0	0/0	0/0	0/0	0/0	0/0	0/0	0/0	0/0	0/0	0/0	0/0	0/0	0/0	0/0
smed_chr1_20443100	0/0	0/0	0/0	0/0	0/0	0/1	./.	0/0	0/0	./.	0/1	0/0	0/0	0/0	0/0	0/0	0/0	0/0	0/0	0/0	0/0	0/0	0/0	0/0	0/0	0/0	0/0	0/0
smed_chr1_20443103	0/0	0/0	0/0	0/0	0/0	0/1	./.	0/0	0/0	0/0	0/1	0/0	0/0	0/0	0/0	0/0	0/0	0/0	0/0	0/0	0/0	0/0	0/0	0/0	0/0	0/0	0/0	0/0
smed_chr1_20487087	0/0	0/0	0/0	0/0	0/0	0/0	0/0	0/0	0/0	0/0	0/0	0/0	0/0	0/0	0/0	0/0	0/0	0/0	0/0	0/0	0/0	0/0	0/0	0/0	0/0	0/0	0/0	0/0
smed_chr1_20487164	0/0	0/0	0/0	0/0	0/0	0/0	0/0	0/0	0/0	0/0	0/0	./.	0/1	0/0	./.	0/0	0/0	0/0	0/0	0/0	0/0	0/0	0/0	0/0	0/0	0/0	0/0	0/0
smed_chr1_20598746	2021-01-01	2021-01-01	2021-01-01	2021-01-01	2021-01-01	2021-01-01	0/1	0/1	2021-01-01	2021-01-01	0/1	0/0	0/0	0/0	0/0	0/0	0/0	0/0	0/0	0/0	0/0	0/0	0/0	0/0	0/0	0/0	0/0	0/0
smed_chr1_20644364	2021-01-01	2021-01-01	2021-01-01	2021-01-01	2021-01-01	0/0	./.	./.	2021-01-01	2021-01-01	./.	2021-01-01	2021-01-01	2021-01-01	2021-01-01	2021-01-01	2021-01-01	2021-01-01	2021-01-01	2021-01-01	2021-01-01	2021-01-01	2021-01-01	2021-01-01	2021-01-01	2021-01-01	2021-01-01	2021-01-01
smed_chr1_20644431	0/0	0/0	0/0	0/0	0/0	0/0	./.	./.	0/0	0/0	./.	0/1	0/1	0/1	0/1	0/0	0/0	0/0	0/0	0/0	0/0	0/0	0/0	0/0	0/0	0/0	0/0	0/0
smed_chr1_20644432	2021-01-01	2021-01-01	2021-01-01	2021-01-01	2021-01-01	0/0	./.	./.	2021-01-01	2021-01-01	./.	2021-01-01	2021-01-01	2021-01-01	2021-01-01	2021-01-01	2021-01-01	2021-01-01	2021-01-01	2021-01-01	2021-01-01	2021-01-01	2021-01-01	2021-01-01	2021-01-01	2021-01-01	2021-01-01	2021-01-01
smed_chr1_20644454	0/0	0/0	0/0	0/0	0/0	0/0	./.	0/0	0/0	0/0	./.	0/0	0/0	0/0	0/0	0/0	0/0	0/0	0/0	0/0	0/0	0/0	0/0	0/0	0/0	0/0	0/0	0/0
smed_chr1_20644456	0/0	0/0	0/0	0/0	0/0	2021-01-01	./.	0/0	0/0	0/0	./.	0/0	0/0	0/0	0/0	0/0	0/0	0/0	0/0	0/0	0/0	0/0	0/0	0/0	0/0	0/0	0/0	0/0
smed_chr1_20644532	2021-01-01	2021-01-01	2021-01-01	2021-01-01	2021-01-01	0/0	./.	2021-01-01	2021-01-01	2021-01-01	./.	2021-01-01	2021-01-01	2021-01-01	2021-01-01	2021-01-01	2021-01-01	2021-01-01	2021-01-01	2021-01-01	2021-01-01	2021-01-01	2021-01-01	2021-01-01	2021-01-01	2021-01-01	2021-01-01	2021-01-01
smed_chr1_20673148	0/0	0/0	0/0	0/0	0/0	0/0	0/0	0/0	0/0	0/0	0/0	0/0	0/0	0/0	0/0	0/0	./.	0/0	0/0	./.	./.	0/0	0/0	0/0	0/0	0/0	0/0	0/0
smed_chr1_20673205	0/0	0/0	0/0	0/0	0/0	0/0	0/0	0/0	0/0	0/0	0/0	0/0	0/0	0/0	0/0	0/0	./.	0/0	0/0	./.	./.	0/0	0/0	0/0	0/0	0/0	0/0	0/0
smed_chr1_20706612	0/0	0/0	0/0	0/0	0/0	0/0	0/0	./.	./.	0/0	0/0	0/0	0/0	0/0	0/0	0/0	0/0	0/0	0/0	0/0	0/0	0/0	0/0	0/0	0/0	0/0	0/0	0/0
smed_chr1_20706669	0/0	0/0	0/0	0/0	0/0	0/0	0/0	0/0	./.	0/0	0/0	./.	0/1	./.	0/1	0/0	0/0	0/0	0/0	0/0	0/0	0/0	0/0	0/0	0/0	0/0	0/0	0/0
smed_chr1_20706682	0/0	0/0	0/0	0/0	0/0	0/0	0/0	./.	./.	0/0	0/0	0/0	0/0	0/0	0/0	0/0	0/0	0/0	0/0	0/0	0/0	0/0	0/0	0/0	0/0	0/0	0/0	0/0
smed_chr1_20706703	0/0	0/0	0/0	0/0	0/0	0/0	0/0	0/0	./.	0/0	0/0	./.	0/1	./.	0/1	0/0	0/0	0/0	0/0	0/0	0/0	0/0	0/0	0/0	0/0	0/0	0/0	0/0
smed_chr1_20706792	0/0	0/0	0/0	0/0	0/0	0/0	0/0	0/0	./.	0/0	0/0	0/0	0/0	0/0	0/0	0/0	0/0	0/0	0/0	0/0	0/0	0/0	0/0	0/0	0/0	0/0	0/0	0/0
smed_chr1_20706867	0/0	0/0	0/0	0/0	0/0	0/0	0/0	0/0	./.	0/0	0/0	0/0	0/0	0/0	0/0	0/0	0/0	0/0	0/0	0/0	0/0	0/0	0/0	0/0	0/0	0/0	0/0	0/0
smed_chr1_20706876	0/0	0/0	0/0	0/0	0/0	0/0	0/0	./.	./.	0/0	0/0	0/0	0/0	0/0	0/0	0/0	0/0	0/0	0/0	0/0	0/0	0/0	0/0	0/0	0/0	0/0	0/0	0/0
smed_chr1_20706879	0/0	0/0	0/0	0/0	0/0	0/0	0/0	0/0	./.	0/0	0/0	0/0	0/0	0/0	0/0	0/0	0/0	0/0	0/0	0/0	0/0	0/0	0/0	0/0	0/0	0/0	0/0	0/0
smed_chr1_20706885	0/0	0/0	0/0	0/0	0/0	0/0	0/0	0/0	./.	0/0	0/0	0/0	0/0	0/0	0/0	0/0	0/0	0/0	0/0	0/0	0/0	0/0	0/0	0/0	0/0	0/0	0/0	0/0
smed_chr1_21292410	0/1	0/1	0/1	0/1	0/1	0/1	./.	./.	0/1	0/1	0/1	0/0	0/1	./.	0/1	0/1	0/1	0/1	0/1	0/1	0/1	0/1	0/1	0/1	0/1	0/1	0/1	0/1
smed_chr1_21292453	0/0	0/0	0/0	0/0	0/0	0/0	0/0	0/0	0/0	0/0	0/0	0/1	0/1	./.	0/1	0/0	0/0	0/0	0/0	0/0	0/0	0/0	0/0	0/0	0/0	0/0	0/0	0/0
smed_chr1_21292554	0/0	0/0	0/0	0/0	0/0	0/0	0/0	0/0	0/0	0/0	0/0	0/0	0/0	./.	0/0	0/0	0/0	0/0	0/0	0/0	0/0	0/0	0/0	0/0	0/0	0/0	0/0	0/0
smed_chr1_21297558	2021-01-01	2021-01-01	2021-01-01	2021-01-01	2021-01-01	2021-01-01	0/1	2021-01-01	./.	2021-01-01	./.	./.	2021-01-01	0/0	2021-01-01	./.	2021-01-01	2021-01-01	0/1	2021-01-01	./.	2021-01-01	2021-01-01	2021-01-01	2021-01-01	2021-01-01	./.	2021-01-01
smed_chr1_21297570	0/0	0/0	0/0	0/0	0/0	0/0	0/0	0/0	0/0	0/0	./.	0/0	0/0	0/0	0/0	0/0	0/0	0/0	0/0	0/0	./.	0/0	0/0	0/0	0/0	0/0	0/0	0/0
smed_chr1_21297634	0/1	0/1	0/1	0/1	0/1	0/0	0/1	0/1	0/1	0/1	./.	./.	0/1	0/0	0/0	0/1	0/1	0/1	0/1	0/0	./.	0/1	./.	0/1	0/0	0/1	0/1	0/1
smed_chr1_21331836	./.	0/1	./.	0/1	0/1	0/1	0/1	0/1	0/1	0/1	0/1	0/1	0/1	./.	0/1	0/1	./.	0/1	0/1	0/1	0/1	0/1	0/1	0/1	0/1	0/1	0/1	0/1
smed_chr1_21331887	./.	0/1	./.	0/1	0/1	0/1	0/1	0/1	0/1	0/1	0/1	0/1	0/1	./.	0/1	0/1	./.	0/1	0/1	0/1	0/1	0/1	0/1	0/1	0/1	0/1	0/1	0/1
smed_chr1_21331923	./.	0/1	./.	0/1	0/1	0/1	0/1	0/1	0/1	0/1	0/1	2021-01-01	2021-01-01	./.	2021-01-01	0/1	./.	0/1	0/1	0/1	0/1	0/1	0/1	0/1	0/1	0/1	0/1	0/1
smed_chr1_21381407	2021-01-01	2021-01-01	2021-01-01	2021-01-01	2021-01-01	2021-01-01	2021-01-01	2021-01-01	2021-01-01	2021-01-01	2021-01-01	./.	2021-01-01	0/1	./.	2021-01-01	2021-01-01	2021-01-01	2021-01-01	2021-01-01	2021-01-01	2021-01-01	2021-01-01	2021-01-01	2021-01-01	2021-01-01	2021-01-01	2021-01-01
smed_chr1_21439881	2021-01-01	2021-01-01	2021-01-01	2021-01-01	2021-01-01	0/1	0/1	2021-01-01	2021-01-01	0/1	0/1	2021-01-01	2021-01-01	0/1	2021-01-01	2021-01-01	0/1	2021-01-01	2021-01-01	2021-01-01	2021-01-01	2021-01-01	2021-01-01	2021-01-01	2021-01-01	2021-01-01	0/1	2021-01-01
smed_chr1_21439919	2021-01-01	2021-01-01	2021-01-01	2021-01-01	2021-01-01	0/1	0/1	2021-01-01	2021-01-01	0/1	0/1	2021-01-01	2021-01-01	0/1	2021-01-01	2021-01-01	0/1	2021-01-01	2021-01-01	2021-01-01	2021-01-01	2021-01-01	2021-01-01	2021-01-01	2021-01-01	2021-01-01	0/1	2021-01-01
smed_chr1_21439929	2021-01-01	2021-01-01	2021-01-01	2021-01-01	2021-01-01	0/1	0/1	2021-01-01	2021-01-01	0/1	0/1	2021-01-01	2021-01-01	0/1	2021-01-01	2021-01-01	2021-01-01	2021-01-01	2021-01-01	2021-01-01	2021-01-01	2021-01-01	2021-01-01	2021-01-01	2021-01-01	2021-01-01	0/1	2021-01-01
smed_chr1_21439981	0/0	0/0	0/0	0/0	0/0	./.	0/0	0/0	0/0	0/0	0/1	0/0	0/0	0/0	0/0	0/0	0/0	0/0	0/0	0/0	0/0	0/0	0/0	0/0	0/0	0/0	0/0	0/0
smed_chr1_21439998	0/0	0/0	0/0	0/0	0/0	0/0	0/0	0/0	0/0	./.	0/0	0/0	0/0	0/0	0/0	0/0	0/0	0/0	0/0	0/0	0/0	0/0	0/0	0/0	0/0	0/0	0/0	0/0
smed_chr1_21440103	2021-01-01	2021-01-01	2021-01-01	2021-01-01	2021-01-01	./.	0/1	2021-01-01	2021-01-01	2021-01-01	./.	./.	2021-01-01	0/1	2021-01-01	2021-01-01	2021-01-01	2021-01-01	2021-01-01	2021-01-01	2021-01-01	2021-01-01	2021-01-01	2021-01-01	2021-01-01	2021-01-01	2021-01-01	2021-01-01
smed_chr1_21440120	2021-01-01	2021-01-01	2021-01-01	2021-01-01	2021-01-01	./.	0/1	2021-01-01	2021-01-01	2021-01-01	./.	2021-01-01	2021-01-01	0/1	2021-01-01	2021-01-01	2021-01-01	2021-01-01	2021-01-01	2021-01-01	2021-01-01	2021-01-01	2021-01-01	2021-01-01	2021-01-01	2021-01-01	2021-01-01	2021-01-01
smed_chr1_21440158	2021-01-01	2021-01-01	2021-01-01	2021-01-01	2021-01-01	./.	0/1	2021-01-01	2021-01-01	./.	./.	2021-01-01	2021-01-01	0/1	2021-01-01	2021-01-01	2021-01-01	2021-01-01	2021-01-01	2021-01-01	2021-01-01	2021-01-01	2021-01-01	2021-01-01	2021-01-01	2021-01-01	2021-01-01	2021-01-01
smed_chr1_21440190	2021-01-01	2021-01-01	2021-01-01	2021-01-01	2021-01-01	./.	0/1	2021-01-01	2021-01-01	./.	0/1	./.	2021-01-01	0/1	2021-01-01	2021-01-01	./.	2021-01-01	2021-01-01	2021-01-01	2021-01-01	2021-01-01	2021-01-01	2021-01-01	2021-01-01	2021-01-01	./.	2021-01-01
smed_chr1_21440834	0/0	0/0	0/0	0/0	0/0	./.	0/0	0/1	0/0	0/0	0/0	0/0	0/1	0/0	0/0	0/0	0/0	0/0	0/0	0/0	./.	0/0	0/0	0/1	0/0	./.	0/1	0/0
smed_chr1_21440865	0/0	0/0	0/0	0/0	0/0	./.	0/0	0/0	0/0	0/0	0/0	0/0	0/0	0/0	0/0	0/0	0/0	0/0	0/0	0/0	./.	0/0	0/0	0/0	0/0	./.	0/0	0/0
smed_chr1_21440911	0/0	0/0	0/0	0/0	0/0	./.	0/0	0/0	0/0	0/1	0/0	0/1	0/1	0/1	0/1	0/0	0/0	0/0	0/0	0/0	./.	0/0	0/0	0/0	0/0	./.	0/0	0/0
smed_chr1_21466079	0/0	0/0	0/0	0/0	0/0	0/0	0/0	0/0	0/0	0/0	0/0	0/0	./.	./.	0/0	0/0	0/0	0/0	0/0	0/0	0/0	0/0	0/0	0/0	0/0	0/0	0/0	0/0
smed_chr1_21466084	0/0	0/0	0/0	0/0	0/0	0/0	0/0	0/0	0/0	0/0	0/0	0/0	0/0	./.	0/0	0/0	0/0	0/0	0/0	0/0	0/0	0/0	0/0	0/0	0/0	0/0	0/0	0/0
smed_chr1_21466105	0/0	0/0	0/0	0/0	0/0	0/0	0/0	0/0	0/0	0/0	0/0	0/0	0/0	./.	0/0	0/0	0/0	0/0	0/0	0/0	0/0	0/0	0/0	0/0	0/0	0/0	0/0	0/0
smed_chr1_21466106	0/0	0/0	0/0	0/0	0/0	0/0	0/0	0/0	0/0	0/0	0/0	0/0	0/0	./.	0/1	0/0	0/0	0/0	0/0	0/0	0/0	0/0	0/0	0/0	0/0	0/0	0/0	0/0
smed_chr1_21466122	0/0	0/0	0/0	0/0	0/0	0/0	0/0	0/0	0/0	0/0	0/0	0/0	0/0	./.	0/1	0/0	0/0	0/0	0/0	0/0	0/0	0/0	0/0	0/0	0/0	0/0	0/0	0/0
smed_chr1_21466123	0/0	0/0	0/0	0/0	0/0	0/0	0/0	0/0	0/0	0/0	0/0	0/0	0/0	./.	0/0	0/0	0/0	0/0	0/0	0/0	0/0	0/0	0/0	0/0	0/0	0/0	0/0	0/0
smed_chr1_21466125	0/0	0/0	0/0	0/0	0/0	0/0	0/0	0/0	0/0	0/0	0/0	0/0	0/0	./.	0/0	0/1	0/0	0/0	0/1	0/1	0/0	0/0	0/0	./.	0/1	2021-01-01	0/1	0/1
smed_chr1_21466135	./.	0/0	./.	0/1	0/0	0/0	0/0	./.	0/1	0/0	./.	0/0	0/0	./.	0/0	0/0	0/0	0/0	0/0	0/0	0/0	0/0	0/0	0/0	0/0	0/0	0/0	0/0
smed_chr1_21466144	0/0	0/0	0/0	0/0	0/0	0/0	0/0	0/0	0/0	0/0	0/0	0/0	0/0	./.	0/0	0/0	0/0	0/0	0/0	0/0	0/0	0/0	0/0	0/0	0/0	0/0	0/0	0/0
smed_chr1_21466155	0/0	0/0	0/0	0/0	0/0	0/0	0/0	0/0	0/0	0/0	0/0	0/0	0/0	./.	0/0	0/0	0/0	0/0	0/0	0/0	0/0	0/0	0/0	0/0	0/0	0/0	0/0	0/0
smed_chr1_21466181	0/0	0/0	0/0	0/0	0/0	0/0	0/0	0/0	0/0	0/0	0/0	0/0	0/0	./.	0/0	0/0	0/0	0/0	0/0	0/0	0/0	0/0	0/0	0/0	0/0	0/0	0/0	0/0
smed_chr1_21466200	2021-01-01	2021-01-01	2021-01-01	2021-01-01	2021-01-01	2021-01-01	2021-01-01	2021-01-01	2021-01-01	2021-01-01	2021-01-01	2021-01-01	2021-01-01	./.	./.	2021-01-01	2021-01-01	2021-01-01	2021-01-01	2021-01-01	2021-01-01	2021-01-01	2021-01-01	2021-01-01	2021-01-01	2021-01-01	2021-01-01	2021-01-01
smed_chr1_21527427	0/0	0/0	0/0	0/0	0/0	0/0	0/0	0/0	0/0	0/0	0/0	./.	0/0	0/0	0/0	0/0	0/0	0/0	0/0	0/0	0/0	0/0	0/0	0/0	0/0	0/0	0/0	0/0
smed_chr1_21527475	2021-01-01	2021-01-01	2021-01-01	2021-01-01	2021-01-01	2021-01-01	0/1	2021-01-01	2021-01-01	2021-01-01	2021-01-01	./.	0/0	0/1	0/0	2021-01-01	0/1	2021-01-01	2021-01-01	2021-01-01	0/1	0/1	2021-01-01	0/1	2021-01-01	2021-01-01	0/1	2021-01-01
smed_chr1_21527488	2021-01-01	2021-01-01	2021-01-01	2021-01-01	2021-01-01	2021-01-01	0/1	2021-01-01	./.	2021-01-01	2021-01-01	./.	0/0	0/1	0/0	2021-01-01	0/1	2021-01-01	2021-01-01	2021-01-01	2021-01-01	0/1	2021-01-01	0/1	2021-01-01	./.	0/1	2021-01-01
smed_chr1_21527506	2021-01-01	2021-01-01	2021-01-01	2021-01-01	2021-01-01	2021-01-01	0/1	2021-01-01	./.	2021-01-01	2021-01-01	./.	0/0	0/1	0/0	2021-01-01	0/1	2021-01-01	2021-01-01	2021-01-01	0/1	0/1	2021-01-01	0/1	2021-01-01	./.	0/1	2021-01-01
smed_chr1_21527536	2021-01-01	2021-01-01	2021-01-01	2021-01-01	2021-01-01	2021-01-01	0/1	2021-01-01	2021-01-01	2021-01-01	2021-01-01	./.	0/0	0/1	0/0	2021-01-01	0/1	2021-01-01	2021-01-01	2021-01-01	0/1	0/1	2021-01-01	0/1	2021-01-01	2021-01-01	2021-01-01	2021-01-01
smed_chr1_21527542	2021-01-01	2021-01-01	2021-01-01	2021-01-01	2021-01-01	2021-01-01	2021-01-01	2021-01-01	2021-01-01	2021-01-01	2021-01-01	./.	0/0	0/1	0/0	2021-01-01	0/1	2021-01-01	2021-01-01	2021-01-01	0/1	0/1	2021-01-01	0/1	2021-01-01	2021-01-01	0/1	2021-01-01
smed_chr1_21527549	2021-01-01	2021-01-01	2021-01-01	2021-01-01	2021-01-01	2021-01-01	0/1	2021-01-01	2021-01-01	2021-01-01	2021-01-01	./.	0/0	0/1	0/0	2021-01-01	0/1	2021-01-01	2021-01-01	2021-01-01	0/1	0/1	2021-01-01	0/1	2021-01-01	2021-01-01	0/1	2021-01-01
smed_chr1_21527603	2021-01-01	2021-01-01	2021-01-01	2021-01-01	2021-01-01	2021-01-01	0/1	2021-01-01	2021-01-01	2021-01-01	2021-01-01	./.	0/0	0/1	0/0	2021-01-01	0/1	2021-01-01	2021-01-01	2021-01-01	0/1	0/1	2021-01-01	0/1	2021-01-01	2021-01-01	0/1	2021-01-01
smed_chr1_21552002	0/0	0/0	0/0	0/0	0/0	0/0	0/0	0/0	0/0	0/0	0/0	0/0	0/0	0/0	0/0	0/0	0/0	0/0	0/0	0/0	./.	0/0	0/0	0/0	0/0	0/0	0/0	0/0
smed_chr1_21552179	0/0	0/0	0/0	0/0	0/0	0/0	0/0	0/0	0/0	0/0	0/0	0/0	0/0	0/0	0/0	0/0	0/0	0/0	0/0	0/0	./.	0/0	0/0	0/0	0/0	0/0	0/0	0/0
smed_chr1_21552186	0/0	0/0	0/0	0/0	0/0	0/0	0/0	0/0	0/0	0/0	0/0	0/0	0/0	0/0	0/0	0/0	0/0	0/0	0/0	0/0	./.	0/0	0/0	0/0	0/0	0/0	0/0	0/0
smed_chr1_21633118	0/0	0/0	0/0	0/0	0/0	0/0	0/0	0/0	0/0	0/0	0/0	0/1	0/1	0/0	0/1	0/0	./.	0/0	0/0	0/0	0/0	0/0	0/0	0/0	0/0	0/0	0/0	0/0
smed_chr1_21633142	0/0	0/0	0/0	0/0	0/0	0/0	0/0	0/0	0/0	0/0	0/0	0/1	0/1	0/0	0/1	0/0	0/0	0/0	0/0	0/0	0/0	0/0	0/0	0/0	0/0	0/0	0/0	0/0
smed_chr1_21633183	0/1	0/1	0/1	0/1	0/1	0/1	./.	0/1	0/1	0/1	0/1	0/0	0/0	0/0	0/0	0/1	./.	0/1	0/1	0/1	./.	0/1	./.	0/1	0/1	0/1	./.	0/1
smed_chr1_21633194	2021-01-01	2021-01-01	2021-01-01	2021-01-01	2021-01-01	./.	./.	2021-01-01	2021-01-01	2021-01-01	2021-01-01	2021-01-01	2021-01-01	0/1	2021-01-01	2021-01-01	2021-01-01	2021-01-01	2021-01-01	2021-01-01	./.	2021-01-01	./.	./.	2021-01-01	2021-01-01	./.	2021-01-01
smed_chr1_21633201	2021-01-01	2021-01-01	2021-01-01	2021-01-01	2021-01-01	./.	0/1	2021-01-01	2021-01-01	2021-01-01	2021-01-01	2021-01-01	./.	0/1	2021-01-01	2021-01-01	2021-01-01	2021-01-01	2021-01-01	2021-01-01	./.	2021-01-01	./.	./.	2021-01-01	./.	./.	2021-01-01
smed_chr1_21633238	0/0	0/0	0/0	0/0	0/0	0/0	0/0	0/0	0/0	0/0	0/0	0/0	0/0	0/0	0/0	0/0	0/0	0/0	0/0	0/0	0/0	0/0	0/0	0/0	0/0	0/0	0/0	0/0
smed_chr1_21633241	0/0	0/0	0/0	2021-01-01	0/0	0/0	0/0	0/0	0/0	0/0	0/0	2021-01-01	0/0	0/0	0/0	0/0	./.	0/0	0/0	0/0	./.	0/0	0/0	0/0	2021-01-01	0/0	0/0	0/0
smed_chr1_21633494	0/1	0/1	0/1	0/1	0/1	0/1	0/1	0/1	0/1	0/1	0/1	0/0	0/0	0/0	0/0	0/1	./.	0/1	0/1	0/1	./.	0/1	./.	0/1	0/1	0/1	./.	0/1
smed_chr1_21633640	0/0	0/0	0/0	0/0	0/0	0/0	./.	0/0	0/0	0/0	0/0	0/0	0/0	0/0	0/0	0/0	0/0	0/0	0/0	0/0	0/0	0/0	0/0	0/0	0/0	0/0	0/0	0/0
smed_chr1_21681035	2021-01-01	2021-01-01	2021-01-01	2021-01-01	2021-01-01	./.	./.	2021-01-01	2021-01-01	2021-01-01	2021-01-01	2021-01-01	2021-01-01	./.	2021-01-01	2021-01-01	./.	2021-01-01	2021-01-01	2021-01-01	./.	2021-01-01	2021-01-01	2021-01-01	2021-01-01	2021-01-01	2021-01-01	2021-01-01
smed_chr1_21927277	0/0	0/0	0/0	0/0	0/0	0/0	0/0	0/0	0/0	0/0	0/0	0/0	0/0	0/0	0/0	0/0	0/0	0/0	0/0	0/0	0/0	0/0	0/0	0/0	0/0	0/0	0/0	0/0
smed_chr1_21927291	0/0	0/0	0/0	0/0	0/0	0/0	0/0	0/0	0/0	0/0	0/0	0/0	0/0	0/0	0/0	0/0	0/0	0/0	0/0	0/0	0/0	0/0	0/0	0/0	0/0	0/0	0/0	0/0
smed_chr1_21927302	0/0	0/0	0/0	0/0	0/0	0/0	0/0	0/0	0/0	0/0	0/0	0/0	0/0	0/0	0/0	0/0	0/0	0/0	0/0	0/0	0/0	0/0	0/0	0/0	0/0	0/0	0/0	0/0
smed_chr1_21927307	2021-01-01	2021-01-01	2021-01-01	2021-01-01	2021-01-01	./.	0/1	0/1	0/1	0/1	0/1	0/1	0/0	0/1	0/0	2021-01-01	./.	2021-01-01	./.	2021-01-01	0/1	./.	0/1	0/1	2021-01-01	0/1	0/1	2021-01-01
smed_chr1_21927316	2021-01-01	2021-01-01	2021-01-01	2021-01-01	2021-01-01	./.	0/1	0/1	0/1	0/1	0/1	0/1	./.	0/1	0/0	2021-01-01	./.	2021-01-01	./.	2021-01-01	0/1	2021-01-01	0/1	0/1	2021-01-01	0/1	0/1	2021-01-01
smed_chr1_21927321	2021-01-01	2021-01-01	2021-01-01	2021-01-01	./.	0/1	0/1	0/1	0/1	0/1	0/1	0/1	0/0	0/1	0/0	2021-01-01	./.	2021-01-01	0/1	2021-01-01	0/1	./.	0/1	0/1	2021-01-01	0/1	0/1	./.
smed_chr1_21927347	0/0	0/0	0/0	0/0	0/0	0/0	0/0	0/0	0/0	0/0	0/0	0/0	0/0	0/0	0/0	0/0	0/0	0/0	0/0	0/0	0/0	0/0	0/0	0/0	0/0	0/0	0/0	0/0
smed_chr1_22018009	0/0	0/0	0/0	0/0	0/0	./.	0/0	0/0	0/0	0/0	0/0	./.	0/0	0/0	0/0	0/0	0/1	0/0	0/0	./.	./.	0/0	0/0	./.	0/0	0/0	0/0	0/0
smed_chr1_22018032	0/0	0/0	0/0	0/0	0/0	./.	0/0	0/0	0/0	0/0	0/0	./.	0/0	0/0	0/0	0/0	0/0	0/0	0/0	./.	./.	0/0	0/0	./.	0/0	0/0	0/0	0/0
smed_chr1_22018049	0/0	0/0	0/0	0/0	0/0	./.	0/0	0/0	0/0	0/0	0/0	./.	0/1	0/0	0/1	0/0	0/0	0/0	0/0	./.	./.	0/0	0/0	./.	0/0	0/0	0/0	0/0
smed_chr1_22018087	0/0	0/0	0/0	0/0	0/0	./.	0/0	0/0	0/1	0/1	0/0	./.	0/0	0/0	0/0	0/0	./.	0/0	0/0	./.	./.	0/0	0/0	./.	0/0	0/0	0/0	0/0
smed_chr1_22018102	0/0	0/0	0/0	0/0	0/0	./.	0/0	0/0	0/0	0/0	0/0	./.	0/0	0/0	0/0	0/0	0/0	0/0	0/0	./.	./.	0/0	0/0	./.	0/0	0/0	0/0	0/0
smed_chr1_22018103	0/0	0/0	0/0	0/0	0/0	./.	0/0	0/0	0/0	0/0	0/0	./.	0/0	0/0	0/0	0/0	0/0	0/0	0/0	./.	./.	0/0	0/0	./.	0/0	0/0	0/0	0/0
smed_chr1_22134758	2021-01-01	2021-01-01	2021-01-01	2021-01-01	2021-01-01	2021-01-01	0/1	2021-01-01	0/1	0/1	2021-01-01	2021-01-01	2021-01-01	0/1	2021-01-01	2021-01-01	0/1	2021-01-01	./.	0/1	2021-01-01	2021-01-01	./.	0/1	2021-01-01	2021-01-01	0/1	2021-01-01
smed_chr1_22134787	0/0	0/0	0/0	0/0	0/0	0/0	0/0	0/0	0/1	0/1	0/0	0/0	0/0	0/0	0/0	0/0	0/0	0/0	0/0	0/0	0/0	0/0	0/0	0/0	0/0	0/0	0/0	0/0
smed_chr1_22134879	2021-01-01	2021-01-01	2021-01-01	2021-01-01	2021-01-01	2021-01-01	0/1	2021-01-01	2021-01-01	2021-01-01	2021-01-01	2021-01-01	2021-01-01	0/1	2021-01-01	2021-01-01	0/1	2021-01-01	./.	0/1	2021-01-01	2021-01-01	./.	0/1	2021-01-01	2021-01-01	0/1	2021-01-01
smed_chr1_22134903	2021-01-01	2021-01-01	2021-01-01	2021-01-01	2021-01-01	2021-01-01	0/1	2021-01-01	2021-01-01	2021-01-01	2021-01-01	2021-01-01	2021-01-01	0/1	2021-01-01	2021-01-01	./.	2021-01-01	./.	0/1	2021-01-01	2021-01-01	./.	0/1	2021-01-01	2021-01-01	0/1	2021-01-01
smed_chr1_22134910	2021-01-01	2021-01-01	2021-01-01	2021-01-01	2021-01-01	2021-01-01	0/1	2021-01-01	0/1	0/1	0/1	0/1	0/1	0/1	0/1	2021-01-01	0/1	2021-01-01	./.	0/1	2021-01-01	2021-01-01	0/1	0/1	2021-01-01	2021-01-01	0/1	2021-01-01
smed_chr1_22134956	0/0	0/0	0/0	0/0	0/0	0/0	0/0	0/0	0/0	0/0	0/0	0/0	0/0	0/0	0/0	0/0	0/0	0/0	0/0	0/0	./.	0/0	0/0	0/0	0/0	0/0	0/0	0/0
smed_chr1_22134975	0/0	0/0	0/0	0/0	0/0	0/0	0/0	0/0	0/0	0/0	./.	0/0	0/0	0/0	0/0	0/0	0/0	0/0	0/0	0/0	0/0	0/0	0/0	0/0	0/0	0/0	0/0	0/0
smed_chr1_22550493	2021-01-01	2021-01-01	2021-01-01	2021-01-01	2021-01-01	2021-01-01	./.	2021-01-01	2021-01-01	2021-01-01	2021-01-01	2021-01-01	2021-01-01	2021-01-01	2021-01-01	2021-01-01	2021-01-01	2021-01-01	2021-01-01	2021-01-01	2021-01-01	2021-01-01	2021-01-01	./.	2021-01-01	2021-01-01	2021-01-01	2021-01-01
smed_chr1_22550494	2021-01-01	2021-01-01	2021-01-01	2021-01-01	2021-01-01	2021-01-01	./.	2021-01-01	./.	2021-01-01	2021-01-01	2021-01-01	2021-01-01	2021-01-01	2021-01-01	2021-01-01	2021-01-01	2021-01-01	2021-01-01	2021-01-01	2021-01-01	2021-01-01	2021-01-01	./.	2021-01-01	2021-01-01	2021-01-01	2021-01-01
smed_chr1_22550636	0/1	0/1	0/1	0/1	0/1	0/1	./.	0/1	0/1	0/1	0/1	2021-01-01	2021-01-01	0/1	2021-01-01	0/1	./.	0/1	0/1	0/1	0/1	./.	./.	./.	0/1	0/1	./.	0/1
smed_chr1_22550682	0/1	0/1	0/1	0/1	0/1	0/1	./.	0/1	0/1	0/1	0/1	2021-01-01	2021-01-01	0/1	2021-01-01	0/1	./.	0/1	0/1	0/1	0/1	./.	./.	./.	0/1	0/1	./.	0/1
smed_chr1_22550691	0/1	0/1	0/1	0/1	0/1	0/1	./.	0/1	0/0	0/0	0/1	0/0	0/0	0/1	0/0	0/1	./.	0/1	0/1	0/1	0/1	0/1	./.	./.	0/1	0/1	./.	0/1
smed_chr1_22550705	0/1	0/1	0/1	0/1	0/1	0/1	./.	0/1	0/1	0/1	0/1	2021-01-01	2021-01-01	0/1	2021-01-01	0/1	./.	0/1	0/1	0/1	0/1	./.	./.	./.	0/1	0/1	./.	0/1
smed_chr1_22555983	0/1	0/1	0/1	0/1	0/1	0/0	0/0	0/0	0/1	0/1	0/1	./.	0/0	0/1	0/0	0/1	0/1	0/1	0/1	0/1	0/1	0/1	0/1	0/1	0/1	0/1	0/1	0/1
smed_chr1_22555999	0/0	0/0	0/0	0/0	0/0	0/0	0/0	0/0	0/1	0/1	0/0	0/0	0/0	0/0	0/0	0/0	0/0	0/0	0/0	0/0	0/0	0/0	0/0	0/0	0/0	0/0	0/0	0/0
smed_chr1_22646195	0/1	0/1	0/1	0/1	0/1	./.	./.	0/1	2021-01-01	./.	0/1	0/1	0/1	./.	0/1	0/1	0/1	0/1	0/1	0/1	0/1	0/1	0/1	0/1	0/1	0/1	./.	0/1
smed_chr1_22760858	0/0	0/0	0/0	0/0	0/0	0/0	0/0	0/0	0/0	0/0	0/0	0/0	0/0	./.	0/0	0/0	0/0	0/0	0/0	0/0	0/0	0/0	0/0	0/0	0/0	0/0	0/0	0/0
smed_chr1_22760900	0/0	0/0	0/0	0/0	0/0	0/0	0/0	0/0	0/0	0/0	0/0	0/0	0/0	./.	0/0	0/0	0/0	0/0	0/0	0/0	./.	0/0	0/0	0/0	0/0	0/0	0/0	0/0
smed_chr1_22760941	0/0	0/0	0/0	0/0	0/0	0/0	0/0	0/0	0/0	0/0	./.	0/0	0/0	./.	0/0	0/0	0/0	0/0	0/0	0/0	0/0	0/0	0/0	0/0	0/0	0/0	0/0	0/0
smed_chr1_22760957	0/0	0/0	0/0	0/0	0/0	0/0	0/0	0/0	0/0	0/0	0/0	0/0	0/0	./.	0/0	0/0	0/0	0/0	0/0	0/0	0/0	0/0	0/0	0/0	0/0	0/0	0/0	0/0
smed_chr1_22761123	0/0	0/0	0/0	0/0	0/0	./.	0/0	0/0	0/0	0/0	0/0	0/1	./.	./.	./.	0/0	0/0	0/0	0/0	0/0	0/0	0/0	0/0	0/0	0/0	0/0	0/0	0/0
smed_chr1_22843699	0/1	0/1	0/1	0/1	0/1	0/1	0/1	0/1	0/0	./.	0/1	0/0	0/0	./.	0/0	0/1	0/1	0/1	0/1	0/1	0/1	0/1	0/1	0/1	0/1	0/1	0/1	0/1
smed_chr1_22843704	0/0	0/0	0/0	0/0	0/0	0/0	./.	0/0	0/0	0/0	0/0	./.	0/1	0/0	0/1	0/0	0/0	0/0	0/0	0/0	0/0	0/0	0/0	0/0	0/0	0/0	0/0	0/0
smed_chr1_22843738	0/0	0/0	0/0	0/0	0/0	0/0	./.	0/0	0/0	0/0	0/0	./.	0/1	0/0	0/1	0/0	0/0	0/0	0/0	0/0	0/0	0/0	0/0	0/0	0/0	0/0	0/0	0/0
smed_chr1_22843762	0/0	0/0	0/0	0/0	0/0	0/0	0/0	0/0	0/0	0/0	./.	0/0	0/0	./.	./.	0/0	0/0	0/0	0/0	0/0	0/0	0/0	0/0	0/0	0/0	0/0	0/0	0/0
smed_chr1_22843780	0/0	0/0	0/0	0/0	0/0	0/0	0/0	0/0	0/1	./.	0/0	0/0	0/0	0/0	0/0	0/0	0/0	0/0	0/0	0/0	0/0	0/0	0/0	0/0	0/0	0/0	0/0	0/0
smed_chr1_22843789	0/0	0/0	0/0	0/0	0/0	0/0	0/0	0/0	0/1	./.	0/0	0/0	0/0	0/0	0/0	0/0	0/0	0/0	0/0	0/0	0/0	0/0	0/0	0/0	0/0	0/0	0/0	0/0
smed_chr1_22843791	0/1	0/1	0/1	0/1	0/1	0/1	0/1	0/1	0/0	./.	0/1	0/0	0/0	./.	0/0	0/1	0/1	0/1	0/1	0/1	0/1	0/1	0/1	0/1	0/1	0/1	0/1	0/1
smed_chr1_22843818	0/1	0/1	0/1	0/1	0/1	0/1	0/1	0/1	0/1	./.	0/1	0/0	0/0	./.	0/0	0/1	0/1	0/1	0/1	0/1	0/1	0/1	0/1	0/1	0/1	0/1	0/1	0/1
smed_chr1_22843942	0/0	0/0	0/0	0/0	0/0	0/0	0/0	0/0	0/0	0/0	0/0	0/0	0/0	0/0	0/0	0/0	0/0	0/0	0/0	0/0	0/0	0/0	0/0	0/0	0/0	0/0	0/0	0/0
smed_chr1_22843994	0/0	0/0	0/0	0/0	0/0	0/0	./.	0/0	0/0	0/0	0/0	0/0	0/0	0/0	0/0	0/0	0/0	0/0	0/0	0/0	0/0	0/0	0/0	0/0	0/0	0/0	0/0	0/0
smed_chr1_22849066	0/0	0/0	0/0	0/0	0/0	0/0	./.	./.	0/0	0/0	0/0	0/0	0/0	0/0	0/0	0/0	0/0	0/0	0/0	0/0	0/0	0/1	0/0	0/0	0/0	0/0	0/0	0/0
smed_chr1_22849105	0/0	0/0	0/0	0/0	0/0	./.	0/0	0/0	0/0	0/0	0/0	0/1	0/1	0/1	./.	0/0	0/0	0/0	0/0	0/0	0/0	./.	0/0	0/0	0/0	0/0	0/0	0/0
smed_chr1_22849118	0/1	0/1	0/1	0/1	0/1	0/0	0/0	0/0	0/0	0/0	0/0	0/0	0/0	0/0	0/0	0/0	0/0	0/0	0/0	0/0	0/0	0/0	0/0	0/0	0/0	0/0	0/0	0/0
smed_chr1_22849150	0/0	0/0	0/0	0/0	0/0	0/1	0/0	0/0	0/0	0/0	./.	0/0	0/0	./.	./.	0/0	./.	0/0	0/0	0/0	0/0	./.	0/0	0/0	0/0	0/0	0/0	0/0
smed_chr1_22849194	0/0	0/0	0/0	0/0	0/0	0/0	0/0	0/0	0/1	./.	0/0	0/0	0/0	0/0	0/0	0/0	0/0	0/0	0/0	0/0	0/0	0/0	0/0	0/0	0/0	0/0	0/0	0/0
smed_chr1_22849213	0/0	0/0	0/0	0/0	0/0	./.	0/0	0/0	0/0	0/0	0/0	0/1	0/1	0/1	./.	0/0	0/0	0/0	0/0	0/0	0/0	0/0	0/0	0/0	0/0	0/0	0/0	0/0
smed_chr1_22849221	0/0	0/0	0/0	0/0	0/0	0/0	0/0	0/0	0/1	./.	0/0	0/0	0/0	0/0	0/0	0/0	0/0	0/0	0/0	0/0	0/0	0/0	0/0	0/0	0/0	0/0	0/0	0/0
smed_chr1_22849225	0/1	0/1	0/1	0/1	0/1	0/1	0/1	0/1	0/0	./.	0/1	0/0	./.	./.	0/0	0/1	0/1	0/1	0/0	0/1	0/1	./.	0/1	./.	0/1	0/1	0/1	0/1
smed_chr1_22849228	0/0	0/0	0/0	0/0	0/0	0/0	0/0	0/0	0/0	0/0	0/0	0/0	0/0	0/0	0/0	0/0	0/0	0/0	0/0	0/0	0/0	./.	0/0	0/0	0/0	0/0	0/0	0/0
smed_chr1_22897827	0/0	0/0	0/0	0/0	0/0	0/0	./.	0/0	0/0	0/0	0/0	0/0	0/0	0/0	0/0	0/0	0/0	0/0	0/0	0/0	0/0	0/0	0/0	0/0	0/0	0/0	0/0	0/0
smed_chr1_22897843	2021-01-01	2021-01-01	2021-01-01	2021-01-01	2021-01-01	2021-01-01	./.	2021-01-01	2021-01-01	./.	2021-01-01	0/1	0/1	./.	0/1	2021-01-01	2021-01-01	2021-01-01	2021-01-01	2021-01-01	./.	2021-01-01	2021-01-01	2021-01-01	2021-01-01	2021-01-01	2021-01-01	2021-01-01
smed_chr1_22897866	0/1	0/1	0/1	0/1	0/1	0/1	./.	0/1	0/1	./.	0/1	0/0	0/0	./.	0/0	0/1	./.	0/1	0/1	./.	0/1	0/1	0/1	0/1	0/1	0/1	0/1	0/1
smed_chr1_22897889	0/1	0/1	0/1	0/1	0/1	0/1	./.	0/1	0/1	./.	0/1	0/0	0/0	./.	0/0	0/1	./.	0/1	0/1	./.	0/1	0/1	0/1	0/1	0/1	0/1	0/1	0/1
smed_chr1_22897892	0/1	0/1	0/1	0/1	0/1	0/1	./.	0/1	0/1	./.	0/1	0/0	0/0	./.	0/0	0/1	./.	0/1	0/1	./.	0/1	0/1	0/1	0/1	0/1	0/1	2021-01-01	0/1
smed_chr1_22897899	0/1	0/1	0/1	0/1	0/1	0/1	./.	0/1	0/1	./.	0/1	0/0	0/0	./.	0/0	0/1	./.	0/1	0/1	./.	0/1	0/1	0/1	0/1	0/1	0/1	0/1	0/1
smed_chr1_22897942	0/0	0/0	0/0	0/0	0/0	0/0	0/0	0/0	0/0	0/0	0/0	0/0	0/0	0/0	0/0	0/0	0/0	0/0	0/0	0/0	0/0	0/0	0/0	0/0	0/0	0/0	0/0	0/0
smed_chr1_22934741	0/0	0/0	0/0	0/0	0/0	0/0	0/0	0/0	0/0	0/0	0/0	./.	0/0	0/0	0/0	0/0	0/0	0/0	0/0	./.	0/0	./.	0/0	./.	0/0	./.	0/0	0/0
smed_chr1_22934752	0/0	0/0	0/0	0/0	0/0	0/0	0/0	0/0	0/1	0/1	0/0	./.	0/0	0/0	0/0	0/0	0/0	0/0	0/0	./.	0/0	./.	0/0	./.	0/0	./.	0/0	0/0
smed_chr1_22934947	0/0	0/0	0/0	0/0	0/0	0/0	0/0	0/0	0/0	0/0	0/0	0/1	0/1	0/1	0/1	0/0	0/0	0/0	0/0	0/0	0/0	0/0	0/0	0/0	0/0	0/0	0/0	0/0
smed_chr1_22934948	0/0	0/0	0/0	0/0	0/0	0/0	0/0	0/0	0/0	0/0	0/0	0/1	0/1	0/1	0/1	0/0	0/0	0/0	0/0	0/0	0/0	0/0	0/0	0/0	0/0	0/0	0/0	0/0
smed_chr1_22970389	0/0	0/0	0/0	0/0	0/0	0/0	0/0	./.	0/0	0/0	0/0	./.	0/0	0/0	0/0	0/0	0/0	0/0	0/0	0/0	./.	0/0	0/0	0/0	0/0	0/0	0/0	0/0
smed_chr1_22970744	0/0	0/0	0/0	0/0	./.	0/0	0/0	0/1	0/0	0/0	0/0	./.	0/0	0/1	0/0	0/0	0/0	0/0	0/0	0/0	2021-01-01	0/0	0/0	0/0	0/0	0/0	0/0	0/0
smed_chr1_23111381	0/0	0/0	0/0	0/0	0/0	0/0	0/0	0/0	0/0	0/0	0/0	./.	0/0	./.	0/1	0/0	0/0	0/0	0/0	./.	./.	0/0	0/0	./.	0/0	0/0	0/0	0/0
smed_chr1_23111382	0/0	0/0	0/0	0/0	0/0	0/0	0/0	0/0	0/0	0/0	0/0	./.	0/0	./.	0/1	0/0	0/0	0/0	0/0	./.	./.	0/0	0/0	./.	0/0	0/0	0/0	0/0
smed_chr1_23111522	0/0	0/0	0/0	0/0	0/0	0/0	0/0	0/0	0/0	0/0	0/0	0/0	0/0	./.	0/0	0/0	0/0	0/0	0/0	./.	./.	0/0	0/0	./.	0/0	0/0	0/0	0/0
smed_chr1_23155000	0/0	0/0	0/0	0/0	0/0	0/0	0/0	0/0	0/1	0/1	0/0	0/0	0/0	./.	0/0	0/0	0/1	0/0	0/0	0/0	0/0	0/0	0/0	0/0	0/0	0/0	0/0	0/0
smed_chr1_23155005	2021-01-01	2021-01-01	2021-01-01	2021-01-01	2021-01-01	./.	0/0	2021-01-01	2021-01-01	2021-01-01	2021-01-01	2021-01-01	2021-01-01	./.	2021-01-01	2021-01-01	2021-01-01	2021-01-01	2021-01-01	2021-01-01	2021-01-01	2021-01-01	2021-01-01	2021-01-01	2021-01-01	2021-01-01	2021-01-01	2021-01-01
smed_chr1_23155045	0/0	0/0	0/0	0/0	0/0	0/0	0/0	0/0	0/0	0/0	0/0	0/0	0/0	./.	0/0	0/0	0/0	0/0	0/0	0/0	0/0	0/0	0/0	0/0	0/0	0/0	0/0	0/0
smed_chr1_23155051	2021-01-01	2021-01-01	2021-01-01	2021-01-01	2021-01-01	./.	0/0	2021-01-01	2021-01-01	2021-01-01	2021-01-01	2021-01-01	2021-01-01	./.	2021-01-01	2021-01-01	2021-01-01	2021-01-01	2021-01-01	2021-01-01	2021-01-01	2021-01-01	2021-01-01	2021-01-01	2021-01-01	2021-01-01	2021-01-01	2021-01-01
smed_chr1_23155070	2021-01-01	2021-01-01	2021-01-01	2021-01-01	2021-01-01	./.	0/0	2021-01-01	2021-01-01	2021-01-01	2021-01-01	2021-01-01	2021-01-01	./.	2021-01-01	2021-01-01	2021-01-01	2021-01-01	2021-01-01	2021-01-01	2021-01-01	2021-01-01	2021-01-01	2021-01-01	2021-01-01	2021-01-01	2021-01-01	2021-01-01
smed_chr1_23155071	2021-01-01	2021-01-01	2021-01-01	2021-01-01	2021-01-01	./.	0/0	2021-01-01	2021-01-01	./.	2021-01-01	2021-01-01	2021-01-01	./.	2021-01-01	2021-01-01	2021-01-01	2021-01-01	2021-01-01	2021-01-01	2021-01-01	2021-01-01	2021-01-01	2021-01-01	2021-01-01	0/1	2021-01-01	2021-01-01
smed_chr1_23155072	2021-01-01	2021-01-01	2021-01-01	2021-01-01	2021-01-01	./.	0/0	2021-01-01	2021-01-01	2021-01-01	2021-01-01	2021-01-01	2021-01-01	./.	2021-01-01	2021-01-01	2021-01-01	2021-01-01	2021-01-01	2021-01-01	2021-01-01	2021-01-01	2021-01-01	2021-01-01	2021-01-01	2021-01-01	2021-01-01	2021-01-01
smed_chr1_23155073	2021-01-01	2021-01-01	2021-01-01	2021-01-01	2021-01-01	./.	0/0	2021-01-01	2021-01-01	2021-01-01	2021-01-01	2021-01-01	2021-01-01	./.	2021-01-01	2021-01-01	2021-01-01	2021-01-01	2021-01-01	2021-01-01	2021-01-01	2021-01-01	2021-01-01	2021-01-01	2021-01-01	2021-01-01	2021-01-01	2021-01-01
smed_chr1_23155097	2021-01-01	2021-01-01	2021-01-01	2021-01-01	2021-01-01	./.	0/0	2021-01-01	2021-01-01	./.	2021-01-01	2021-01-01	2021-01-01	./.	2021-01-01	2021-01-01	2021-01-01	2021-01-01	2021-01-01	2021-01-01	2021-01-01	2021-01-01	2021-01-01	2021-01-01	2021-01-01	2021-01-01	2021-01-01	2021-01-01
smed_chr1_23155112	0/1	0/1	0/1	0/1	0/1	0/1	./.	0/1	0/1	0/1	0/1	0/1	./.	./.	0/1	0/1	./.	0/1	0/0	./.	0/1	0/1	0/1	0/1	0/1	0/1	0/1	0/1
smed_chr1_23155124	0/1	0/1	0/1	0/1	0/1	0/1	./.	0/1	0/0	./.	./.	0/0	./.	./.	0/0	0/1	0/1	0/1	./.	0/0	./.	0/0	0/1	0/1	0/1	0/1	0/1	0/1
smed_chr1_23155127	0/0	0/0	0/0	0/0	0/0	0/0	0/0	0/0	0/0	0/0	0/0	0/0	0/0	./.	0/0	0/0	0/0	0/0	0/0	0/0	0/0	0/0	0/0	0/0	0/0	0/0	0/0	0/0
smed_chr1_23155265	0/0	0/0	0/0	0/0	0/0	0/0	./.	0/0	0/0	0/0	0/0	0/1	./.	0/0	0/1	0/0	./.	0/0	./.	0/0	./.	0/0	0/0	./.	0/0	./.	0/0	0/0
smed_chr1_23206760	0/0	0/0	0/0	0/0	0/0	0/0	2021-01-01	0/0	0/0	0/0	0/0	0/1	0/0	0/1	0/0	0/0	0/0	0/0	0/0	0/0	0/0	0/0	0/0	0/0	0/0	0/0	0/0	0/0
smed_chr1_23206790	0/0	0/0	0/0	0/0	0/0	0/0	0/0	0/0	0/0	0/0	0/0	0/1	0/1	0/1	0/1	0/0	0/0	0/0	0/0	0/0	0/0	0/0	0/0	0/0	0/0	0/0	0/0	0/0
smed_chr1_23206792	0/0	0/0	0/0	0/0	0/0	0/0	2021-01-01	0/0	0/0	0/0	0/0	0/1	0/0	./.	0/0	0/0	0/0	0/0	0/0	0/0	0/0	0/0	0/0	0/0	0/0	0/0	0/0	0/0
smed_chr1_23243082	0/0	0/0	0/0	0/0	0/0	0/0	0/0	0/0	0/1	./.	0/0	0/0	0/0	0/0	0/0	0/0	0/0	0/0	0/0	0/0	0/0	0/0	0/0	0/0	0/0	0/0	0/0	0/0
smed_chr1_23243088	0/0	0/0	0/0	0/0	0/0	0/0	0/0	0/0	0/1	./.	0/0	0/0	0/0	0/0	0/0	0/0	0/0	0/0	0/0	0/0	0/0	0/0	0/0	0/0	0/0	0/0	0/0	0/0
smed_chr1_23243095	0/0	0/0	0/0	0/0	0/0	0/0	0/0	0/0	0/0	0/0	0/0	./.	0/1	./.	2021-01-01	0/0	0/0	0/0	0/0	0/0	0/0	0/0	0/0	0/0	0/0	0/0	0/0	0/0
smed_chr1_23243102	2021-01-01	2021-01-01	2021-01-01	2021-01-01	2021-01-01	2021-01-01	0/1	2021-01-01	0/1	./.	0/1	./.	0/1	./.	2021-01-01	2021-01-01	0/1	2021-01-01	2021-01-01	0/1	0/1	2021-01-01	2021-01-01	0/1	2021-01-01	2021-01-01	0/1	./.
smed_chr1_23243120	0/0	0/0	0/0	0/0	0/0	0/0	0/0	0/0	0/0	./.	0/0	./.	0/1	./.	2021-01-01	0/0	0/0	0/0	0/0	0/0	0/0	0/0	0/0	0/0	0/0	0/0	0/0	0/0
smed_chr1_23243161	2021-01-01	2021-01-01	2021-01-01	2021-01-01	2021-01-01	2021-01-01	0/1	2021-01-01	0/1	./.	0/1	./.	0/1	./.	2021-01-01	2021-01-01	0/1	2021-01-01	2021-01-01	0/1	0/1	2021-01-01	2021-01-01	0/1	2021-01-01	2021-01-01	0/1	2021-01-01
smed_chr1_23272659	0/0	0/0	0/0	0/0	0/1	0/0	0/0	0/0	0/0	0/0	0/0	./.	0/0	0/0	0/0	0/0	0/0	0/0	0/0	0/0	0/0	0/0	0/0	0/0	0/0	0/0	0/0	0/0
smed_chr1_23272741	0/0	0/0	0/0	0/0	0/0	0/0	0/0	0/0	0/0	0/0	0/0	./.	0/0	0/0	0/1	0/0	0/0	0/0	0/0	0/0	0/0	0/0	0/0	0/1	0/0	0/0	0/0	0/0
smed_chr1_23272775	0/0	0/0	0/0	0/0	0/0	0/0	0/0	0/0	0/0	0/0	0/0	./.	0/0	0/0	0/0	0/0	0/0	0/0	0/0	0/0	0/0	0/0	0/0	0/0	0/0	0/0	0/0	0/0
smed_chr1_23278977	2021-01-01	2021-01-01	2021-01-01	2021-01-01	2021-01-01	2021-01-01	0/1	2021-01-01	2021-01-01	2021-01-01	2021-01-01	./.	2021-01-01	0/1	2021-01-01	2021-01-01	0/1	2021-01-01	2021-01-01	2021-01-01	./.	2021-01-01	2021-01-01	0/0	2021-01-01	2021-01-01	./.	2021-01-01
smed_chr1_23279027	0/0	0/0	0/0	0/0	0/0	0/0	0/0	0/0	0/0	0/0	0/0	0/0	0/0	0/0	0/0	0/0	0/0	0/0	0/0	0/1	./.	./.	0/0	0/0	0/0	0/0	0/0	0/0
smed_chr1_23279039	2021-01-01	2021-01-01	2021-01-01	2021-01-01	2021-01-01	2021-01-01	2021-01-01	2021-01-01	2021-01-01	2021-01-01	2021-01-01	./.	2021-01-01	0/1	2021-01-01	2021-01-01	0/1	./.	2021-01-01	./.	./.	2021-01-01	2021-01-01	0/0	2021-01-01	2021-01-01	./.	2021-01-01
smed_chr1_23279041	2021-01-01	2021-01-01	2021-01-01	2021-01-01	2021-01-01	2021-01-01	2021-01-01	2021-01-01	2021-01-01	2021-01-01	2021-01-01	./.	2021-01-01	0/1	2021-01-01	2021-01-01	0/1	2021-01-01	2021-01-01	./.	./.	2021-01-01	2021-01-01	0/0	2021-01-01	2021-01-01	./.	2021-01-01
smed_chr1_23311346	0/0	0/0	0/0	0/0	0/0	0/0	0/0	0/0	0/1	./.	0/0	0/0	0/0	0/0	0/0	0/0	0/0	0/0	0/0	0/0	0/0	0/0	0/0	0/0	0/0	0/0	0/0	0/0
smed_chr1_23311382	0/0	0/0	0/0	0/0	0/0	0/0	0/0	0/0	0/1	./.	0/0	0/0	0/0	0/0	0/0	0/0	0/0	0/0	0/0	0/0	0/0	0/0	0/0	0/0	0/0	0/0	0/0	0/0
smed_chr1_23311471	2021-01-01	2021-01-01	2021-01-01	2021-01-01	2021-01-01	2021-01-01	./.	2021-01-01	0/1	./.	./.	./.	2021-01-01	./.	2021-01-01	2021-01-01	./.	2021-01-01	2021-01-01	2021-01-01	2021-01-01	2021-01-01	2021-01-01	2021-01-01	2021-01-01	2021-01-01	2021-01-01	2021-01-01
smed_chr1_23311535	0/0	0/0	0/0	0/0	0/0	0/0	0/0	0/0	0/1	./.	0/0	0/0	0/0	0/0	0/0	0/0	0/0	0/0	0/0	0/0	0/0	0/0	0/0	0/0	0/0	0/0	0/0	0/0
smed_chr1_23403441	0/0	0/0	0/0	0/0	0/0	0/0	0/0	./.	0/0	0/0	0/0	0/0	./.	./.	0/0	0/0	0/0	0/0	0/0	0/0	0/0	./.	0/0	0/0	0/0	0/0	0/0	0/0
smed_chr1_23403478	2021-01-01	2021-01-01	2021-01-01	2021-01-01	2021-01-01	2021-01-01	0/1	./.	2021-01-01	2021-01-01	0/1	2021-01-01	./.	./.	2021-01-01	2021-01-01	2021-01-01	2021-01-01	2021-01-01	2021-01-01	2021-01-01	./.	2021-01-01	2021-01-01	2021-01-01	2021-01-01	2021-01-01	2021-01-01
smed_chr1_23403546	2021-01-01	2021-01-01	2021-01-01	2021-01-01	2021-01-01	2021-01-01	0/1	./.	2021-01-01	2021-01-01	0/1	2021-01-01	./.	./.	2021-01-01	2021-01-01	2021-01-01	2021-01-01	2021-01-01	2021-01-01	2021-01-01	2021-01-01	2021-01-01	2021-01-01	2021-01-01	2021-01-01	2021-01-01	2021-01-01
smed_chr1_23403694	0/0	0/0	0/0	0/0	0/0	0/0	./.	0/0	0/0	0/0	0/0	0/0	0/0	0/0	0/0	0/0	0/0	0/0	0/0	0/0	0/0	0/0	0/0	0/0	0/0	0/0	0/0	0/0
smed_chr1_23403789	0/0	0/0	0/0	0/0	0/0	0/0	0/0	0/0	0/0	0/0	0/0	./.	0/0	0/0	0/0	0/0	0/0	0/0	0/0	0/0	0/0	0/0	0/0	0/0	0/0	0/0	0/0	0/0
smed_chr1_23465710	./.	0/0	0/0	0/0	./.	0/0	./.	./.	0/0	0/0	0/0	0/0	0/0	0/0	0/0	0/0	0/0	0/0	0/0	0/0	0/0	0/0	0/0	0/0	0/0	0/0	0/0	0/0
smed_chr1_23640544	2021-01-01	2021-01-01	2021-01-01	2021-01-01	2021-01-01	2021-01-01	0/1	0/1	0/1	2021-01-01	2021-01-01	0/1	0/1	0/1	0/1	2021-01-01	2021-01-01	2021-01-01	2021-01-01	2021-01-01	2021-01-01	2021-01-01	2021-01-01	./.	2021-01-01	2021-01-01	2021-01-01	2021-01-01
smed_chr1_23642783	0/0	0/0	0/0	0/0	0/0	0/0	0/0	0/0	0/1	0/1	0/0	./.	0/0	0/0	0/0	0/0	0/0	0/0	0/0	0/0	./.	0/0	0/0	0/0	0/0	0/0	0/0	0/0
smed_chr1_23642785	0/0	0/0	0/0	0/0	0/0	0/0	0/0	0/0	0/0	0/0	0/0	./.	0/0	0/0	0/0	0/0	0/0	0/0	0/0	0/0	./.	0/0	0/0	0/0	0/0	0/0	0/0	0/0
smed_chr1_23642791	0/0	0/0	0/0	0/0	0/0	0/0	0/0	0/0	0/1	0/1	0/0	./.	0/0	0/0	0/0	0/0	0/0	0/0	0/0	0/0	./.	0/0	0/0	0/0	0/0	0/0	0/0	0/0
smed_chr1_23642820	0/0	0/0	0/0	0/0	0/0	0/0	0/0	0/0	0/0	0/0	0/0	./.	0/0	0/0	0/0	0/0	0/0	0/0	0/0	0/0	./.	0/0	0/0	0/0	0/0	0/0	0/0	0/0
smed_chr1_23642834	0/1	0/1	0/1	0/1	0/1	0/1	0/1	0/1	0/0	0/0	0/0	./.	0/1	0/0	0/0	0/1	0/1	0/1	./.	./.	./.	0/1	0/1	0/1	0/1	0/1	0/1	0/1
smed_chr1_23642892	2021-01-01	2021-01-01	2021-01-01	2021-01-01	2021-01-01	2021-01-01	./.	./.	2021-01-01	2021-01-01	2021-01-01	./.	2021-01-01	0/1	2021-01-01	2021-01-01	2021-01-01	2021-01-01	2021-01-01	2021-01-01	./.	2021-01-01	2021-01-01	2021-01-01	2021-01-01	2021-01-01	2021-01-01	2021-01-01
smed_chr1_23675451	0/0	0/0	0/0	0/0	0/0	0/0	0/0	./.	0/1	./.	0/0	0/0	0/0	0/0	0/0	0/0	0/0	0/0	0/0	0/0	0/0	0/0	0/0	0/0	0/0	0/0	0/0	0/0
smed_chr1_23675722	0/0	0/0	0/0	0/0	0/0	0/0	0/0	./.	0/1	./.	0/0	0/0	0/0	0/0	0/0	0/0	./.	0/0	0/0	0/0	0/0	0/0	0/0	0/0	0/0	0/0	0/0	0/0
smed_chr1_23883106	2021-01-01	2021-01-01	2021-01-01	2021-01-01	2021-01-01	2021-01-01	0/1	./.	0/1	0/1	0/1	2021-01-01	2021-01-01	./.	0/1	2021-01-01	./.	2021-01-01	2021-01-01	2021-01-01	2021-01-01	2021-01-01	./.	0/1	2021-01-01	0/1	0/1	2021-01-01
smed_chr1_23908648	0/0	0/0	0/0	0/0	0/0	0/0	0/0	0/0	0/0	0/0	0/0	0/0	0/0	0/1	0/0	0/0	0/0	0/0	0/0	0/0	0/0	0/0	0/1	0/0	0/0	0/0	0/0	0/0
smed_chr1_23908760	0/0	0/0	0/0	0/0	0/0	0/0	0/0	0/0	0/1	./.	0/0	0/0	0/0	0/0	0/0	0/0	./.	0/0	0/0	0/0	0/0	0/0	0/0	0/0	0/0	0/0	0/0	0/0
smed_chr1_23908761	0/0	0/0	0/0	0/0	0/0	0/0	0/0	0/0	0/1	./.	0/0	0/0	0/0	0/0	0/0	0/0	./.	0/0	0/0	0/0	0/0	0/0	0/0	0/0	0/0	0/0	0/0	0/0
smed_chr1_23908851	0/0	0/0	0/0	0/0	0/0	0/0	0/0	0/0	0/1	./.	0/0	0/0	0/0	0/0	0/0	0/0	./.	0/0	0/0	0/0	0/0	0/0	0/0	0/0	0/0	0/0	0/0	0/0
smed_chr1_23908868	0/0	0/0	0/0	0/0	0/0	0/0	0/0	0/0	0/1	./.	0/0	0/0	0/0	0/0	0/0	0/0	./.	0/0	0/0	0/0	0/0	0/0	0/0	0/0	0/0	0/0	0/0	0/0
smed_chr1_23913374	0/1	0/1	0/1	0/1	0/1	0/1	./.	0/1	0/1	0/1	0/1	0/0	./.	0/0	0/0	0/1	0/1	0/1	0/1	0/1	./.	0/1	0/1	0/1	0/1	0/0	0/1	0/1
smed_chr1_23913422	0/0	0/0	0/0	0/0	0/0	0/0	./.	0/0	0/1	0/1	0/0	0/0	0/0	0/0	0/0	0/0	0/0	0/0	0/0	0/0	0/0	0/0	0/0	0/0	0/0	0/0	0/0	0/0
smed_chr1_23913434	0/0	0/0	0/0	0/0	0/0	./.	./.	0/0	0/0	0/0	0/0	0/0	0/0	0/0	0/0	0/0	0/0	0/0	0/0	0/0	0/0	0/0	0/0	0/0	0/0	0/0	0/0	0/0
smed_chr1_23923513	0/0	0/0	0/0	0/0	0/0	./.	0/0	0/0	0/0	0/0	0/0	0/0	0/0	0/0	0/0	0/0	0/1	0/0	0/0	0/0	0/1	0/0	0/0	0/0	0/0	./.	0/1	0/1
smed_chr1_23923574	2021-01-01	2021-01-01	2021-01-01	2021-01-01	2021-01-01	./.	0/1	2021-01-01	2021-01-01	2021-01-01	0/1	2021-01-01	./.	./.	2021-01-01	2021-01-01	0/1	./.	2021-01-01	2021-01-01	0/1	2021-01-01	0/1	0/1	2021-01-01	./.	0/1	0/1
smed_chr1_23923600	0/0	0/0	0/0	0/0	0/0	./.	0/0	0/0	0/0	0/0	0/0	0/1	./.	./.	0/1	0/0	0/0	0/0	0/0	0/0	0/0	0/0	0/0	0/0	0/0	./.	0/0	0/0
smed_chr1_23925951	0/0	0/0	0/0	0/0	0/0	0/0	0/0	0/0	0/0	0/0	0/0	0/0	0/1	0/1	./.	0/0	0/0	0/0	0/0	0/0	0/0	0/0	0/0	0/0	0/0	0/0	0/0	0/0
smed_chr1_23945291	0/0	0/0	0/0	0/0	0/0	0/0	0/0	0/0	0/0	0/0	0/0	0/1	0/1	0/0	./.	0/0	0/0	0/0	0/0	0/0	0/0	0/0	0/0	0/0	0/0	0/0	0/0	0/0
smed_chr1_23945510	0/0	0/0	0/0	0/0	0/0	0/0	0/0	0/0	0/1	0/1	0/0	0/0	0/0	0/0	0/0	0/0	0/0	0/0	0/0	0/0	0/0	0/0	0/0	0/0	0/0	0/0	0/0	0/0
smed_chr1_23945518	0/0	0/0	0/0	0/0	0/0	0/0	0/0	0/0	0/0	0/0	0/0	0/0	0/0	0/1	./.	0/0	0/0	0/0	0/0	0/0	0/0	0/0	0/0	0/0	0/0	0/0	0/0	0/0
smed_chr1_23945543	0/0	0/0	0/0	0/0	0/0	0/0	0/0	0/0	0/0	0/0	0/0	0/0	0/0	0/0	0/0	0/0	0/1	0/0	0/0	0/0	0/0	0/0	0/0	0/0	0/0	0/0	0/0	0/0
smed_chr1_23945608	0/0	0/0	0/0	0/0	0/0	0/0	0/0	0/0	0/0	0/0	0/0	0/0	0/0	0/0	0/0	0/0	0/1	0/0	0/0	0/0	0/0	0/0	0/0	0/0	0/0	0/0	0/0	0/0
smed_chr1_23976680	0/0	0/0	0/0	0/0	0/0	0/0	0/0	0/0	0/0	0/0	0/0	0/0	0/0	0/0	0/0	0/0	0/1	0/0	0/0	0/0	0/0	0/0	0/0	0/0	0/0	0/0	0/0	0/0
smed_chr1_24011124	0/0	0/0	0/0	0/0	0/0	0/0	0/0	0/0	0/0	0/0	0/0	0/0	0/0	0/0	0/0	0/0	0/0	0/0	0/0	0/0	0/0	0/0	0/0	0/0	0/0	0/0	0/0	0/0
smed_chr1_24011148	0/1	0/1	0/1	0/1	0/1	0/1	0/1	0/1	0/1	0/1	./.	0/0	0/0	./.	0/0	0/1	0/1	0/1	0/1	0/1	0/1	0/1	0/1	0/1	0/1	0/1	0/1	0/1
smed_chr1_24011182	0/0	0/0	0/0	0/0	0/0	0/0	0/0	0/0	0/0	0/0	0/0	0/0	0/0	0/0	0/0	0/0	0/0	0/0	0/0	0/0	0/0	0/0	0/0	0/0	0/0	0/0	0/0	0/0
smed_chr1_24011230	0/0	0/0	0/0	0/0	0/0	0/0	0/0	0/0	0/0	0/0	./.	0/0	0/0	0/0	0/0	0/0	0/0	0/0	./.	0/0	0/0	0/0	0/0	0/0	0/0	0/0	0/0	0/0
smed_chr1_24011240	0/0	0/0	0/0	0/0	0/0	0/0	./.	0/0	0/0	0/0	0/0	0/0	0/0	0/0	0/0	0/0	0/0	0/0	0/0	0/0	0/0	0/0	0/0	0/0	0/0	0/0	0/0	0/0
smed_chr1_24075140	0/0	0/0	0/0	0/0	0/0	0/0	./.	0/0	0/0	0/0	0/0	0/0	0/0	0/1	0/0	0/0	0/0	0/0	0/0	0/0	0/0	0/0	0/0	./.	0/0	0/0	0/0	0/0
smed_chr1_24075168	0/0	0/0	0/0	0/0	0/0	0/0	0/0	0/0	0/0	0/0	0/0	0/0	0/0	0/0	0/0	0/0	0/0	0/0	0/0	0/0	0/0	0/0	0/0	0/0	0/0	0/0	0/0	0/0
smed_chr1_24075314	0/0	0/0	0/0	0/0	0/0	0/0	0/0	0/0	0/0	0/0	0/0	0/0	0/0	0/0	0/0	0/0	0/0	0/0	0/0	0/0	0/0	0/0	0/0	0/0	0/0	0/0	0/0	0/0
smed_chr1_24075443	0/0	0/0	0/0	0/0	0/0	./.	./.	0/0	0/0	0/0	0/0	0/0	0/0	./.	0/0	0/0	0/0	0/0	0/0	0/0	0/0	0/0	0/0	0/0	0/0	0/0	0/0	0/0
smed_chr1_24075505	0/0	0/0	0/0	0/0	0/0	0/0	0/0	0/0	0/0	0/0	./.	0/0	0/0	0/0	0/0	0/0	0/0	0/0	0/0	0/0	0/0	0/0	0/0	0/0	0/0	0/0	0/0	0/0
smed_chr1_24075612	0/0	0/0	0/0	0/0	0/0	0/0	0/0	0/0	0/0	0/0	./.	0/0	0/0	0/0	0/0	0/0	0/0	0/0	0/0	0/0	0/0	0/0	0/0	0/0	0/0	0/0	0/0	0/0
smed_chr1_24112454	0/0	0/0	0/0	0/0	./.	./.	./.	0/0	0/0	0/0	0/0	./.	0/0	0/0	0/0	0/0	0/0	0/0	0/0	0/0	./.	./.	0/0	0/0	0/0	0/0	0/0	0/0
smed_chr1_24112473	0/0	0/0	0/0	0/0	./.	./.	./.	0/0	0/0	0/0	0/0	./.	0/0	0/0	0/0	0/0	0/0	0/0	0/0	0/0	./.	./.	0/0	0/0	0/0	0/0	0/0	0/0
smed_chr1_24112475	0/0	0/0	0/0	0/0	./.	./.	./.	0/0	0/0	0/0	0/0	./.	0/0	0/0	0/0	0/0	0/0	0/0	0/0	0/0	./.	./.	0/0	0/0	0/0	0/0	0/0	0/0
smed_chr1_24119028	0/0	0/0	0/0	0/0	0/0	0/0	0/0	0/0	0/0	./.	0/0	0/1	./.	0/0	./.	0/0	0/0	0/0	0/0	0/0	0/0	0/0	0/0	0/0	0/0	0/0	0/0	0/0
smed_chr1_24119289	0/0	0/0	0/0	0/0	0/0	0/0	0/0	0/0	0/0	./.	0/0	0/1	./.	0/0	./.	0/0	0/0	0/0	0/0	0/0	0/0	0/0	0/0	0/0	0/0	0/0	0/0	0/0
smed_chr1_24119376	2021-01-01	2021-01-01	2021-01-01	./.	2021-01-01	0/1	0/1	0/1	2021-01-01	2021-01-01	2021-01-01	2021-01-01	0/1	0/0	2021-01-01	2021-01-01	0/1	2021-01-01	2021-01-01	./.	./.	0/1	2021-01-01	0/1	0/1	2021-01-01	0/1	./.
smed_chr1_24119385	0/0	0/0	0/0	0/0	0/0	0/0	0/0	0/0	0/0	0/0	0/0	0/0	0/0	0/0	0/0	0/0	0/0	0/0	0/0	0/0	0/0	0/0	0/0	0/0	0/0	0/0	0/0	0/0
smed_chr1_24122006	0/0	0/0	0/0	0/0	0/0	0/0	0/0	0/0	0/0	0/0	0/0	0/0	0/0	0/0	0/0	0/0	0/0	0/0	0/0	0/0	0/0	0/0	0/0	0/0	0/0	0/0	0/0	0/0
smed_chr1_24122019	0/0	0/0	0/0	0/0	0/0	0/0	./.	0/0	0/0	0/0	0/0	0/0	0/0	0/0	0/0	0/0	./.	./.	0/0	0/1	0/0	./.	0/0	0/0	0/0	0/0	0/0	0/0
smed_chr1_24122022	0/0	0/0	0/0	0/0	0/0	0/0	0/0	0/0	0/0	0/0	0/0	0/0	0/0	0/0	0/0	0/0	0/0	0/0	0/0	0/0	0/0	0/0	0/0	0/0	0/0	0/0	0/0	0/0
smed_chr1_24122023	0/1	0/1	0/1	0/1	0/1	0/1	./.	0/1	0/0	0/1	0/0	0/0	0/0	0/0	0/0	0/1	./.	./.	0/0	./.	0/1	./.	0/1	0/1	0/1	0/1	./.	0/1
smed_chr1_24122043	0/0	0/0	0/0	0/1	0/0	0/0	./.	0/0	0/0	0/0	0/0	0/0	0/0	0/0	0/0	0/0	./.	./.	0/0	0/1	0/0	./.	0/0	0/0	0/0	0/0	0/0	0/0
smed_chr1_24122063	0/0	0/0	0/0	./.	0/0	0/0	./.	0/0	0/0	0/0	0/0	0/0	0/0	0/0	0/0	0/0	./.	./.	0/0	0/1	0/0	./.	0/0	0/0	0/0	0/0	0/0	0/0
smed_chr1_24122071	0/0	0/0	0/0	0/0	0/0	0/0	./.	0/0	0/0	0/0	0/0	0/0	0/0	0/0	0/0	0/0	./.	./.	0/0	0/1	0/0	./.	0/0	0/0	0/0	0/0	0/0	0/0
smed_chr1_24122088	0/0	0/0	0/0	0/1	0/0	0/0	./.	0/0	0/0	0/0	0/0	0/0	0/0	0/0	0/0	0/0	./.	./.	0/0	0/1	0/0	./.	0/0	0/0	0/0	0/0	0/0	0/0
smed_chr1_24122099	0/0	0/0	0/0	./.	0/0	0/0	./.	0/0	0/0	0/0	0/0	0/0	0/0	0/0	0/0	0/0	./.	./.	0/0	0/1	0/0	./.	0/0	0/0	0/0	0/0	0/0	0/0
smed_chr1_24122141	0/0	0/0	0/0	0/0	0/0	0/0	./.	0/0	0/0	0/0	0/0	0/0	0/0	0/0	0/0	0/0	0/0	0/0	0/0	0/0	0/0	0/0	0/0	0/0	0/0	0/0	0/0	0/0
smed_chr1_24122144	0/0	0/0	0/0	0/0	0/0	0/0	./.	0/0	0/0	0/0	0/0	0/0	0/0	0/0	0/0	0/0	0/0	./.	0/0	0/1	0/0	./.	0/0	0/0	0/0	0/0	0/0	0/0
smed_chr1_24122146	0/0	0/0	0/0	0/0	0/0	0/0	./.	0/0	0/0	0/0	0/0	0/0	0/0	0/0	0/0	0/0	./.	./.	0/0	0/1	0/0	./.	0/0	0/0	0/0	0/0	0/0	0/0
smed_chr1_24122187	0/0	0/0	0/0	0/0	0/0	0/0	./.	0/0	0/0	0/0	0/0	0/0	0/0	0/0	0/0	0/0	./.	./.	0/0	0/1	0/0	./.	0/0	0/0	0/0	0/0	0/0	0/0
smed_chr1_24122197	0/0	0/0	0/0	0/0	0/0	0/0	./.	0/0	0/0	0/0	0/0	0/0	0/0	0/0	0/0	0/0	./.	./.	0/0	0/1	0/0	./.	0/0	0/0	0/0	0/0	0/0	0/0
smed_chr1_24129129	0/0	0/0	0/0	0/0	0/0	0/0	0/0	0/0	0/0	0/0	0/0	0/0	0/0	0/0	0/0	0/0	0/1	0/0	0/0	0/0	0/0	0/0	0/0	0/0	0/0	0/0	0/0	0/0
smed_chr1_24129132	0/0	0/0	0/0	0/0	0/0	0/0	0/0	0/0	0/0	0/0	0/0	0/0	0/0	0/0	0/0	0/0	0/0	0/0	0/0	0/0	0/0	0/0	0/0	0/0	0/0	0/0	0/0	0/0
smed_chr1_24129178	0/0	0/0	0/0	0/0	0/0	0/0	0/1	0/0	0/0	0/0	0/0	0/0	0/0	0/0	0/0	0/0	0/0	0/0	0/0	0/0	0/0	0/0	0/0	0/0	0/0	0/0	0/0	0/0
smed_chr1_24142184	0/0	0/0	0/0	0/0	0/0	0/0	0/0	0/0	0/0	0/0	0/0	0/0	0/0	0/0	0/0	0/0	./.	0/0	0/0	0/0	./.	0/0	0/0	0/0	0/0	0/0	0/0	0/0
smed_chr1_24142306	0/0	0/0	0/0	0/0	0/0	0/0	0/0	0/0	0/0	0/0	0/0	0/0	0/0	0/0	0/0	0/0	0/0	0/0	0/0	0/0	0/0	0/0	0/0	0/0	0/0	0/0	0/0	0/0
smed_chr1_24142312	0/0	0/0	0/0	0/0	0/0	0/0	0/0	0/0	0/0	0/0	0/0	0/0	0/0	0/0	0/0	0/0	0/0	0/0	0/0	0/1	0/0	0/0	0/0	0/0	0/0	0/0	0/0	0/0
smed_chr1_24193976	0/0	0/0	0/0	0/0	0/0	0/0	0/0	0/0	0/0	0/0	0/0	0/0	0/0	0/0	0/0	0/0	0/0	0/0	0/0	0/0	0/0	0/0	0/0	0/0	0/0	0/0	0/0	0/0
smed_chr1_24194005	0/0	0/0	0/0	0/0	./.	0/0	./.	0/0	0/0	0/0	0/0	0/0	0/0	0/0	0/0	0/0	0/0	0/0	0/0	0/0	0/0	0/0	0/0	0/0	0/0	0/0	0/0	0/0
smed_chr1_24194177	0/1	0/1	0/1	0/1	0/1	0/1	0/1	0/1	./.	0/1	0/1	0/1	0/1	0/1	0/1	0/1	0/1	0/1	0/1	0/1	0/1	0/1	0/1	0/1	0/1	0/1	0/1	0/1
smed_chr1_24194186	0/0	0/0	0/0	0/0	0/0	0/0	0/0	0/0	0/0	0/0	0/1	0/1	0/1	./.	0/1	0/0	0/0	0/0	0/0	0/0	0/0	0/0	0/0	0/0	0/0	0/0	0/0	0/0
smed_chr1_24230897	./.	0/0	0/0	0/0	0/0	0/1	0/0	0/0	0/0	0/1	0/1	0/0	0/1	0/0	0/0	0/0	./.	0/0	0/0	0/0	0/0	0/0	./.	0/0	./.	./.	0/0	./.
smed_chr1_24249899	0/0	0/0	0/0	0/0	0/0	./.	0/0	0/0	0/0	0/0	0/0	./.	0/0	0/0	./.	0/0	0/0	0/0	./.	./.	./.	0/0	0/0	0/0	0/0	0/0	0/0	0/0
smed_chr1_24274703	2021-01-01	2021-01-01	2021-01-01	2021-01-01	2021-01-01	./.	2021-01-01	2021-01-01	0/1	./.	2021-01-01	2021-01-01	2021-01-01	./.	2021-01-01	2021-01-01	./.	2021-01-01	2021-01-01	2021-01-01	2021-01-01	2021-01-01	2021-01-01	./.	2021-01-01	2021-01-01	2021-01-01	2021-01-01
smed_chr1_24274725	0/0	0/0	0/0	0/0	0/0	0/0	0/0	0/0	0/0	0/0	0/0	0/1	0/1	0/0	./.	0/0	0/0	0/0	0/0	0/0	0/0	0/0	0/0	0/0	0/0	0/0	0/0	0/0
smed_chr1_24322728	0/0	0/0	0/0	0/0	0/0	0/0	0/0	0/0	0/0	0/0	0/0	0/0	0/0	0/0	0/0	0/0	0/0	0/0	0/0	0/0	0/0	0/0	0/0	0/0	0/0	0/0	0/0	0/0
smed_chr1_24322761	0/0	0/0	0/0	0/0	0/0	0/0	0/0	0/0	./.	./.	0/0	0/0	0/0	0/0	0/0	0/0	0/0	0/0	0/0	0/0	0/0	0/0	0/0	0/0	0/0	0/0	0/0	0/0
smed_chr1_24322786	0/0	0/0	0/0	0/0	0/0	0/0	0/0	0/0	0/0	0/0	0/0	0/0	0/0	0/0	0/0	0/0	0/0	0/0	0/0	0/0	0/0	./.	0/0	0/0	0/0	0/0	0/0	0/0
smed_chr1_24322796	0/0	0/0	0/0	0/0	0/0	0/0	0/0	0/0	./.	./.	0/0	0/0	0/0	0/0	0/0	0/0	0/0	0/0	0/0	0/0	0/0	0/0	0/0	0/0	0/0	0/0	0/0	0/0
smed_chr1_24322797	0/0	0/0	0/0	0/0	0/0	0/0	0/0	0/0	./.	./.	0/0	0/0	0/0	0/0	0/0	0/0	0/0	0/0	0/0	0/0	0/0	0/0	0/0	0/0	0/0	0/0	0/0	0/0
smed_chr1_24322808	0/0	0/0	0/0	0/0	0/0	0/0	0/0	0/0	0/0	0/0	0/0	0/0	0/0	0/0	0/0	0/0	0/0	0/0	0/0	0/0	0/0	./.	0/0	0/0	0/0	0/0	0/0	0/0
smed_chr1_24322835	0/0	0/0	0/0	0/0	0/0	0/0	0/0	0/0	0/0	0/0	0/0	0/0	0/0	0/0	0/0	0/0	0/0	0/0	0/0	0/0	0/0	./.	0/0	0/0	0/0	0/0	0/0	0/0
smed_chr1_24322853	0/0	0/0	0/0	0/0	0/0	0/0	0/0	0/0	0/0	0/0	0/0	0/0	0/0	0/0	0/0	0/0	0/0	0/0	0/0	0/0	0/0	0/0	0/0	0/0	0/0	0/0	0/0	0/0
smed_chr1_24322878	0/0	0/0	0/0	0/0	0/0	0/0	0/0	0/0	0/0	0/0	0/0	0/0	0/0	0/0	0/0	0/0	0/0	0/0	0/0	0/0	0/0	0/0	0/0	0/0	0/0	0/0	0/0	0/0
smed_chr1_24369007	0/1	0/1	0/1	0/1	0/1	0/1	0/1	0/1	0/1	./.	./.	0/1	0/1	./.	0/1	0/1	./.	0/1	0/1	0/1	0/1	0/1	0/1	0/1	0/1	0/1	0/1	0/1
smed_chr1_24369211	0/0	0/0	0/0	0/0	0/0	0/0	./.	0/0	0/0	0/0	0/0	0/0	0/0	./.	0/0	0/0	0/0	0/0	0/0	0/0	0/0	0/0	0/0	0/0	0/0	0/0	0/0	0/0
smed_chr1_24369373	0/0	0/0	0/0	0/0	0/0	0/0	0/0	0/0	0/0	0/0	0/0	0/0	0/0	0/1	0/0	0/0	0/0	0/0	0/0	0/0	0/0	0/0	0/0	./.	0/0	0/0	0/0	0/0
smed_chr1_24369553	0/1	0/1	0/1	0/1	0/1	0/0	0/1	0/1	0/0	0/0	0/1	0/0	0/0	0/0	0/0	0/1	0/1	0/1	0/1	0/1	0/1	0/1	0/1	0/1	0/1	0/1	0/1	0/1
smed_chr1_24456222	0/0	0/0	0/0	0/0	0/0	0/0	0/0	0/0	0/0	0/0	0/0	0/1	0/1	./.	0/1	0/0	0/0	0/0	0/0	0/0	0/0	0/0	0/0	0/0	0/0	0/0	0/0	0/0
smed_chr1_24456306	0/0	0/0	0/0	0/0	0/0	0/0	0/0	0/0	0/0	0/0	0/0	0/0	0/0	./.	0/0	0/0	0/0	0/0	0/0	0/0	0/0	0/0	0/0	0/0	0/0	0/0	0/0	0/0
smed_chr1_24517564	0/0	0/0	0/0	0/0	0/0	0/0	0/0	0/0	0/0	0/0	0/0	0/0	0/0	0/0	0/0	0/0	0/0	0/0	0/1	0/1	0/1	0/1	0/1	0/0	0/0	0/0	0/0	0/0
smed_chr1_24517714	0/0	0/0	0/0	0/0	0/0	0/0	0/0	0/0	0/0	0/0	0/0	0/1	0/1	0/0	0/1	0/0	0/0	0/0	0/0	0/0	0/0	0/0	0/0	0/0	0/0	0/0	0/0	0/0
smed_chr1_24517728	0/0	0/0	0/0	0/0	0/0	0/0	0/0	0/0	0/0	0/0	0/0	0/0	0/0	0/0	0/0	0/0	0/0	0/0	0/1	0/1	0/1	0/1	0/1	0/0	0/0	0/0	0/0	0/0
smed_chr1_24517771	0/0	0/0	0/0	0/0	0/0	0/0	0/0	0/0	0/0	0/0	0/0	0/0	0/0	./.	0/0	0/1	0/0	0/0	0/0	0/0	0/0	0/0	0/0	./.	0/1	0/0	0/1	0/1
smed_chr1_24517827	0/0	0/0	0/0	0/0	0/0	0/0	0/0	0/0	0/0	0/0	0/0	0/0	0/0	0/0	0/0	0/0	0/0	0/0	0/1	0/1	0/1	0/1	0/1	0/0	0/0	./.	0/0	0/0
smed_chr1_24589305	0/0	0/0	0/0	0/0	0/0	0/0	./.	0/0	0/1	./.	0/0	0/0	0/0	0/0	0/0	0/0	0/0	0/0	0/0	0/0	0/0	0/0	0/0	0/0	0/0	0/0	0/0	0/0
smed_chr1_24700525	0/0	0/0	0/0	0/0	./.	0/0	./.	0/0	0/0	0/0	0/0	./.	0/0	0/0	0/0	0/0	0/0	0/0	0/0	0/0	./.	0/0	0/0	0/0	0/0	0/0	0/0	0/0
smed_chr1_24700611	0/0	0/0	0/0	0/0	./.	0/0	./.	0/0	0/1	0/0	0/0	./.	0/0	0/0	0/0	0/0	0/0	0/0	0/0	0/0	./.	0/0	0/0	0/0	0/0	0/0	0/0	0/0
smed_chr1_24800902	0/0	0/0	0/0	0/0	0/0	0/0	./.	0/0	0/0	0/0	0/0	0/0	0/0	0/0	0/0	0/0	0/0	0/0	0/0	0/0	0/0	0/0	0/0	0/0	0/0	0/0	0/0	0/0
smed_chr1_24894846	0/0	0/0	0/0	0/0	0/0	0/0	./.	0/0	0/0	0/0	0/0	0/0	0/0	0/0	0/0	0/0	0/0	0/0	0/0	0/0	0/0	0/0	0/0	./.	0/0	0/0	0/0	0/0
smed_chr1_25050105	0/0	0/0	0/0	0/0	0/0	0/0	./.	0/0	0/0	0/0	0/0	0/1	0/1	./.	0/1	0/0	0/0	0/0	0/0	0/0	0/0	0/0	0/0	0/0	0/0	0/0	0/0	0/0
smed_chr1_25050202	0/0	0/0	0/0	0/0	0/0	0/0	./.	0/0	0/0	0/0	0/0	0/1	0/1	./.	0/1	0/0	0/0	0/0	0/0	0/0	0/0	0/0	0/0	0/0	0/0	0/0	0/0	0/0
smed_chr1_25228377	0/0	0/0	0/0	0/0	0/0	0/0	0/0	0/0	0/0	0/0	0/0	0/0	0/0	0/0	0/0	0/0	0/0	0/0	0/0	0/0	0/0	0/0	0/0	0/0	0/0	0/0	0/0	0/0
smed_chr1_25228386	0/1	0/1	0/1	0/1	0/1	0/1	0/1	0/1	0/0	0/0	0/1	0/0	0/0	0/1	0/0	0/1	0/1	0/1	0/1	0/1	0/1	0/1	0/1	0/1	0/1	0/1	0/1	0/1
smed_chr1_25228394	0/0	0/0	0/0	0/0	0/0	0/0	0/0	0/0	0/1	0/1	0/0	0/0	0/0	0/0	0/0	0/0	0/0	0/0	0/0	0/0	0/0	0/0	0/0	0/0	0/0	0/0	0/0	0/0
smed_chr1_25228446	0/0	0/0	0/0	0/0	0/0	0/0	0/0	0/0	0/0	0/0	0/0	0/0	0/0	0/0	0/0	0/0	0/0	0/0	0/0	0/0	0/0	0/0	0/0	0/0	0/0	0/0	0/0	0/0
smed_chr1_25228464	0/0	0/0	0/0	0/0	0/0	0/0	0/0	0/0	0/1	0/1	0/0	0/0	0/0	0/0	0/0	0/0	0/0	0/0	0/0	0/0	0/0	0/0	0/0	0/0	0/0	0/0	0/0	0/0
smed_chr1_25228515	0/0	0/0	0/0	0/0	0/0	0/0	0/0	0/0	0/1	0/1	0/0	0/0	0/0	0/0	0/0	0/0	0/0	0/0	0/0	0/0	0/0	0/0	0/0	0/0	0/0	0/0	0/0	0/0
smed_chr1_25238223	0/1	0/1	0/1	0/1	0/1	0/1	./.	0/1	0/1	./.	0/1	0/1	0/1	./.	0/1	0/1	0/1	0/1	0/1	0/1	0/1	0/1	0/1	0/1	0/1	0/1	0/1	0/1
smed_chr1_25238231	0/0	0/0	0/0	0/0	0/0	0/0	./.	0/0	0/1	./.	0/0	0/0	0/0	0/0	0/0	0/0	0/0	0/0	0/0	0/0	0/0	0/0	0/0	0/0	0/0	0/0	0/0	0/0
smed_chr1_25238256	0/0	0/0	0/0	0/0	0/0	0/0	./.	0/0	0/1	./.	0/0	0/0	0/0	0/0	0/0	0/0	0/0	0/0	0/0	0/0	0/0	0/0	0/0	0/0	0/0	0/0	0/0	0/0
smed_chr1_25238266	0/0	0/0	0/0	0/0	0/0	0/0	./.	0/0	0/1	./.	0/0	0/0	0/0	0/0	0/0	0/0	0/0	0/0	0/0	0/0	0/0	0/0	0/0	0/0	0/0	0/0	0/0	0/0
smed_chr1_25238288	0/0	0/0	0/0	0/0	0/0	0/0	./.	0/0	0/0	0/0	0/0	0/0	0/0	./.	0/0	0/0	0/0	0/0	0/0	0/0	0/0	0/0	0/0	0/0	0/0	0/0	0/0	0/0
smed_chr1_25334263	./.	0/1	0/1	0/1	0/1	0/1	0/1	0/1	0/1	./.	0/1	0/0	0/0	0/1	0/0	0/1	./.	./.	0/1	0/1	0/1	0/1	0/1	0/1	0/1	0/1	0/1	0/1
smed_chr1_25334294	./.	0/1	0/1	0/1	0/1	0/1	0/1	0/1	0/1	./.	0/1	0/0	0/0	0/1	0/0	0/1	./.	./.	0/1	0/1	0/1	0/1	0/1	0/1	0/1	0/1	0/1	0/1
smed_chr1_25334295	./.	0/1	0/1	0/1	0/1	0/1	0/1	0/1	0/1	./.	0/1	0/0	0/0	0/1	0/0	0/1	./.	./.	0/1	0/1	0/1	0/1	0/1	0/1	0/1	0/1	0/1	0/1
smed_chr1_25334405	./.	0/1	0/1	0/1	0/1	0/1	0/1	0/1	0/0	./.	0/1	0/0	0/0	./.	0/0	0/1	./.	./.	0/1	0/1	0/1	0/1	0/1	0/1	0/1	0/1	0/1	0/1
smed_chr1_25334423	./.	0/1	0/1	0/1	0/1	0/1	0/1	0/1	0/0	./.	0/1	0/0	0/0	./.	0/0	0/1	./.	./.	0/1	0/1	0/1	0/1	0/1	0/1	0/1	0/1	0/1	0/1
smed_chr1_25334457	0/0	0/0	0/0	0/0	0/0	0/0	0/0	0/0	0/0	0/0	0/0	0/0	0/0	0/0	0/0	0/0	0/0	0/0	0/0	0/0	0/0	0/0	0/0	0/0	0/0	0/0	0/0	0/0
smed_chr1_25334474	0/0	0/0	0/0	0/0	0/0	0/0	./.	0/0	0/0	0/0	0/0	0/0	0/0	0/0	0/0	0/0	0/0	0/0	0/0	0/0	0/0	0/0	0/0	0/0	0/0	0/0	0/0	0/0
smed_chr1_25334485	0/0	0/0	0/0	0/0	0/0	0/0	0/0	0/0	0/0	0/0	0/0	0/0	0/0	0/0	0/0	0/0	0/0	0/0	0/0	0/0	0/0	0/0	0/0	0/0	0/0	0/0	0/0	0/0
smed_chr1_25339369	0/0	0/0	0/0	0/0	0/0	0/0	0/0	0/0	0/0	./.	0/0	0/1	0/1	0/0	0/1	0/0	0/0	0/0	0/0	0/0	0/0	0/0	0/0	0/0	0/0	0/0	0/0	0/0
smed_chr1_25339441	0/1	0/1	0/1	0/1	0/1	./.	./.	0/1	0/1	./.	0/1	0/0	0/0	./.	0/0	0/1	./.	0/1	0/1	0/1	./.	0/1	0/1	0/1	0/1	0/1	0/1	0/1
smed_chr1_25339547	0/1	0/1	0/1	0/1	0/1	0/1	0/1	0/1	0/0	0/0	0/1	0/0	0/0	0/0	0/0	0/1	./.	0/1	0/1	0/1	0/1	0/1	0/1	0/1	0/1	0/1	0/1	0/1
smed_chr1_25374900	0/0	0/0	0/0	0/1	0/0	0/0	0/0	0/0	0/0	0/0	0/0	0/0	0/0	0/0	0/0	0/0	0/0	0/0	0/0	0/0	0/0	0/0	0/0	0/0	0/0	0/0	0/0	0/0
smed_chr1_25374926	0/0	0/0	0/0	0/0	0/0	0/0	0/0	0/0	0/0	0/0	0/0	0/0	0/0	0/0	0/0	0/0	0/0	0/0	0/0	0/0	0/0	0/0	0/0	0/0	0/0	0/0	0/0	0/0
smed_chr1_25525979	0/0	0/0	0/0	0/0	0/0	0/1	0/1	0/0	0/1	0/1	0/0	0/0	./.	0/1	0/0	0/0	0/1	0/0	0/0	0/0	0/0	0/0	0/0	0/0	0/0	0/0	0/0	0/0
smed_chr1_25526003	0/0	0/0	0/0	0/0	0/0	0/0	0/0	0/0	0/1	0/1	0/0	0/0	0/0	0/0	0/0	0/0	0/0	0/0	0/0	0/0	0/0	0/0	0/0	0/0	0/0	0/0	0/0	0/0
smed_chr1_25526005	0/0	0/0	0/0	0/0	0/0	0/0	0/0	0/0	0/1	0/1	0/0	0/0	0/0	0/0	0/0	0/0	0/0	0/0	0/0	0/0	0/0	0/0	0/0	0/0	0/0	0/0	0/0	0/0
smed_chr1_25526012	0/0	0/0	0/0	0/0	0/0	0/0	0/0	0/0	0/1	0/1	0/0	0/0	0/0	0/0	0/0	0/0	0/0	0/0	0/0	0/0	0/0	0/0	0/0	0/0	0/0	0/0	0/0	0/0
smed_chr1_25526039	0/0	0/0	0/0	0/0	0/0	0/1	0/0	0/0	0/0	0/0	0/0	0/0	./.	0/1	0/0	0/0	0/0	0/0	0/0	0/0	0/0	0/0	0/0	0/0	0/0	0/0	0/0	0/0
smed_chr1_25526046	0/0	0/0	0/0	0/0	0/0	0/0	0/0	0/0	0/1	0/1	0/0	0/0	0/0	0/0	0/0	0/0	0/0	0/0	0/0	0/0	0/0	0/0	0/0	0/0	0/0	0/0	0/0	0/0
smed_chr1_25526055	0/0	0/0	0/0	0/0	0/0	0/0	0/0	0/0	0/1	0/1	0/0	0/0	0/0	0/0	0/0	0/0	0/0	0/0	0/0	0/0	0/0	0/0	0/0	0/0	0/0	0/0	0/0	0/0
smed_chr1_25526074	0/0	0/0	0/0	0/0	0/0	0/1	0/0	0/0	0/0	0/0	0/0	0/0	0/0	0/1	0/0	0/0	0/0	0/0	0/0	0/0	0/0	0/0	0/0	0/0	0/0	0/0	0/0	0/0
smed_chr1_25526100	0/0	0/0	0/0	0/0	0/0	0/1	0/0	0/0	0/0	0/0	./.	0/0	0/1	0/1	0/0	0/0	0/0	0/0	0/0	0/0	0/0	0/0	0/0	0/0	0/0	0/0	0/0	0/0
smed_chr1_25526108	0/0	0/0	0/0	0/0	0/0	0/1	0/1	0/0	0/1	0/1	0/1	0/0	./.	0/1	0/0	0/0	0/1	0/0	0/0	0/0	0/0	0/0	0/0	0/0	0/0	0/0	0/0	0/0
smed_chr1_25526130	0/0	0/0	0/0	0/0	0/0	0/0	0/0	0/0	0/1	0/1	0/0	0/0	0/0	0/0	0/0	0/0	0/0	0/0	0/0	0/0	0/0	0/0	0/0	0/0	0/0	0/0	0/0	0/0
smed_chr1_25526193	0/0	0/0	0/0	0/0	0/0	0/0	0/1	0/0	0/0	0/0	0/0	0/0	0/0	0/0	0/0	0/0	0/0	0/0	0/0	0/0	0/0	0/0	0/0	0/0	0/0	0/0	0/0	0/0
smed_chr1_25601947	0/0	0/0	0/0	0/0	0/0	0/0	0/0	0/0	0/0	0/0	0/0	0/0	0/0	0/0	0/0	0/0	0/0	0/0	0/0	0/0	0/0	0/0	0/0	0/0	0/0	0/0	0/0	0/0
smed_chr1_25601951	0/0	0/0	0/0	0/0	0/0	0/0	0/0	0/0	0/0	0/0	0/0	0/0	0/0	0/0	0/0	0/0	0/0	0/0	0/0	0/0	0/0	0/0	0/0	0/0	0/0	0/0	0/0	0/0
smed_chr1_25601961	0/0	0/0	0/0	0/0	0/0	0/0	0/0	0/0	0/0	0/0	0/0	0/0	0/0	0/0	0/0	0/0	0/0	0/0	0/0	0/0	0/0	0/0	0/0	0/0	0/0	0/0	0/0	0/0
smed_chr1_25601997	0/0	0/0	0/0	0/0	0/0	0/0	0/0	0/0	0/0	0/0	0/0	0/1	0/1	./.	0/1	0/0	0/0	0/0	0/0	0/0	0/0	0/0	0/0	0/0	0/0	0/0	0/0	0/0
smed_chr1_25602116	0/0	0/0	0/0	0/0	0/0	0/0	0/0	0/0	0/0	0/0	0/0	0/1	0/1	./.	0/1	0/0	0/0	0/0	0/0	0/0	0/0	0/0	0/0	0/0	0/0	0/0	0/0	0/0
smed_chr1_25602273	2021-01-01	2021-01-01	2021-01-01	2021-01-01	2021-01-01	2021-01-01	2021-01-01	2021-01-01	2021-01-01	2021-01-01	0/1	2021-01-01	2021-01-01	0/1	2021-01-01	2021-01-01	2021-01-01	2021-01-01	2021-01-01	2021-01-01	2021-01-01	2021-01-01	2021-01-01	2021-01-01	2021-01-01	0/1	2021-01-01	2021-01-01
smed_chr1_25622881	0/1	0/1	0/1	0/1	0/1	0/1	0/1	0/1	0/1	./.	./.	0/1	0/1	0/1	0/1	0/1	./.	0/1	0/1	0/1	0/0	0/1	0/1	0/1	0/1	0/1	0/1	0/1
smed_chr1_25622894	0/0	0/0	0/0	0/0	0/0	0/0	0/0	0/0	0/0	./.	./.	0/1	0/1	0/0	0/1	0/0	0/0	0/0	0/0	0/0	0/0	0/0	0/0	0/0	0/0	0/0	0/0	0/0
smed_chr1_25622936	0/1	0/1	0/1	0/1	0/1	0/1	0/1	0/1	0/1	./.	./.	2021-01-01	2021-01-01	0/1	2021-01-01	0/1	./.	0/1	0/1	0/1	0/0	0/1	0/1	0/1	0/1	0/1	0/1	0/1
smed_chr1_25624546	0/0	0/0	0/0	0/0	0/0	./.	0/0	0/0	0/1	./.	0/0	0/0	0/0	0/0	0/0	0/0	0/0	0/0	./.	0/0	./.	0/0	0/0	0/0	0/0	./.	0/0	0/0
smed_chr1_25624559	0/0	0/0	0/0	0/0	0/0	./.	0/0	0/0	0/0	0/0	0/0	0/0	0/0	0/0	0/0	0/0	0/0	0/0	./.	0/0	./.	0/0	0/0	0/0	0/0	./.	0/0	0/0
smed_chr1_25675616	2021-01-01	2021-01-01	2021-01-01	2021-01-01	2021-01-01	2021-01-01	./.	2021-01-01	2021-01-01	2021-01-01	2021-01-01	2021-01-01	2021-01-01	./.	2021-01-01	2021-01-01	./.	2021-01-01	2021-01-01	2021-01-01	2021-01-01	2021-01-01	2021-01-01	2021-01-01	2021-01-01	2021-01-01	2021-01-01	2021-01-01
smed_chr1_25675636	2021-01-01	2021-01-01	2021-01-01	2021-01-01	2021-01-01	2021-01-01	./.	2021-01-01	2021-01-01	2021-01-01	2021-01-01	2021-01-01	2021-01-01	./.	2021-01-01	2021-01-01	./.	2021-01-01	2021-01-01	2021-01-01	2021-01-01	2021-01-01	2021-01-01	2021-01-01	2021-01-01	2021-01-01	2021-01-01	2021-01-01
smed_chr1_25675773	2021-01-01	2021-01-01	2021-01-01	2021-01-01	2021-01-01	2021-01-01	./.	2021-01-01	2021-01-01	2021-01-01	2021-01-01	2021-01-01	2021-01-01	./.	2021-01-01	2021-01-01	./.	2021-01-01	2021-01-01	2021-01-01	2021-01-01	2021-01-01	2021-01-01	2021-01-01	2021-01-01	2021-01-01	2021-01-01	2021-01-01
smed_chr1_25810336	2021-01-01	2021-01-01	2021-01-01	2021-01-01	2021-01-01	0/1	0/1	0/1	0/1	./.	0/1	0/0	0/0	./.	0/0	2021-01-01	0/1	./.	0/1	0/1	0/1	2021-01-01	2021-01-01	0/1	2021-01-01	0/1	0/1	./.
smed_chr1_25810369	2021-01-01	2021-01-01	2021-01-01	2021-01-01	2021-01-01	0/1	0/1	0/1	0/1	./.	0/1	0/0	0/0	./.	0/0	2021-01-01	0/1	./.	0/1	0/1	0/1	2021-01-01	2021-01-01	0/1	2021-01-01	0/1	0/1	./.
smed_chr1_25810370	2021-01-01	2021-01-01	2021-01-01	2021-01-01	2021-01-01	0/1	0/1	0/1	0/1	./.	0/1	0/0	0/0	./.	0/0	2021-01-01	0/1	./.	0/1	0/1	0/1	2021-01-01	2021-01-01	0/1	2021-01-01	0/1	0/1	./.
smed_chr1_25810386	0/0	0/0	0/0	0/0	0/0	0/0	0/0	0/0	0/0	0/0	0/0	2021-01-01	0/1	./.	./.	0/0	0/0	0/0	0/0	0/0	0/0	0/0	0/0	0/0	0/0	0/0	0/0	0/0
smed_chr1_25810436	2021-01-01	2021-01-01	2021-01-01	2021-01-01	2021-01-01	0/1	0/1	0/1	0/1	./.	0/1	0/0	0/0	./.	0/0	2021-01-01	0/1	./.	0/1	./.	0/1	2021-01-01	2021-01-01	0/1	2021-01-01	0/1	0/1	./.
smed_chr1_25810587	0/0	0/0	0/0	0/0	0/0	0/0	0/0	0/0	0/0	0/0	0/0	2021-01-01	0/1	./.	0/1	0/0	0/0	0/0	0/0	0/0	0/0	0/0	0/0	0/0	0/0	0/0	0/0	0/0
smed_chr1_25810588	0/0	0/0	0/0	0/0	0/0	0/0	0/0	0/0	0/0	0/0	0/0	2021-01-01	0/1	./.	0/1	0/0	0/0	0/0	0/0	0/0	0/0	0/0	0/0	0/0	0/0	0/0	0/0	0/0
smed_chr1_25810590	2021-01-01	2021-01-01	2021-01-01	2021-01-01	2021-01-01	0/1	0/1	0/1	0/1	./.	0/1	0/0	0/0	./.	0/0	2021-01-01	0/1	./.	0/1	0/1	0/1	2021-01-01	2021-01-01	0/1	2021-01-01	0/1	0/1	./.
smed_chr1_25810617	0/0	0/0	0/0	0/0	0/0	0/0	./.	0/0	0/0	0/0	0/0	0/0	0/0	0/0	0/0	0/0	0/0	0/0	0/0	0/0	0/0	0/0	0/0	0/0	0/0	0/0	0/0	0/0
smed_chr1_25810620	2021-01-01	2021-01-01	2021-01-01	2021-01-01	2021-01-01	0/1	0/1	0/1	0/1	./.	0/1	0/0	0/0	./.	0/0	2021-01-01	0/1	./.	0/1	0/1	0/1	2021-01-01	2021-01-01	0/1	2021-01-01	0/1	0/1	./.
smed_chr1_25810636	0/0	0/0	0/0	0/0	0/0	0/1	0/1	0/1	0/1	./.	0/1	0/0	0/1	./.	0/1	0/0	0/1	./.	0/1	0/1	0/1	0/0	0/0	0/1	0/0	0/1	0/1	./.
smed_chr1_25810690	0/0	0/0	0/0	0/0	0/0	0/0	0/0	0/0	0/0	0/0	0/0	2021-01-01	0/1	./.	0/1	0/0	0/0	0/0	0/0	0/0	0/0	0/0	0/0	0/0	0/0	0/0	0/0	0/0
smed_chr1_25810726	0/1	0/1	0/1	./.	0/1	0/1	0/1	0/1	0/1	0/1	0/1	0/1	./.	0/1	0/1	0/1	0/1	0/1	0/1	0/1	0/1	./.	0/1	0/0	0/1	0/1	0/1	0/1
smed_chr1_25858990	0/0	0/0	0/0	0/0	0/0	0/0	0/0	0/0	0/0	0/0	0/0	0/0	0/0	0/0	0/0	0/0	0/0	0/0	0/0	0/0	0/0	0/0	0/0	0/0	0/0	0/0	0/0	0/0
smed_chr1_25859080	0/0	0/0	0/0	0/0	0/0	0/0	0/0	0/0	0/0	0/0	0/0	0/0	0/0	0/0	0/0	0/0	0/0	0/0	0/0	0/0	0/0	0/0	0/0	0/0	0/0	0/0	0/0	0/0
smed_chr1_25859132	2021-01-01	2021-01-01	2021-01-01	2021-01-01	2021-01-01	0/1	0/1	./.	0/0	./.	0/1	0/0	0/0	0/1	0/0	2021-01-01	./.	2021-01-01	2021-01-01	2021-01-01	./.	2021-01-01	2021-01-01	2021-01-01	2021-01-01	0/1	0/1	2021-01-01
smed_chr1_25946340	0/0	0/0	0/0	0/0	0/0	0/0	0/0	0/0	0/0	0/0	0/0	0/0	0/1	0/1	0/0	0/0	0/0	./.	0/0	0/0	0/0	0/0	0/0	0/0	0/0	0/0	0/1	0/0
smed_chr1_25946356	0/0	0/0	0/0	0/0	0/0	0/0	0/0	0/0	./.	0/1	0/0	0/0	0/0	0/0	0/0	0/0	0/0	0/0	0/0	0/0	0/0	0/0	0/0	0/0	0/0	0/0	0/0	0/0
smed_chr1_25946398	0/0	0/0	0/0	0/0	0/0	0/0	0/0	0/0	./.	0/1	0/0	0/0	0/0	0/0	0/0	0/0	0/0	0/0	0/0	0/0	0/0	0/0	0/0	0/0	0/0	0/0	0/0	0/0
smed_chr1_25946408	0/0	0/0	0/0	0/0	0/0	0/0	0/0	0/0	./.	0/1	0/0	0/0	0/1	./.	0/0	0/0	./.	0/0	0/0	0/0	0/0	0/0	0/0	0/0	0/0	0/0	0/1	0/0
smed_chr1_25946443	0/0	0/0	0/0	0/0	0/0	0/0	0/0	0/0	./.	0/1	0/0	0/0	0/0	0/0	0/0	0/0	0/0	0/0	0/0	0/0	0/0	0/0	0/0	0/0	0/0	0/0	0/0	0/0
smed_chr1_26018768	0/0	0/0	0/0	0/0	0/0	0/0	0/0	0/0	0/0	0/0	0/1	0/0	0/0	0/1	0/0	0/0	0/0	0/0	0/0	0/0	0/0	0/0	0/0	0/0	0/0	0/0	0/0	0/0
smed_chr1_26018873	0/0	0/0	0/0	0/0	0/0	0/0	0/0	0/0	0/0	0/0	0/0	0/0	0/0	0/0	0/0	0/0	0/0	0/0	0/0	0/0	0/0	0/0	0/0	0/0	0/0	0/0	0/0	0/0
smed_chr1_26019007	0/0	0/0	0/0	0/0	0/0	0/0	./.	0/0	0/1	./.	0/0	0/0	0/0	0/0	0/0	0/0	0/0	0/0	0/0	0/0	0/0	0/0	0/0	0/0	0/0	0/0	0/0	0/0
smed_chr1_26019265	0/0	0/0	0/0	0/0	0/0	0/0	./.	0/0	0/1	./.	0/0	0/0	0/0	0/0	0/0	0/0	0/0	0/0	0/0	0/0	0/0	0/0	0/0	0/0	0/0	0/0	0/0	0/0
smed_chr1_26019274	0/0	0/0	0/0	0/0	0/0	0/0	./.	0/0	0/1	./.	0/0	0/0	0/0	0/0	0/0	0/0	0/0	0/0	0/0	0/0	0/0	0/0	0/0	0/0	0/0	0/0	0/0	0/0
smed_chr1_26019300	0/0	0/0	0/0	0/0	0/0	0/0	./.	0/0	0/0	0/0	0/0	0/0	0/0	0/0	0/0	0/0	0/0	0/0	0/0	0/0	0/0	0/0	0/0	0/0	0/0	0/0	0/0	0/0
smed_chr1_26092349	0/0	0/0	0/0	0/0	0/0	0/0	0/0	0/0	0/0	0/0	./.	./.	0/0	0/0	0/0	0/0	0/0	0/0	0/0	0/0	./.	0/1	0/0	./.	0/0	0/0	0/0	0/0
smed_chr1_26168283	2021-01-01	2021-01-01	2021-01-01	2021-01-01	2021-01-01	2021-01-01	./.	2021-01-01	2021-01-01	2021-01-01	2021-01-01	2021-01-01	2021-01-01	0/0	2021-01-01	2021-01-01	2021-01-01	2021-01-01	2021-01-01	2021-01-01	./.	./.	2021-01-01	2021-01-01	2021-01-01	./.	2021-01-01	2021-01-01
smed_chr1_26168371	0/0	0/0	0/0	0/0	0/0	0/0	./.	0/0	0/0	0/0	0/0	0/0	0/0	0/0	0/0	0/0	./.	0/0	0/0	0/0	./.	0/1	0/0	0/0	0/0	./.	0/0	0/0
smed_chr1_26250268	0/0	0/0	0/0	0/0	0/0	0/0	0/0	0/0	0/0	0/0	0/0	0/1	./.	./.	./.	0/0	0/0	0/0	0/0	0/0	0/0	0/0	0/0	0/0	0/0	0/0	0/0	0/0
smed_chr1_26250283	0/0	0/0	0/0	2021-01-01	0/0	0/0	0/0	0/0	0/0	0/0	0/0	./.	0/0	0/0	0/0	0/0	2021-01-01	0/0	0/0	0/0	./.	0/0	0/0	0/0	./.	0/0	0/0	0/0
smed_chr1_26252463	0/0	0/0	0/0	0/0	0/0	0/0	0/0	./.	0/0	0/0	0/0	0/0	0/0	0/0	0/0	0/0	0/0	0/0	0/0	0/0	0/0	0/0	0/0	0/0	0/0	0/0	0/0	0/0
smed_chr1_26252494	2021-01-01	2021-01-01	2021-01-01	2021-01-01	./.	2021-01-01	0/1	./.	2021-01-01	2021-01-01	0/1	2021-01-01	2021-01-01	0/1	2021-01-01	2021-01-01	0/1	2021-01-01	0/1	0/1	0/1	./.	./.	0/1	2021-01-01	0/1	0/1	2021-01-01
smed_chr1_26252504	2021-01-01	2021-01-01	2021-01-01	2021-01-01	./.	2021-01-01	0/1	./.	2021-01-01	2021-01-01	0/1	2021-01-01	2021-01-01	0/1	./.	2021-01-01	0/1	./.	0/1	0/1	0/1	./.	./.	0/1	2021-01-01	0/1	0/1	2021-01-01
smed_chr1_26252523	2021-01-01	2021-01-01	2021-01-01	2021-01-01	./.	2021-01-01	0/1	./.	2021-01-01	2021-01-01	0/1	2021-01-01	2021-01-01	0/1	2021-01-01	2021-01-01	0/1	2021-01-01	0/1	0/1	0/1	./.	./.	0/1	2021-01-01	0/1	0/1	2021-01-01
smed_chr1_26252671	2021-01-01	2021-01-01	2021-01-01	2021-01-01	./.	2021-01-01	0/1	./.	2021-01-01	2021-01-01	0/1	2021-01-01	2021-01-01	0/1	2021-01-01	2021-01-01	0/1	2021-01-01	0/1	0/1	0/1	./.	./.	0/1	2021-01-01	0/1	0/1	2021-01-01
smed_chr1_26252705	2021-01-01	2021-01-01	2021-01-01	2021-01-01	./.	2021-01-01	0/1	./.	2021-01-01	2021-01-01	0/1	2021-01-01	2021-01-01	0/1	2021-01-01	2021-01-01	0/1	2021-01-01	0/1	0/1	0/1	./.	2021-01-01	0/1	2021-01-01	./.	0/1	2021-01-01
smed_chr1_26252714	2021-01-01	2021-01-01	2021-01-01	2021-01-01	./.	2021-01-01	0/1	./.	2021-01-01	2021-01-01	0/1	2021-01-01	2021-01-01	0/1	2021-01-01	2021-01-01	0/1	2021-01-01	0/1	0/1	0/1	./.	./.	0/1	2021-01-01	0/1	0/1	2021-01-01
smed_chr1_26397507	0/0	0/0	0/0	0/0	0/0	0/0	0/0	0/0	0/1	./.	0/0	0/0	0/0	0/0	0/0	0/0	0/0	0/0	0/0	0/0	0/0	0/0	0/0	0/0	0/0	0/0	0/0	0/0
smed_chr1_26397520	0/0	0/0	0/0	0/0	0/0	0/0	./.	0/1	0/0	0/0	./.	0/0	0/0	./.	0/0	0/0	./.	0/0	0/1	0/0	0/0	0/0	0/0	0/1	0/0	0/0	0/1	0/0
smed_chr1_26397580	0/0	0/0	0/0	0/0	0/0	./.	0/0	0/0	0/0	0/0	0/0	0/0	0/0	./.	0/0	0/0	0/0	0/0	0/0	0/0	./.	0/0	0/0	0/0	0/0	./.	0/0	0/0
smed_chr1_26397658	0/0	0/0	0/0	0/0	0/0	0/0	0/0	0/0	0/0	0/0	0/0	0/0	0/0	0/0	0/0	2021-01-01	./.	2021-01-01	0/0	0/0	0/0	0/0	0/0	0/1	2021-01-01	0/1	0/1	./.
smed_chr1_26397711	2021-01-01	2021-01-01	2021-01-01	2021-01-01	2021-01-01	0/1	0/1	0/1	2021-01-01	2021-01-01	./.	2021-01-01	2021-01-01	./.	2021-01-01	2021-01-01	./.	2021-01-01	0/1	0/1	0/1	2021-01-01	2021-01-01	0/1	2021-01-01	0/1	0/1	2021-01-01
smed_chr1_26397748	0/0	0/0	0/0	0/0	0/0	./.	0/0	0/0	0/0	0/0	0/0	0/0	0/0	./.	0/0	0/0	0/0	0/0	0/0	0/0	0/1	0/0	0/0	0/0	0/0	./.	0/0	0/0
smed_chr1_26397800	0/0	0/0	0/0	0/0	0/0	0/0	0/0	0/0	0/0	0/0	0/0	0/0	0/0	0/0	0/0	0/0	0/0	0/0	0/0	0/0	0/0	0/0	0/0	0/0	0/0	0/0	0/0	0/0
smed_chr1_26397851	0/0	0/0	0/0	0/0	0/0	0/0	0/0	0/0	0/0	0/0	0/0	0/0	0/0	./.	0/0	0/0	0/0	0/0	0/0	0/0	0/0	0/0	0/0	0/0	0/0	0/0	0/0	0/0
smed_chr1_26398032	0/0	0/0	0/0	0/0	0/0	0/0	0/0	0/0	0/1	0/1	0/0	0/0	0/0	0/0	0/0	0/0	0/0	0/0	0/0	0/0	0/0	0/0	0/0	0/0	0/0	0/0	0/0	0/0
smed_chr1_26402339	0/0	0/0	0/0	0/0	0/0	0/0	0/0	0/0	0/0	0/0	0/0	0/0	0/0	0/0	0/0	0/0	0/0	0/0	0/0	0/0	0/0	0/0	0/0	0/0	0/0	0/0	0/0	0/0
smed_chr1_26402373	0/0	0/0	0/0	0/0	0/0	0/0	0/0	0/0	0/0	0/0	0/0	0/0	0/0	0/0	0/0	0/0	0/0	0/0	0/0	0/0	0/0	0/0	0/0	0/0	0/0	0/0	0/0	0/0
smed_chr1_26413276	0/0	0/0	0/0	0/0	0/0	0/0	0/0	0/0	0/0	0/0	0/0	./.	./.	./.	0/1	0/0	0/0	0/0	0/0	0/0	0/0	0/0	0/0	0/0	0/0	0/0	0/0	0/0
smed_chr1_26413395	0/0	0/0	0/0	0/0	0/0	0/0	0/0	0/0	0/0	0/0	0/0	./.	./.	./.	0/1	0/0	0/0	0/0	0/0	0/0	0/0	0/0	0/0	0/0	0/0	0/0	0/0	0/0
smed_chr1_26413396	0/0	0/0	0/0	0/0	0/0	0/0	0/0	0/0	0/0	./.	0/0	./.	./.	./.	0/1	0/0	0/0	0/0	0/0	0/0	0/0	0/0	0/0	0/0	0/0	0/0	0/0	0/0
smed_chr1_26413463	2021-01-01	2021-01-01	2021-01-01	2021-01-01	2021-01-01	./.	0/1	0/1	0/1	0/1	0/1	./.	./.	./.	0/1	2021-01-01	2021-01-01	2021-01-01	2021-01-01	2021-01-01	2021-01-01	2021-01-01	2021-01-01	2021-01-01	2021-01-01	2021-01-01	2021-01-01	2021-01-01
smed_chr1_26492321	0/0	0/0	0/0	0/0	0/0	0/0	./.	./.	0/0	0/0	0/0	0/0	0/0	0/0	0/0	0/0	0/0	0/0	0/0	0/0	0/0	0/0	0/0	0/0	0/0	0/0	0/0	0/0
smed_chr1_26492322	0/0	0/0	0/0	0/0	0/0	0/0	./.	./.	0/0	0/0	0/0	0/0	0/0	0/0	0/0	0/0	0/0	0/0	0/0	0/0	0/0	0/0	0/0	./.	0/0	0/0	0/0	0/0
smed_chr1_26492386	0/0	0/0	0/0	0/0	0/0	0/0	./.	./.	./.	0/1	0/0	0/0	0/0	0/0	0/0	0/0	0/0	0/0	0/0	0/0	0/0	0/0	0/0	0/0	0/0	0/0	0/0	0/0
smed_chr1_26492471	0/0	0/0	0/0	0/0	0/0	0/0	./.	./.	2021-01-01	0/1	0/0	0/0	0/0	0/0	0/0	0/0	0/0	0/0	0/0	0/0	0/0	0/0	0/0	0/0	0/0	0/0	0/0	0/0
smed_chr1_26492484	0/0	0/0	0/0	0/0	0/0	0/0	./.	./.	./.	0/1	0/0	0/0	0/0	0/0	0/0	0/0	0/0	0/0	0/0	0/0	0/0	0/0	0/0	0/0	0/0	0/0	0/0	0/0
smed_chr1_26492492	0/0	0/0	0/0	0/0	0/0	0/0	./.	./.	0/0	0/0	0/0	0/0	0/0	0/0	0/0	0/0	0/0	0/0	0/0	0/0	0/0	0/0	0/0	0/0	0/0	0/0	0/0	0/0
smed_chr1_26492545	0/0	0/0	0/0	0/0	0/0	0/0	./.	./.	0/0	0/0	0/0	2021-01-01	0/1	0/1	0/1	0/0	0/0	0/0	0/0	0/0	0/0	0/0	0/0	0/0	0/0	0/0	0/0	0/0
smed_chr1_26503844	0/1	0/1	0/1	0/1	0/1	0/0	0/0	./.	0/0	0/0	./.	0/0	0/0	0/0	0/0	0/1	0/1	0/1	0/1	0/1	0/1	0/1	0/1	0/1	0/1	./.	0/1	0/0
smed_chr1_26544067	0/0	0/0	0/0	0/0	0/0	0/0	0/0	0/0	0/0	0/0	0/0	0/0	0/0	0/0	0/0	0/0	0/0	0/0	0/0	0/0	0/0	0/0	0/0	0/0	0/0	0/0	0/0	0/0
smed_chr1_26544085	0/0	0/0	0/0	0/0	0/0	0/0	0/0	0/0	0/0	0/0	0/0	0/0	0/0	0/0	0/0	0/0	0/0	0/0	0/0	0/0	0/0	0/0	0/0	0/0	0/0	0/0	0/0	0/0
smed_chr1_26544123	0/0	0/0	0/0	0/0	0/0	0/0	0/0	0/0	0/0	0/0	0/0	0/1	0/1	0/0	0/1	0/0	0/0	0/0	0/0	0/0	0/0	0/0	0/0	0/0	0/0	0/0	0/0	0/0
smed_chr1_26544295	0/0	0/0	0/0	0/0	0/0	0/0	0/0	0/0	0/0	0/0	0/0	0/0	0/0	0/0	0/0	0/0	0/0	0/0	0/0	0/0	0/0	0/0	0/0	0/0	0/0	0/0	0/0	0/0
smed_chr1_26544358	0/0	0/0	0/0	0/0	0/0	0/0	0/0	0/0	0/0	0/0	0/0	0/0	0/0	0/0	0/0	0/0	0/0	0/0	0/0	0/0	0/0	0/0	0/0	0/0	0/0	0/0	0/0	0/0
smed_chr1_26544360	0/0	0/0	0/0	0/0	0/0	0/0	0/0	0/0	0/0	0/0	0/0	0/0	0/0	0/0	0/0	0/0	0/0	0/0	0/0	0/0	0/0	0/0	0/0	0/0	0/0	0/0	0/0	0/0
smed_chr1_26544361	0/0	0/0	0/0	0/0	0/0	0/0	0/0	0/0	0/0	0/0	0/0	0/1	0/1	0/0	0/1	0/0	0/0	0/0	0/0	0/0	0/0	0/0	0/0	0/0	0/0	0/0	0/0	0/0
smed_chr1_26544363	0/0	0/0	0/0	0/0	0/0	0/0	0/0	0/0	0/0	0/0	0/0	0/0	0/0	0/0	0/0	0/0	0/0	0/0	0/0	0/0	0/0	0/0	0/0	0/0	0/0	0/0	0/0	0/0
smed_chr1_26544365	0/0	0/0	0/0	0/0	0/0	0/0	0/0	0/0	0/0	0/0	0/0	0/0	0/0	0/0	0/0	0/0	0/0	0/0	0/0	0/0	0/0	0/0	0/0	0/0	0/0	0/0	0/0	0/0
smed_chr1_26678636	0/0	0/0	0/0	0/0	0/0	0/0	0/0	0/0	0/0	0/0	0/0	./.	0/0	0/0	0/0	0/0	0/0	0/0	0/0	0/0	0/0	0/0	0/0	0/0	0/0	0/0	0/0	0/0
smed_chr1_26761460	2021-01-01	2021-01-01	2021-01-01	2021-01-01	2021-01-01	2021-01-01	./.	2021-01-01	./.	0/1	0/1	2021-01-01	0/1	0/1	0/1	2021-01-01	2021-01-01	2021-01-01	2021-01-01	2021-01-01	0/1	2021-01-01	./.	0/1	2021-01-01	2021-01-01	./.	2021-01-01
smed_chr1_26761463	2021-01-01	2021-01-01	2021-01-01	2021-01-01	2021-01-01	2021-01-01	0/1	2021-01-01	2021-01-01	2021-01-01	0/1	2021-01-01	0/1	0/1	0/1	2021-01-01	./.	2021-01-01	2021-01-01	2021-01-01	0/1	2021-01-01	0/1	0/1	2021-01-01	2021-01-01	0/1	2021-01-01
smed_chr1_26761505	0/0	0/0	0/0	0/0	0/0	./.	0/0	0/0	0/0	0/0	0/0	./.	0/1	0/0	0/1	0/0	0/0	0/0	0/0	0/0	0/0	0/0	0/0	0/0	0/0	0/0	0/0	0/0
smed_chr1_26764689	0/0	0/0	0/0	0/0	0/0	0/0	0/0	0/0	0/0	0/0	0/0	0/0	0/0	0/0	0/0	0/0	0/0	0/0	0/0	0/0	./.	0/0	0/0	0/0	0/0	0/0	0/0	0/0
smed_chr1_26764707	0/0	0/0	0/0	0/0	0/0	0/1	0/0	0/0	0/0	0/0	0/0	0/0	0/0	0/0	0/0	0/0	0/0	0/0	0/0	0/0	./.	0/0	0/0	0/0	0/0	0/0	0/0	0/0
smed_chr1_26810145	0/0	0/0	0/0	0/0	0/0	0/0	./.	0/0	0/0	0/0	0/0	0/0	./.	./.	0/0	0/0	0/0	0/0	./.	./.	./.	0/0	0/0	0/0	0/0	0/0	0/0	0/0
smed_chr1_26810170	0/0	0/0	0/0	0/0	0/0	0/0	./.	0/0	0/0	0/0	0/0	0/0	./.	./.	0/0	0/0	0/0	0/0	./.	./.	./.	0/0	0/0	0/0	0/0	0/0	0/0	0/0
smed_chr1_26810175	0/0	0/0	0/0	0/0	0/0	0/0	./.	0/0	0/0	0/0	0/0	0/0	./.	./.	0/0	0/0	0/0	0/0	./.	./.	./.	0/0	0/0	0/0	0/0	0/0	0/0	0/0
smed_chr1_26810199	0/0	0/0	0/0	0/0	0/0	0/0	./.	0/0	0/0	0/0	0/0	0/0	./.	./.	0/0	0/0	0/0	0/0	./.	./.	./.	0/0	0/0	0/0	0/0	0/0	0/0	0/0
smed_chr1_26810220	0/0	0/0	0/0	0/0	0/0	0/0	./.	0/0	0/0	0/0	0/0	0/0	./.	./.	0/0	0/0	0/0	0/0	./.	./.	./.	0/0	0/0	0/0	0/0	0/0	0/0	0/0
smed_chr1_26810238	0/0	0/0	0/0	0/0	0/0	0/0	./.	0/0	0/0	0/0	0/0	0/0	./.	./.	0/0	0/0	0/0	0/0	./.	./.	./.	0/0	0/0	0/0	0/0	0/0	0/0	0/0
smed_chr1_26834439	0/0	0/0	0/0	0/0	0/0	0/0	0/0	0/0	0/0	0/0	0/0	0/0	0/0	0/0	0/0	0/0	0/0	0/0	0/0	0/0	0/0	0/0	0/0	0/0	0/0	0/0	./.	0/0
smed_chr1_26904351	2021-01-01	2021-01-01	2021-01-01	2021-01-01	./.	2021-01-01	0/0	./.	0/1	2021-01-01	2021-01-01	2021-01-01	./.	./.	2021-01-01	2021-01-01	2021-01-01	2021-01-01	2021-01-01	2021-01-01	2021-01-01	./.	2021-01-01	2021-01-01	2021-01-01	2021-01-01	2021-01-01	2021-01-01
smed_chr1_26962135	0/0	0/0	0/0	0/0	0/0	./.	0/0	0/0	./.	0/0	./.	0/0	0/0	0/0	0/0	0/0	0/0	0/0	0/0	0/0	0/0	0/0	0/0	0/0	0/0	0/0	0/0	0/0
smed_chr1_26962157	./.	./.	0/1	0/1	0/1	0/0	0/0	0/0	./.	0/0	0/0	0/0	0/0	0/0	0/0	0/0	0/0	0/0	0/0	0/0	0/0	0/0	0/0	0/0	0/0	0/0	0/0	0/0
smed_chr1_26962236	0/0	0/0	0/0	0/0	0/0	0/0	0/0	0/0	./.	0/0	0/0	0/1	0/1	0/1	./.	0/0	0/0	0/0	0/0	0/0	0/0	0/0	0/0	0/0	0/0	0/0	0/0	0/0
smed_chr1_27030535	2021-01-01	2021-01-01	2021-01-01	2021-01-01	2021-01-01	./.	0/1	2021-01-01	0/1	0/1	0/1	0/1	./.	0/1	./.	2021-01-01	./.	2021-01-01	0/1	0/1	0/1	0/1	2021-01-01	0/1	2021-01-01	./.	2021-01-01	2021-01-01
smed_chr1_27030717	2021-01-01	2021-01-01	2021-01-01	2021-01-01	2021-01-01	./.	0/1	2021-01-01	0/1	0/1	0/1	2021-01-01	2021-01-01	0/0	2021-01-01	2021-01-01	./.	2021-01-01	2021-01-01	./.	./.	0/1	2021-01-01	0/1	2021-01-01	2021-01-01	2021-01-01	2021-01-01
smed_chr1_27030762	2021-01-01	2021-01-01	2021-01-01	2021-01-01	2021-01-01	./.	0/1	2021-01-01	2021-01-01	2021-01-01	0/1	2021-01-01	./.	0/1	./.	2021-01-01	./.	2021-01-01	0/1	0/1	0/1	0/1	2021-01-01	0/1	2021-01-01	0/1	0/1	2021-01-01
smed_chr1_27170689	0/0	0/0	0/0	0/0	0/0	0/0	0/1	0/0	0/0	0/0	0/0	./.	0/0	0/0	0/0	0/0	0/0	0/0	0/0	0/0	0/0	0/0	0/0	0/0	0/0	0/0	0/0	0/0
smed_chr1_27170814	0/0	0/0	0/0	0/0	0/0	0/0	0/0	0/0	0/0	0/0	0/0	./.	0/1	0/1	0/1	0/0	0/0	./.	0/1	0/1	0/1	0/0	0/0	./.	0/0	0/0	0/0	0/1
smed_chr1_27448932	0/0	0/0	0/0	0/0	0/0	0/0	0/0	0/0	0/0	0/0	0/0	0/0	0/0	0/0	0/0	0/0	0/0	0/0	0/0	0/0	0/0	0/0	0/0	0/0	0/0	0/0	0/0	0/0
smed_chr1_27448933	0/0	0/0	0/0	0/0	0/0	0/0	0/0	0/0	0/0	0/0	0/0	2021-01-01	2021-01-01	2021-01-01	0/1	0/0	0/0	0/0	0/0	0/0	0/0	0/0	0/0	0/0	0/0	0/0	0/0	0/0
smed_chr1_27448966	0/0	0/0	0/0	0/0	0/0	0/0	0/0	0/0	0/0	0/0	0/0	0/0	0/0	0/0	0/0	0/0	0/0	0/0	0/0	0/0	0/0	0/0	0/0	0/0	0/0	0/0	0/0	0/0
smed_chr1_27449026	0/0	0/0	0/0	0/0	0/0	0/0	0/0	0/0	0/0	0/0	0/0	0/0	0/0	0/0	0/0	0/0	0/0	0/0	0/0	0/0	0/0	0/0	0/0	0/0	0/0	0/0	0/0	0/0
smed_chr1_27449056	0/0	0/0	0/0	0/0	0/0	0/0	0/0	0/0	0/0	0/0	0/0	0/0	0/0	0/0	0/0	0/0	0/0	0/0	0/0	0/0	0/0	0/0	0/0	0/0	0/0	0/0	0/0	0/0
smed_chr1_27449061	0/0	0/0	0/0	0/0	0/0	0/0	0/0	0/0	0/0	0/0	0/0	0/0	0/0	0/0	0/0	0/0	0/0	0/0	0/0	0/0	0/0	0/0	0/0	0/0	0/0	0/0	0/0	0/0
smed_chr1_27449099	2021-01-01	2021-01-01	2021-01-01	2021-01-01	2021-01-01	2021-01-01	0/1	0/1	2021-01-01	0/1	0/1	2021-01-01	2021-01-01	2021-01-01	0/1	2021-01-01	2021-01-01	2021-01-01	2021-01-01	2021-01-01	2021-01-01	2021-01-01	2021-01-01	0/1	2021-01-01	2021-01-01	2021-01-01	2021-01-01
smed_chr1_27452025	2021-01-01	2021-01-01	2021-01-01	2021-01-01	2021-01-01	2021-01-01	0/1	0/1	2021-01-01	0/1	0/1	./.	0/1	0/0	0/1	2021-01-01	0/1	0/1	0/1	2021-01-01	2021-01-01	2021-01-01	2021-01-01	0/1	2021-01-01	0/1	0/1	2021-01-01
smed_chr1_27452317	0/0	0/0	0/0	0/0	0/0	0/0	0/1	0/0	0/0	0/0	0/0	0/0	0/0	0/0	0/0	0/0	0/0	0/0	0/0	0/0	0/0	0/0	0/0	0/0	0/0	0/0	0/0	0/0
smed_chr1_27503525	0/0	0/0	0/0	0/0	0/0	0/0	0/0	0/0	0/0	0/0	0/0	0/0	0/0	0/0	0/0	0/0	0/0	0/0	0/0	0/0	0/0	0/0	0/0	0/0	0/0	0/0	0/0	0/0
smed_chr1_27503733	2021-01-01	2021-01-01	2021-01-01	2021-01-01	2021-01-01	0/1	./.	2021-01-01	2021-01-01	2021-01-01	./.	2021-01-01	2021-01-01	0/1	2021-01-01	2021-01-01	./.	./.	0/1	./.	0/1	2021-01-01	./.	2021-01-01	2021-01-01	2021-01-01	2021-01-01	2021-01-01
smed_chr1_27549985	0/0	0/0	0/0	0/0	0/0	0/0	./.	0/0	./.	0/1	0/0	0/0	0/0	0/0	0/0	0/0	0/0	0/0	0/0	0/0	0/0	0/0	0/0	./.	0/0	0/0	0/0	0/0
smed_chr1_27659538	0/0	0/0	0/0	0/0	0/0	0/0	0/0	0/0	0/0	0/0	./.	0/0	0/0	0/0	0/0	0/0	0/0	0/0	0/0	0/0	0/0	0/0	0/0	0/0	0/0	0/0	0/0	0/0
smed_chr1_27659802	0/0	0/0	0/0	0/0	0/0	0/0	0/0	0/0	0/0	0/0	0/0	0/0	0/0	0/0	0/0	0/0	0/0	0/0	0/0	0/0	0/0	0/0	0/0	0/0	0/0	0/0	0/0	0/0
smed_chr1_27663431	0/0	0/0	0/0	0/0	0/0	0/0	0/0	0/0	0/0	0/0	0/0	0/1	./.	0/0	0/1	0/0	0/0	0/0	0/0	0/0	0/0	0/0	0/0	0/0	0/0	0/0	0/0	0/0
smed_chr1_27663502	0/0	0/0	0/0	0/0	0/0	0/0	0/0	0/0	0/0	0/0	0/0	0/0	0/0	0/0	0/0	0/0	0/0	0/0	0/0	0/0	0/0	0/0	0/0	0/0	0/0	0/0	0/0	0/0
smed_chr1_27663657	0/0	0/0	0/0	0/0	0/0	0/0	0/0	0/0	0/0	0/0	0/0	0/0	0/0	0/0	0/0	0/0	0/0	0/0	0/0	0/0	0/0	0/0	0/0	0/0	0/0	0/0	0/0	0/0
smed_chr1_27763125	0/0	0/0	0/0	0/0	0/0	0/0	./.	0/0	0/0	0/0	0/0	0/0	0/0	0/1	0/0	0/0	0/0	0/0	0/0	0/0	0/0	0/0	0/0	0/0	0/0	0/0	0/0	0/0
smed_chr1_27763156	0/0	0/0	0/0	0/0	0/0	0/0	0/0	0/0	0/0	0/0	0/0	0/0	0/0	0/0	0/0	0/0	0/0	0/0	0/0	0/0	0/0	0/0	0/0	0/0	0/0	0/0	0/0	0/0
smed_chr1_27763160	0/1	0/1	0/1	0/1	0/1	0/1	./.	0/1	2021-01-01	./.	0/1	2021-01-01	2021-01-01	./.	2021-01-01	0/1	./.	0/1	0/1	0/1	0/1	0/1	0/1	0/1	0/1	0/1	0/1	0/1
smed_chr1_27763186	0/0	0/0	0/0	0/0	0/0	0/0	0/0	0/0	0/0	0/0	0/0	0/0	0/0	0/0	0/0	0/0	0/0	0/0	0/0	0/0	0/0	0/0	0/0	0/0	0/0	0/0	0/0	0/0
smed_chr1_27763214	0/1	0/1	0/1	0/1	0/1	0/1	./.	0/1	0/1	./.	0/1	0/1	0/1	0/1	0/1	0/1	./.	0/1	0/1	0/1	0/1	0/1	0/1	0/1	0/1	0/1	0/1	0/1
smed_chr1_27763217	0/1	0/1	0/1	0/1	0/1	0/1	./.	0/1	0/1	./.	0/1	2021-01-01	2021-01-01	./.	2021-01-01	0/1	./.	0/1	0/1	0/1	0/1	0/1	0/1	0/1	0/1	0/1	0/1	0/1
smed_chr1_27763220	0/1	0/1	0/1	0/1	0/1	0/1	./.	0/1	0/1	./.	0/1	2021-01-01	2021-01-01	./.	2021-01-01	0/1	./.	0/1	0/1	0/1	0/1	0/1	0/1	0/1	0/1	0/1	0/1	0/1
smed_chr1_27763354	0/0	0/0	0/0	0/0	0/0	0/0	0/0	0/0	0/0	0/0	0/0	0/0	0/0	0/0	0/0	0/0	0/0	0/0	0/0	0/0	0/0	0/0	0/0	0/0	0/0	0/0	0/0	0/0
smed_chr1_27793984	0/0	0/0	0/0	0/0	./.	./.	./.	0/0	0/1	./.	0/0	0/0	0/0	./.	0/0	0/0	0/1	0/0	0/0	0/0	0/0	0/0	0/0	0/0	0/0	0/0	0/0	0/0
smed_chr1_27794017	0/0	0/0	0/0	0/0	./.	./.	./.	0/0	0/1	./.	0/0	0/0	0/0	./.	0/0	0/0	./.	0/0	0/0	0/0	0/0	0/0	0/0	0/0	0/0	0/0	0/0	0/0
smed_chr1_27838864	0/0	0/0	0/0	0/1	0/0	./.	./.	0/0	0/0	0/0	0/0	0/0	0/0	./.	0/0	0/1	0/1	0/1	0/0	0/0	./.	0/0	0/0	0/0	0/0	0/1	0/1	0/1
smed_chr1_27838907	0/0	0/0	0/0	0/0	0/0	./.	./.	0/0	0/1	0/1	0/0	0/0	0/0	./.	0/0	0/0	0/1	0/0	0/0	0/0	./.	0/0	0/0	0/0	0/0	0/0	0/0	0/0
smed_chr1_27838956	0/0	0/0	0/0	0/0	0/0	./.	./.	0/0	0/0	0/0	0/0	0/0	0/0	./.	0/0	0/0	0/0	0/0	0/0	0/0	./.	0/0	0/0	0/0	0/0	0/0	0/0	0/0
smed_chr1_27838990	0/0	0/0	0/0	0/0	0/0	./.	./.	0/0	0/0	0/0	0/0	0/0	0/0	./.	0/0	0/1	0/1	0/1	0/0	0/0	./.	0/0	0/0	0/0	0/0	0/1	0/1	0/1
smed_chr1_27838995	0/0	0/0	0/0	0/0	0/0	./.	./.	0/0	0/0	0/0	0/0	0/0	0/0	./.	0/1	0/0	0/0	0/0	0/0	0/0	./.	0/0	0/0	0/0	0/0	0/0	0/0	0/0
smed_chr1_27908105	0/0	0/0	0/0	0/0	0/0	0/0	0/0	0/0	0/0	./.	./.	./.	0/0	0/0	0/0	0/0	0/0	0/0	0/0	0/0	0/0	0/0	0/0	0/0	0/0	0/0	0/0	0/0
smed_chr1_27908119	0/0	0/0	0/0	0/0	0/0	0/0	./.	0/0	0/0	0/0	0/0	0/0	0/0	0/0	0/0	0/0	0/0	0/0	0/0	0/0	0/0	0/0	0/0	0/0	0/0	0/0	0/0	0/0
smed_chr1_27908155	0/0	0/0	0/0	0/0	0/0	0/0	./.	0/0	0/0	0/0	0/0	0/0	0/0	0/0	0/0	0/0	0/0	0/0	0/0	0/0	0/0	0/0	0/0	0/0	0/0	0/0	0/0	0/0
smed_chr1_27908296	0/0	0/0	0/0	0/0	0/0	0/0	0/0	0/0	0/0	0/0	0/0	0/0	0/0	0/0	0/0	0/0	0/0	0/0	0/0	0/0	./.	0/0	0/0	./.	0/0	0/0	0/0	0/0
smed_chr1_27908344	0/1	0/1	0/1	0/1	0/1	0/1	./.	./.	0/0	./.	./.	0/0	0/0	0/0	0/0	0/0	0/0	0/0	0/1	0/1	./.	0/1	0/1	0/0	0/0	0/0	0/0	0/0
smed_chr1_27908392	0/1	0/1	0/1	0/1	0/1	0/1	./.	./.	0/1	./.	./.	0/1	0/1	0/1	0/1	0/1	0/1	0/1	0/1	0/1	./.	0/1	0/1	./.	0/1	0/1	0/1	0/1
smed_chr1_28054843	0/0	0/0	0/0	0/0	0/0	./.	./.	./.	0/0	0/0	0/0	./.	./.	./.	0/0	0/0	0/0	0/0	0/0	0/0	./.	0/0	0/0	0/0	0/0	0/0	0/0	0/0
smed_chr1_28054933	0/0	0/0	0/0	0/0	0/0	0/0	./.	0/0	./.	0/0	0/0	0/0	0/0	0/0	0/0	0/0	0/0	0/0	0/0	0/0	./.	0/0	0/0	./.	0/0	0/0	0/0	0/0
smed_chr1_28054946	0/0	0/0	0/0	0/0	0/0	0/0	./.	0/0	./.	0/0	0/0	0/0	0/0	0/0	0/0	0/0	0/0	0/0	0/0	0/0	./.	0/0	0/0	./.	0/0	0/0	0/0	0/0
smed_chr1_28114999	0/0	0/0	0/0	0/0	0/0	./.	./.	0/0	0/0	0/0	0/0	./.	0/0	0/0	0/1	0/0	0/0	0/0	0/0	0/0	./.	0/0	0/0	0/0	0/0	0/0	0/0	0/0
smed_chr1_28115019	0/0	0/0	0/0	0/0	0/0	./.	./.	0/0	0/0	0/0	0/0	0/0	0/0	0/0	0/0	0/0	0/0	0/0	0/0	0/0	./.	0/0	0/0	0/0	0/0	0/0	0/0	0/0
smed_chr1_28115020	0/0	0/0	0/0	0/0	0/0	./.	./.	0/0	0/0	0/0	0/0	0/0	0/0	0/0	0/0	0/0	0/0	0/0	0/0	0/0	./.	0/0	0/0	0/0	0/0	0/0	0/0	0/0
smed_chr1_28115029	2021-01-01	2021-01-01	2021-01-01	2021-01-01	2021-01-01	./.	./.	2021-01-01	2021-01-01	2021-01-01	2021-01-01	2021-01-01	2021-01-01	2021-01-01	2021-01-01	2021-01-01	2021-01-01	2021-01-01	2021-01-01	0/1	./.	0/1	2021-01-01	0/1	2021-01-01	2021-01-01	2021-01-01	2021-01-01
smed_chr1_28115045	0/0	0/0	0/0	0/0	0/0	./.	./.	0/0	0/0	0/0	0/0	0/1	0/0	0/0	0/1	0/0	0/0	0/0	0/0	0/0	./.	0/0	0/0	0/0	0/0	0/0	0/0	0/0
smed_chr1_28123298	0/0	0/0	0/0	0/0	0/0	0/0	0/0	0/0	0/0	0/0	0/0	0/0	0/0	./.	0/0	0/0	0/0	0/0	0/0	0/0	./.	0/0	0/0	0/0	0/0	0/0	0/0	0/0
smed_chr1_28144058	2021-01-01	2021-01-01	2021-01-01	2021-01-01	0/1	0/1	0/1	0/1	2021-01-01	0/1	./.	2021-01-01	./.	./.	./.	2021-01-01	0/1	./.	0/1	2021-01-01	2021-01-01	0/1	./.	0/1	2021-01-01	0/1	0/1	2021-01-01
[truncated: 65,509 more rows]

## Sheet: Sicily
CHROM_POS	SA19-1	SA19-11wgs	SA19-15wgs	SA19-17	SA19-18	SA19-2wgs	SA19-3	SA19-5wgs	SA19-6	SA19-7	SA19-8	SA19-9	SA20-1	SA20-10	SA20-13	SA20-14	SA20-16	SA20-19	SA20-2	SA20-20	SA20-21	SA20-22	SA20-24	SA20-27	SA20-3	SA20-6	SA20-7
smed_chr1_78752	0/0	0/0	0/0	0/0	0/0	0/0	0/0	0/0	0/0	0/0	0/0	0/0	0/0	0/0	0/0	0/0	0/0	0/0	0/0	0/0	0/0	0/0	0/0	0/0	0/0	0/0	0/0
smed_chr1_78846	0/0	0/0	0/0	0/0	0/0	0/0	0/0	0/0	0/0	0/0	0/0	0/0	0/0	0/0	0/0	0/0	0/0	0/0	0/0	0/0	0/0	0/0	0/0	0/0	0/0	0/0	0/0
smed_chr1_78920	0/0	0/0	0/0	0/0	0/0	0/0	0/0	0/0	0/0	0/0	0/0	0/0	0/0	0/0	0/0	0/0	0/0	0/0	0/0	0/0	0/0	0/1	0/0	0/0	0/0	0/0	0/0
smed_chr1_78921	0/0	0/0	0/0	0/0	0/0	0/0	0/0	0/0	0/0	0/0	0/0	0/0	0/0	0/0	0/0	0/0	0/0	0/0	0/0	0/0	0/0	0/1	0/0	0/0	0/0	0/0	0/0
smed_chr1_272222	0/0	0/0	0/0	0/0	0/0	0/0	0/0	0/0	0/0	0/0	0/0	0/0	0/0	0/0	0/0	0/0	0/0	0/0	0/0	0/0	0/0	0/0	0/0	0/0	0/0	0/0	0/0
smed_chr1_272230	0/0	0/0	0/0	0/0	0/0	0/0	0/0	0/0	0/0	0/0	0/0	0/0	0/0	0/0	0/0	0/0	0/0	0/0	0/0	0/0	0/0	0/0	0/0	0/0	0/0	0/0	0/0
smed_chr1_272270	0/0	0/0	0/0	0/0	0/0	0/0	0/0	0/0	0/0	0/0	0/0	0/0	0/0	0/0	0/0	0/0	0/0	0/0	0/0	0/0	0/0	0/0	0/0	0/0	0/0	0/0	0/0
smed_chr1_272271	0/0	0/1	0/0	0/0	0/0	0/0	0/0	0/0	0/0	0/0	0/0	0/0	0/0	0/0	0/0	0/0	0/0	0/0	0/0	0/0	0/0	0/0	0/0	0/0	0/0	0/0	0/0
smed_chr1_272324	0/0	0/0	0/0	0/0	0/0	0/0	0/0	0/0	0/0	0/0	0/0	0/0	0/0	0/0	0/0	0/0	0/0	0/0	0/0	0/0	0/0	0/0	0/0	0/0	0/0	0/0	0/0
smed_chr1_272343	0/0	0/0	0/1	0/1	0/1	0/1	0/1	0/1	2021-01-01	0/1	0/1	./.	0/0	0/0	0/0	0/0	0/0	0/0	0/0	0/0	0/0	0/0	0/0	0/0	0/0	0/0	0/0
smed_chr1_272374	0/0	0/0	0/0	0/0	0/0	0/0	0/0	0/0	0/0	0/0	0/0	0/0	0/0	0/0	0/0	0/0	0/0	0/0	0/0	0/0	0/0	0/0	0/0	0/0	0/0	0/0	0/0
smed_chr1_272381	0/0	0/1	0/0	0/0	0/0	0/0	0/0	0/0	0/0	0/0	0/0	0/0	0/0	0/0	0/0	0/0	0/0	0/0	0/0	0/0	0/0	0/0	0/0	0/0	0/0	0/0	0/0
smed_chr1_272388	0/0	0/0	0/0	0/0	0/0	0/0	0/0	0/0	0/0	0/0	0/0	0/0	0/0	0/0	0/0	0/0	0/0	0/0	0/0	0/0	0/0	0/0	0/0	0/0	0/0	0/0	0/0
smed_chr1_272399	0/0	0/0	0/0	0/0	0/0	0/0	0/0	0/0	0/0	0/0	0/0	0/0	0/0	0/0	0/0	0/0	0/0	0/0	0/0	0/0	0/0	0/0	0/0	0/0	0/0	0/0	0/0
smed_chr1_272400	0/0	0/0	0/0	0/0	0/0	0/0	0/0	0/0	0/0	0/0	0/0	0/0	0/0	0/0	0/0	0/0	0/0	0/0	0/0	0/0	0/0	0/0	0/0	0/0	0/0	0/0	0/0
smed_chr1_272491	0/0	0/0	0/0	0/0	0/0	0/0	0/0	0/0	0/0	0/0	0/0	0/0	0/0	0/0	0/0	0/0	0/0	0/0	0/0	0/0	0/0	0/0	0/0	0/0	0/0	0/0	0/0
smed_chr1_272496	0/0	0/0	0/0	0/0	0/0	0/0	0/0	0/0	0/0	0/0	0/0	0/0	0/0	0/0	0/0	0/0	0/0	0/0	0/0	0/0	0/0	0/0	0/0	0/0	0/0	0/0	0/0
smed_chr1_272498	0/0	0/0	0/0	0/0	0/0	0/0	0/0	0/0	0/0	0/0	0/0	0/0	0/0	0/0	0/0	0/0	0/0	0/0	0/0	0/0	0/0	0/0	0/0	0/0	0/0	0/0	0/0
smed_chr1_272547	0/0	0/0	0/0	0/0	0/0	0/0	0/0	0/0	0/0	0/0	0/0	0/0	0/0	0/0	0/0	0/0	0/0	0/0	0/0	0/0	0/0	0/0	0/0	0/0	0/0	0/0	0/0
smed_chr1_272565	0/0	0/0	0/0	0/0	0/0	0/0	0/0	0/0	0/0	0/0	0/0	0/0	0/0	0/0	0/0	0/0	0/0	0/0	0/0	0/0	0/0	0/0	0/0	0/0	0/0	0/0	0/0
smed_chr1_272784	0/0	0/0	0/0	0/0	0/0	0/0	0/0	0/0	0/0	0/0	0/0	0/0	0/0	0/0	0/0	0/0	0/0	0/0	0/0	0/0	0/0	0/0	0/0	0/0	0/0	0/0	0/0
smed_chr1_272863	0/0	0/0	0/0	0/0	0/0	0/0	0/0	0/0	0/0	0/0	0/0	0/0	0/0	0/0	0/0	0/0	0/0	0/0	0/0	0/0	0/0	0/0	0/0	0/0	0/0	0/0	0/0
smed_chr1_282036	0/0	0/0	0/0	0/1	0/0	0/0	0/0	0/0	0/0	0/0	0/0	0/0	0/0	0/0	0/0	0/0	0/0	0/0	0/0	0/0	0/0	0/0	0/0	0/0	0/0	0/0	0/0
smed_chr1_282221	0/0	0/0	0/0	0/0	0/0	0/0	0/0	0/0	0/0	0/0	0/0	0/0	0/0	0/0	0/0	0/0	0/0	0/0	0/0	0/0	0/0	0/0	0/0	0/0	0/0	0/0	0/0
smed_chr1_282238	0/0	0/0	0/0	0/0	0/0	0/0	0/0	0/0	0/0	0/0	0/0	0/0	0/0	./.	0/0	0/0	0/0	0/0	0/0	0/0	0/0	0/0	0/0	0/0	0/0	0/0	0/0
smed_chr1_282268	0/0	0/0	0/0	0/0	0/0	0/0	0/0	0/0	0/0	0/0	0/0	0/0	0/0	0/0	0/0	0/0	0/0	0/0	0/0	0/0	0/0	0/0	0/0	0/0	0/0	0/0	0/0
smed_chr1_368167	0/0	0/0	0/0	0/0	0/0	0/0	0/0	0/0	0/0	0/0	0/0	0/0	0/0	0/0	0/0	0/0	0/0	0/0	0/0	0/0	0/0	0/0	0/0	0/0	0/0	0/0	0/0
smed_chr1_368351	0/0	0/0	0/0	0/0	0/0	0/0	0/0	0/0	0/0	0/0	0/0	0/0	0/0	0/0	0/0	0/0	0/0	0/0	0/0	0/0	0/0	0/0	0/0	0/0	0/0	0/0	0/0
smed_chr1_368364	0/0	0/0	0/0	0/0	0/0	0/0	0/0	0/0	0/0	0/0	0/0	0/0	0/0	0/0	0/0	0/0	0/0	0/0	0/0	0/0	0/0	0/0	0/0	0/0	0/0	0/0	0/0
smed_chr1_371101	0/0	0/0	0/0	0/0	0/0	0/0	0/0	0/0	0/0	0/0	0/0	0/0	0/0	0/0	0/0	0/0	0/0	0/0	0/0	0/0	0/0	0/0	0/0	0/0	0/0	0/0	0/0
smed_chr1_371103	0/0	0/0	0/0	0/0	0/0	0/0	0/0	0/0	0/0	0/0	0/0	0/0	0/0	0/0	0/0	0/0	0/0	0/0	0/0	0/0	0/0	0/0	0/0	0/0	0/0	0/0	0/0
smed_chr1_392111	0/0	0/0	0/1	0/0	0/0	0/0	0/0	0/0	0/0	0/0	0/0	0/0	0/0	0/0	0/0	0/0	0/0	0/0	0/0	0/0	0/0	0/0	0/0	0/0	0/0	0/0	0/0
smed_chr1_392169	0/0	0/0	0/1	0/0	0/0	0/0	0/0	0/0	0/0	0/0	0/0	0/0	0/0	0/0	0/0	0/0	0/0	0/0	0/0	0/0	0/0	0/0	0/0	0/0	0/0	0/0	0/0
smed_chr1_392207	2021-01-01	2021-01-01	./.	2021-01-01	2021-01-01	2021-01-01	2021-01-01	2021-01-01	2021-01-01	2021-01-01	2021-01-01	2021-01-01	2021-01-01	2021-01-01	2021-01-01	2021-01-01	2021-01-01	2021-01-01	2021-01-01	2021-01-01	2021-01-01	2021-01-01	2021-01-01	2021-01-01	2021-01-01	2021-01-01	2021-01-01
smed_chr1_392270	0/0	0/0	0/0	0/0	0/0	0/0	0/0	0/0	0/0	0/0	0/0	0/0	0/0	0/0	0/0	0/0	0/0	0/0	0/0	0/0	0/0	0/0	0/0	0/0	0/0	0/0	0/0
smed_chr1_392302	0/0	0/0	0/1	0/0	0/0	0/1	0/0	0/0	0/0	0/0	0/0	0/0	0/0	0/0	0/0	0/0	0/0	0/0	0/0	0/0	0/0	0/0	0/0	0/0	0/0	0/0	0/0
smed_chr1_392326	0/0	0/0	0/0	0/0	0/0	0/0	0/0	0/0	0/0	0/0	0/0	0/0	0/0	0/0	0/0	0/0	0/0	0/0	0/0	0/0	0/0	0/0	0/0	0/0	0/0	0/0	0/0
smed_chr1_392357	0/0	0/0	0/1	0/0	0/0	0/1	0/0	0/0	0/0	0/0	0/0	0/0	0/0	0/0	0/0	0/0	0/0	0/0	0/0	0/0	0/0	0/0	0/0	0/0	0/0	0/0	0/0
smed_chr1_392387	0/0	0/0	0/0	0/0	0/0	0/0	0/0	0/0	0/0	0/0	0/0	0/0	0/0	0/0	0/0	0/0	0/0	0/0	0/0	0/0	0/0	0/0	0/0	0/0	0/0	0/0	0/0
smed_chr1_398772	0/0	0/0	0/0	0/0	0/0	0/0	0/0	0/0	0/0	0/0	0/0	0/0	0/0	0/0	0/0	0/0	0/0	0/0	0/0	0/0	0/0	0/0	0/0	0/0	0/0	0/0	0/0
smed_chr1_399565	0/0	0/0	0/0	0/0	0/0	0/0	0/0	0/0	0/0	0/0	0/0	0/0	0/0	0/0	0/0	0/0	0/0	0/0	0/0	0/0	0/0	0/0	0/0	0/0	0/0	0/0	0/0
smed_chr1_399608	0/0	0/0	0/0	0/0	0/0	0/0	0/0	0/0	0/0	0/0	0/0	0/0	0/0	0/0	0/0	0/0	0/0	0/0	0/0	0/0	0/0	0/0	0/0	0/0	0/0	0/0	0/0
smed_chr1_399628	0/0	0/0	0/0	0/0	0/0	0/0	0/0	0/0	0/0	0/0	0/0	0/0	0/0	0/0	0/0	0/0	0/0	0/0	0/0	0/0	0/0	0/0	0/0	0/0	0/0	0/0	0/0
smed_chr1_399798	0/0	0/0	0/0	0/0	0/0	0/0	0/0	0/0	0/0	0/0	0/0	0/0	0/0	0/0	0/0	0/0	0/0	0/0	0/0	0/0	0/0	0/0	0/0	0/0	0/0	0/0	0/0
smed_chr1_399807	0/1	0/1	0/1	0/1	0/1	0/1	0/1	0/1	0/1	0/1	0/1	0/1	2021-01-01	2021-01-01	0/1	0/1	0/1	0/1	0/1	0/1	0/1	0/1	0/1	0/1	2021-01-01	0/1	2021-01-01
smed_chr1_454412	0/0	0/0	0/0	0/0	0/0	0/0	0/0	0/0	0/0	0/0	0/0	0/0	0/0	0/0	0/0	0/0	0/0	0/0	0/0	0/0	0/0	0/0	0/0	0/0	0/0	0/0	0/0
smed_chr1_454469	0/0	0/0	0/0	0/0	0/0	0/0	0/0	0/0	0/0	0/0	0/0	0/0	0/0	0/0	0/0	0/0	0/0	0/0	0/0	0/0	0/0	0/0	0/0	0/0	0/0	0/0	0/0
smed_chr1_454513	0/0	0/0	0/0	0/0	0/0	0/0	0/1	0/0	0/0	0/0	0/0	0/0	0/0	0/0	0/0	0/0	0/0	0/0	0/0	0/0	./.	0/0	0/0	0/0	0/0	0/0	0/0
smed_chr1_454677	2021-01-01	0/0	2021-01-01	2021-01-01	2021-01-01	2021-01-01	2021-01-01	0/1	2021-01-01	2021-01-01	2021-01-01	0/1	2021-01-01	2021-01-01	2021-01-01	2021-01-01	2021-01-01	2021-01-01	2021-01-01	0/1	2021-01-01	./.	2021-01-01	2021-01-01	2021-01-01	0/0	./.
smed_chr1_454682	2021-01-01	0/0	2021-01-01	2021-01-01	2021-01-01	2021-01-01	2021-01-01	0/1	2021-01-01	2021-01-01	2021-01-01	0/1	2021-01-01	./.	2021-01-01	2021-01-01	2021-01-01	2021-01-01	2021-01-01	0/1	2021-01-01	./.	2021-01-01	2021-01-01	2021-01-01	0/0	./.
smed_chr1_454707	2021-01-01	0/0	2021-01-01	2021-01-01	2021-01-01	2021-01-01	2021-01-01	0/1	2021-01-01	2021-01-01	2021-01-01	0/1	2021-01-01	./.	2021-01-01	2021-01-01	2021-01-01	2021-01-01	2021-01-01	0/1	2021-01-01	./.	2021-01-01	2021-01-01	2021-01-01	0/1	2021-01-01
smed_chr1_454763	0/0	0/0	0/0	0/0	0/0	0/0	0/0	0/0	0/0	0/0	0/0	0/0	0/0	0/0	0/0	0/0	0/0	0/0	0/0	0/0	0/0	0/0	0/0	0/0	0/0	0/0	0/0
smed_chr1_606495	0/0	0/0	0/0	0/0	0/0	0/0	0/0	0/0	0/0	0/0	0/0	0/0	0/0	0/0	0/0	0/0	0/0	0/0	0/0	0/0	0/0	0/0	0/0	0/0	0/0	0/0	0/0
smed_chr1_613682	0/0	0/0	0/0	0/0	0/0	0/0	0/0	0/0	./.	./.	0/0	0/0	0/0	0/0	0/0	0/0	0/0	0/0	0/0	0/0	0/0	0/0	0/0	0/0	0/0	0/0	0/0
smed_chr1_760348	0/0	0/0	0/0	0/0	0/0	0/0	0/0	0/0	0/0	0/0	0/0	0/0	0/0	0/0	0/0	0/0	0/0	0/0	0/0	0/0	0/0	0/0	0/0	0/0	0/0	0/0	0/0
smed_chr1_760376	0/0	0/0	0/0	0/0	0/0	0/0	0/0	0/0	0/0	0/0	0/0	0/0	0/0	0/0	0/0	0/0	0/0	0/0	0/0	0/0	0/0	0/0	0/0	0/0	0/0	0/0	0/0
smed_chr1_760389	0/0	./.	0/0	0/0	0/0	0/0	0/0	0/0	0/0	0/0	0/0	0/0	0/0	0/0	0/0	0/0	0/0	0/0	0/0	0/0	0/0	0/0	0/0	0/0	0/0	0/0	0/0
smed_chr1_760448	0/0	0/0	0/0	0/0	0/0	0/0	0/0	0/0	0/0	0/0	0/0	0/0	0/0	0/0	0/0	0/0	0/0	0/0	0/0	0/0	0/0	0/0	0/0	0/0	0/0	0/0	0/0
smed_chr1_760509	0/0	./.	0/0	0/0	0/0	0/0	0/0	0/0	0/0	0/0	0/0	0/0	0/0	0/0	0/0	0/0	0/0	0/0	0/0	0/0	0/0	0/0	0/0	0/0	0/0	0/0	0/0
smed_chr1_760525	0/0	0/0	0/0	0/0	0/0	0/0	0/0	0/0	0/0	0/0	0/0	0/0	0/0	0/0	0/0	0/0	0/0	0/0	0/0	0/0	0/0	0/0	0/0	0/0	0/0	0/0	0/0
smed_chr1_760536	0/0	0/0	0/0	0/0	0/0	0/0	0/0	0/0	0/0	0/0	0/0	0/0	0/0	0/0	0/0	0/0	0/0	0/0	0/0	0/0	0/0	0/0	0/0	0/0	0/0	0/0	0/0
smed_chr1_760539	0/1	./.	0/0	0/1	0/0	0/0	0/1	0/0	0/0	0/0	0/0	0/1	0/0	0/0	2021-01-01	0/1	0/1	0/1	0/1	0/0	2021-01-01	2021-01-01	0/1	0/1	0/1	0/1	0/0
smed_chr1_760557	0/0	0/0	0/0	0/0	0/0	0/0	0/0	0/0	0/0	0/0	0/0	0/0	0/0	0/0	0/0	0/0	0/0	0/0	0/0	0/0	0/0	0/0	0/0	0/0	0/0	0/0	0/0
smed_chr1_760574	0/0	0/0	0/0	0/0	0/0	0/0	0/0	0/0	0/0	0/0	0/0	0/0	0/0	0/0	0/0	0/0	0/0	0/0	0/0	0/0	0/0	0/0	0/0	0/0	0/0	0/0	0/0
smed_chr1_804640	0/0	0/0	0/0	0/0	0/0	0/0	0/0	0/0	0/0	0/0	0/0	0/0	0/0	0/0	0/0	0/0	0/0	0/0	0/0	0/0	0/0	0/0	0/0	0/0	0/0	0/0	0/0
smed_chr1_804688	0/0	0/0	0/0	0/0	0/0	0/0	0/0	0/0	0/0	0/0	0/0	0/0	0/0	0/0	0/0	0/0	0/0	0/0	0/0	0/0	0/0	0/0	0/0	0/0	0/0	0/0	0/0
smed_chr1_804702	0/0	0/0	0/0	0/0	0/0	0/0	0/0	0/0	0/0	0/0	0/0	0/0	0/0	0/0	0/0	0/0	0/0	0/0	0/0	0/0	0/0	0/0	0/0	0/0	0/0	0/0	0/0
smed_chr1_804718	0/1	0/0	0/0	0/0	0/0	0/0	0/0	0/1	./.	0/1	0/0	0/0	0/1	0/1	0/0	0/0	0/1	0/1	0/0	0/0	0/0	0/1	0/0	0/0	0/1	0/0	0/0
smed_chr1_804758	0/0	0/0	0/0	0/0	0/0	0/0	0/0	0/0	0/0	0/0	0/0	0/0	0/0	0/0	0/0	0/0	0/0	0/0	0/0	0/0	0/0	0/0	0/0	0/0	0/0	0/0	0/0
smed_chr1_804770	0/0	0/0	0/0	0/0	0/0	0/0	0/0	0/0	0/0	0/0	0/0	0/0	0/0	0/0	0/0	0/0	0/0	0/0	0/0	0/0	0/0	0/0	0/0	0/0	0/0	0/0	0/0
smed_chr1_804788	0/0	0/1	0/0	0/0	0/0	0/0	0/0	0/0	0/0	0/0	0/0	0/0	0/0	0/0	0/0	0/0	0/0	0/0	0/0	0/0	0/0	0/0	0/0	0/0	0/0	0/0	0/0
smed_chr1_804789	0/0	0/0	0/0	0/0	0/0	0/0	0/0	0/0	0/0	0/0	0/0	0/0	0/0	0/0	0/0	0/0	0/0	0/0	0/0	0/0	0/0	0/0	0/0	0/0	0/0	0/0	0/0
smed_chr1_804820	0/0	0/0	0/0	0/0	0/0	0/0	0/0	0/0	0/0	0/0	0/0	0/0	0/0	0/0	0/0	0/0	0/0	0/0	0/0	0/0	0/0	0/0	0/0	0/0	0/0	0/0	0/0
smed_chr1_804877	0/0	0/0	0/0	0/0	0/0	0/0	0/0	0/0	0/0	0/0	0/0	0/0	0/0	0/0	0/0	0/0	0/0	0/0	0/0	0/0	0/0	0/0	0/0	0/0	0/0	0/0	0/0
smed_chr1_804891	0/0	0/0	0/0	0/0	0/0	0/0	0/0	0/0	0/0	0/0	0/0	0/0	0/0	0/0	0/0	0/1	0/0	0/1	0/0	./.	0/1	0/1	0/1	0/0	./.	0/1	0/1
smed_chr1_804906	0/0	0/0	0/0	0/0	0/0	0/0	0/0	0/0	0/0	0/0	0/0	0/0	0/0	0/0	0/0	0/0	0/0	0/0	0/0	0/0	0/0	0/0	0/0	0/0	0/0	0/0	0/0
smed_chr1_804921	0/0	0/0	0/0	0/0	0/0	0/0	0/0	0/0	0/0	0/0	0/0	0/0	0/0	0/0	0/0	0/0	0/0	0/0	0/0	0/0	0/0	0/0	0/0	0/0	0/0	0/0	0/0
smed_chr1_804942	0/0	0/0	0/0	0/0	0/0	0/0	0/0	0/0	0/0	0/0	0/0	0/0	0/0	0/0	0/0	0/0	0/0	0/0	0/0	0/0	0/0	0/0	0/0	0/0	0/0	0/0	0/0
smed_chr1_920043	0/0	0/0	0/0	0/0	0/0	0/0	0/0	0/0	0/0	0/0	0/0	0/0	0/0	0/0	0/0	0/0	0/0	0/0	0/0	0/0	0/0	0/0	0/0	0/0	0/0	0/0	0/0
smed_chr1_920045	0/0	2021-01-01	0/0	0/0	0/0	0/0	0/0	0/0	0/0	0/0	0/0	0/0	0/0	0/0	0/0	0/0	0/0	0/0	0/0	0/0	0/0	0/0	0/0	0/0	0/0	0/0	0/0
smed_chr1_920160	0/0	0/1	0/0	0/0	0/0	0/0	0/0	0/0	0/0	0/0	0/0	0/0	0/0	0/0	0/0	0/0	0/0	0/0	0/0	0/0	0/0	0/0	0/0	0/0	0/0	0/0	0/0
smed_chr1_999886	0/0	0/0	0/0	0/0	0/0	0/0	0/0	0/0	0/0	0/0	0/0	0/0	0/0	0/0	0/0	0/0	0/0	0/0	0/0	0/0	0/0	0/0	0/0	0/0	0/0	0/0	0/0
smed_chr1_1062765	0/0	0/0	0/0	0/0	0/0	0/0	0/0	0/0	./.	0/0	0/0	0/0	0/0	0/0	0/0	0/0	0/0	0/0	0/0	0/0	0/0	0/0	0/0	0/0	0/0	0/0	0/0
smed_chr1_1148965	0/0	0/0	0/0	0/0	0/0	0/0	0/0	0/0	0/0	0/0	0/0	0/0	0/0	0/0	0/0	0/0	0/0	0/0	0/0	0/0	0/0	0/0	0/0	0/0	0/0	0/0	0/0
smed_chr1_1235120	0/0	0/0	0/0	0/0	0/0	0/0	0/0	0/0	0/0	0/0	0/0	0/0	0/0	0/0	0/0	0/0	0/0	0/0	0/0	0/0	0/0	0/0	0/0	0/0	0/0	0/0	0/0
smed_chr1_1235154	0/0	0/0	0/0	0/0	0/0	0/0	0/0	0/0	0/0	0/0	0/0	0/0	0/0	0/0	0/0	0/0	0/0	0/0	0/0	0/0	0/0	0/0	0/0	0/0	0/0	0/0	0/0
smed_chr1_1235167	0/0	0/0	0/0	0/0	0/0	0/0	0/0	0/0	0/0	0/0	0/0	0/0	0/0	0/0	0/0	0/0	0/0	0/0	0/0	0/0	0/0	0/0	0/0	0/0	0/0	0/0	0/0
smed_chr1_1235277	2021-01-01	2021-01-01	2021-01-01	2021-01-01	2021-01-01	2021-01-01	2021-01-01	2021-01-01	2021-01-01	2021-01-01	2021-01-01	2021-01-01	0/0	0/0	0/0	0/0	0/0	0/0	0/0	0/0	0/0	0/0	0/0	0/0	0/0	0/0	0/0
smed_chr1_1256475	0/0	./.	0/0	0/0	0/0	0/0	0/0	0/0	0/0	0/0	0/0	0/0	0/0	0/0	0/0	0/0	0/0	0/0	0/0	0/0	0/0	0/0	0/0	0/0	0/0	0/0	0/0
smed_chr1_1256502	0/0	./.	0/0	0/0	0/0	0/0	0/0	0/0	0/0	0/0	0/0	0/0	0/0	0/0	0/0	0/0	0/0	0/0	0/0	0/0	0/0	0/0	0/0	0/0	0/0	0/0	0/0
smed_chr1_1256529	0/0	./.	0/0	0/0	0/0	0/0	0/0	0/0	0/0	0/0	0/0	0/0	0/0	0/0	0/0	0/0	0/0	0/0	0/0	0/0	0/0	0/0	0/0	0/0	0/0	0/0	0/0
smed_chr1_1256578	0/0	0/0	0/0	0/0	0/0	0/0	0/0	0/0	0/0	0/0	0/0	0/0	0/0	0/0	0/0	0/0	0/0	0/0	0/0	0/0	0/0	0/0	0/0	0/0	0/0	0/0	0/0
smed_chr1_1276317	0/0	0/0	0/0	0/0	0/0	0/0	0/0	0/0	0/0	0/0	0/0	0/0	0/0	0/0	0/0	0/0	0/0	0/0	0/0	0/0	0/0	0/0	0/0	0/0	0/0	0/0	0/0
smed_chr1_1293794	0/0	./.	0/0	0/0	0/0	0/0	0/0	0/0	0/0	0/0	0/0	0/0	0/0	0/0	0/0	0/0	0/0	0/0	0/0	0/0	0/0	0/0	0/0	0/0	0/0	0/0	0/0
smed_chr1_1293834	0/0	./.	0/0	0/0	0/0	0/0	0/0	0/0	0/0	0/0	0/0	0/0	0/0	0/0	0/0	0/0	0/0	0/0	0/0	0/0	0/0	0/0	0/0	0/0	0/0	0/0	0/0
smed_chr1_1293853	0/0	./.	0/0	0/0	0/0	0/0	0/0	0/0	0/0	0/0	0/0	0/0	0/0	0/0	0/0	0/0	0/0	0/0	0/0	0/0	0/0	0/0	0/0	0/0	0/0	0/0	0/0
smed_chr1_1294209	0/0	./.	0/0	0/0	0/0	0/0	0/0	0/0	0/0	0/0	0/0	0/0	0/0	0/1	0/0	0/0	0/0	./.	0/0	0/0	0/0	0/0	0/0	0/0	0/0	0/0	0/0
smed_chr1_1493793	0/0	0/0	0/0	0/0	0/0	0/0	0/0	0/0	0/0	0/0	0/0	0/0	0/0	0/0	0/0	0/0	0/0	0/0	0/0	0/0	0/0	0/0	0/0	0/0	0/0	0/0	0/0
smed_chr1_1493900	0/0	0/0	0/0	0/0	0/0	0/0	0/0	0/0	0/0	0/0	0/0	0/0	0/0	0/0	0/0	0/0	0/0	0/0	0/0	0/0	0/0	0/0	0/0	0/0	0/0	0/0	0/0
smed_chr1_1494081	0/0	0/0	0/0	0/0	0/0	0/0	0/0	0/0	0/0	0/0	0/0	0/0	0/0	0/0	0/0	0/0	0/0	0/0	0/0	0/0	0/0	0/0	0/0	0/0	0/0	0/0	0/0
smed_chr1_1494089	0/0	0/0	0/0	0/0	0/0	0/0	0/0	0/0	0/0	0/0	0/0	0/0	0/0	0/0	0/0	0/0	0/0	0/0	0/0	0/0	0/0	0/0	0/0	0/0	0/0	0/0	0/0
smed_chr1_1494122	0/0	0/0	0/0	0/0	0/0	0/0	0/0	0/0	0/0	0/0	0/0	0/0	0/0	0/0	0/0	0/0	0/0	0/0	0/0	0/0	0/0	0/0	0/0	2021-01-01	0/1	0/1	0/0
smed_chr1_1494123	0/0	0/0	0/0	0/0	0/0	0/0	0/0	0/0	0/0	0/0	0/0	0/0	0/0	0/0	0/0	0/0	0/0	0/0	0/0	0/0	0/0	0/0	0/0	0/0	0/0	0/0	0/0
smed_chr1_1494169	0/0	0/0	0/0	0/0	0/0	0/0	0/0	0/0	0/0	0/0	0/0	0/0	0/0	0/0	0/0	0/0	0/0	0/0	0/0	0/0	0/0	0/0	0/0	0/0	0/0	0/0	0/0
smed_chr1_1494178	0/0	0/0	0/0	0/0	0/0	0/0	0/0	0/0	0/0	0/0	0/0	0/0	0/0	0/0	0/0	0/0	0/0	0/0	0/0	0/0	0/0	0/0	0/0	0/0	0/0	0/0	0/0
smed_chr1_1494199	0/0	0/0	0/0	0/0	0/0	0/0	0/0	0/0	0/0	0/0	0/0	0/0	0/0	0/0	0/0	0/0	0/0	0/0	0/0	0/0	0/0	0/0	0/0	0/0	0/0	0/0	0/0
smed_chr1_1783816	2021-01-01	0/1	2021-01-01	2021-01-01	2021-01-01	2021-01-01	2021-01-01	2021-01-01	2021-01-01	2021-01-01	2021-01-01	2021-01-01	2021-01-01	2021-01-01	2021-01-01	2021-01-01	2021-01-01	2021-01-01	2021-01-01	2021-01-01	2021-01-01	2021-01-01	2021-01-01	2021-01-01	2021-01-01	2021-01-01	2021-01-01
smed_chr1_1783830	0/0	0/0	0/0	0/0	0/0	0/0	0/0	0/0	0/0	0/0	0/0	0/0	0/0	0/0	0/0	0/0	0/0	0/0	0/0	0/0	0/0	0/0	0/0	0/0	0/0	0/0	0/0
smed_chr1_1783846	0/0	0/0	0/0	0/0	0/0	0/0	0/0	0/0	0/0	0/0	0/0	0/0	0/0	0/0	0/0	0/0	0/0	0/0	0/0	0/0	0/0	0/0	0/0	0/0	0/0	0/0	0/0
smed_chr1_1783935	0/0	0/0	0/0	0/0	0/0	0/0	0/0	0/0	0/0	0/0	0/0	0/0	0/0	0/0	0/0	0/0	0/0	0/0	0/0	0/0	0/0	0/0	0/0	0/0	0/0	0/0	0/0
smed_chr1_1783991	2021-01-01	0/1	2021-01-01	2021-01-01	2021-01-01	2021-01-01	2021-01-01	2021-01-01	2021-01-01	2021-01-01	2021-01-01	2021-01-01	2021-01-01	0/1	0/1	2021-01-01	0/1	2021-01-01	2021-01-01	2021-01-01	0/1	0/1	2021-01-01	0/1	0/1	0/1	0/1
smed_chr1_1784034	0/0	0/1	0/0	0/0	0/0	0/0	0/0	0/0	0/0	0/0	0/0	0/0	0/0	0/0	0/0	0/0	0/0	0/0	0/0	0/0	0/0	0/0	0/0	0/0	0/0	0/0	0/0
smed_chr1_1852351	0/0	0/0	0/0	0/0	0/0	0/0	0/0	0/0	0/0	0/0	0/0	0/0	0/0	0/0	0/0	0/0	0/0	0/0	0/0	0/0	0/0	0/0	0/0	0/0	0/0	0/0	0/0
smed_chr1_1852373	0/0	0/0	0/0	0/0	0/0	0/0	0/0	0/0	0/0	0/0	0/0	0/0	0/0	0/0	0/0	0/0	0/0	0/0	0/0	0/0	0/0	0/0	0/0	0/0	0/0	0/0	0/0
smed_chr1_1852380	2021-01-01	0/0	2021-01-01	2021-01-01	2021-01-01	2021-01-01	2021-01-01	2021-01-01	2021-01-01	2021-01-01	2021-01-01	2021-01-01	2021-01-01	2021-01-01	2021-01-01	2021-01-01	2021-01-01	2021-01-01	2021-01-01	2021-01-01	2021-01-01	2021-01-01	2021-01-01	2021-01-01	2021-01-01	2021-01-01	2021-01-01
smed_chr1_1852503	0/0	0/1	0/0	0/0	0/0	0/0	0/0	0/0	0/0	0/0	0/0	0/0	0/0	0/0	0/0	0/0	0/0	0/0	0/0	0/0	0/0	0/0	0/0	0/0	0/0	0/0	0/0
smed_chr1_1852535	0/0	0/0	0/0	0/0	0/0	0/0	0/0	0/0	0/0	0/0	0/0	0/0	0/0	0/0	0/0	0/0	0/0	0/0	0/0	0/0	0/0	0/0	0/0	0/0	0/0	0/0	0/0
smed_chr1_1852540	0/0	0/1	0/0	0/0	0/0	0/0	0/0	0/0	0/0	0/0	0/0	0/0	0/0	0/0	0/0	0/0	0/0	0/0	0/0	0/0	0/0	0/0	0/0	0/0	0/0	0/0	0/0
smed_chr1_1852547	0/0	0/0	0/0	0/0	0/0	0/0	0/0	0/0	./.	0/0	0/0	0/0	0/0	0/1	0/0	0/0	0/0	0/0	0/0	0/0	0/0	0/0	0/0	0/0	0/0	0/0	0/0
smed_chr1_1852595	2021-01-01	0/0	2021-01-01	2021-01-01	2021-01-01	2021-01-01	2021-01-01	2021-01-01	2021-01-01	2021-01-01	2021-01-01	2021-01-01	2021-01-01	2021-01-01	2021-01-01	2021-01-01	2021-01-01	2021-01-01	2021-01-01	2021-01-01	2021-01-01	2021-01-01	2021-01-01	2021-01-01	2021-01-01	2021-01-01	2021-01-01
smed_chr1_1852629	0/0	0/1	0/0	0/0	0/0	0/0	0/0	0/0	0/0	0/0	0/0	0/0	0/0	0/0	0/0	0/0	0/0	0/0	0/0	0/0	0/0	0/0	0/0	0/0	0/0	0/0	0/0
smed_chr1_1862230	2021-01-01	0/1	2021-01-01	2021-01-01	2021-01-01	2021-01-01	2021-01-01	2021-01-01	2021-01-01	2021-01-01	2021-01-01	2021-01-01	2021-01-01	2021-01-01	2021-01-01	0/1	2021-01-01	2021-01-01	2021-01-01	2021-01-01	0/1	2021-01-01	0/1	2021-01-01	0/1	2021-01-01	2021-01-01
smed_chr1_1862293	2021-01-01	0/1	2021-01-01	2021-01-01	2021-01-01	2021-01-01	2021-01-01	2021-01-01	2021-01-01	2021-01-01	2021-01-01	2021-01-01	2021-01-01	2021-01-01	2021-01-01	2021-01-01	2021-01-01	2021-01-01	2021-01-01	2021-01-01	2021-01-01	2021-01-01	2021-01-01	2021-01-01	2021-01-01	2021-01-01	2021-01-01
smed_chr1_2252596	0/0	0/0	0/0	0/0	0/0	0/0	0/0	0/0	0/0	0/0	0/0	0/0	0/0	0/0	0/0	0/0	0/0	0/0	0/0	0/0	0/0	0/0	0/0	0/0	0/0	0/0	0/0
smed_chr1_2252661	0/0	./.	0/0	0/0	0/0	0/0	0/0	0/0	0/0	0/0	0/0	0/0	./.	0/1	0/0	0/0	0/1	0/0	0/0	0/0	0/0	0/0	0/0	0/0	0/0	0/0	./.
smed_chr1_2252757	0/0	0/0	0/0	0/0	0/0	0/0	0/0	0/0	0/0	0/0	0/0	0/0	0/0	0/0	0/0	0/0	0/0	0/0	0/0	0/0	0/0	0/0	0/0	0/0	0/0	0/0	0/0
smed_chr1_2252811	0/0	0/0	0/0	0/0	0/0	0/0	0/0	0/0	0/0	0/0	0/0	0/0	./.	0/1	0/0	0/0	0/1	0/0	0/0	0/0	0/0	0/0	0/0	0/0	0/0	0/0	./.
smed_chr1_2269732	0/0	0/1	0/0	0/0	0/0	0/0	0/0	0/0	0/0	0/0	0/0	0/0	0/0	./.	0/0	0/0	0/0	0/0	0/0	0/0	0/0	0/0	0/0	0/0	0/0	0/0	0/0
smed_chr1_2269745	0/0	0/0	0/0	0/0	0/0	0/0	0/0	0/0	0/0	0/0	0/0	0/0	0/0	./.	0/0	0/0	0/0	0/0	0/0	0/0	0/0	0/0	0/0	0/0	0/0	0/0	0/0
smed_chr1_2269758	0/0	0/0	0/0	0/0	0/0	0/0	0/0	0/0	0/0	0/0	0/0	0/0	0/0	./.	0/0	0/0	0/0	0/0	0/0	0/0	0/0	0/0	0/0	0/0	0/0	0/0	0/0
smed_chr1_2269790	0/0	0/0	0/0	0/0	0/0	0/0	0/0	0/0	0/0	0/0	0/0	0/0	0/0	./.	0/0	0/0	0/0	0/0	0/0	0/0	0/0	0/0	0/0	0/0	0/0	0/0	0/0
smed_chr1_2269867	0/0	0/1	0/0	0/0	0/0	0/0	0/0	0/0	0/0	0/0	0/0	0/0	0/0	./.	0/0	0/0	0/0	0/0	0/0	0/0	0/0	0/0	0/0	0/0	0/0	0/0	0/0
smed_chr1_2269896	0/0	0/1	0/0	0/0	0/0	0/0	0/0	0/0	0/0	0/0	0/0	0/0	0/0	./.	0/0	0/0	0/0	0/0	0/0	0/0	0/0	0/0	0/0	0/0	0/0	0/0	0/0
smed_chr1_2269916	0/0	0/0	0/0	0/0	0/0	0/0	0/0	0/0	0/0	0/0	0/0	0/0	0/0	./.	0/0	0/0	0/0	0/0	0/0	0/0	0/0	0/0	0/0	0/0	0/0	0/0	0/0
smed_chr1_2269973	0/0	0/1	0/0	0/0	0/0	0/0	0/0	0/0	0/0	0/0	0/0	0/0	0/0	./.	0/0	0/0	./.	0/0	0/0	0/0	0/0	0/0	0/0	0/0	0/0	0/0	0/0
smed_chr1_2294545	0/0	0/0	0/0	0/0	0/0	0/0	0/0	0/0	0/0	0/0	0/0	0/0	0/0	0/0	0/0	0/0	0/0	0/0	0/0	0/0	0/0	0/0	0/0	0/0	0/0	0/0	0/0
smed_chr1_2294553	0/0	./.	0/0	0/0	0/0	0/0	0/0	0/0	0/0	0/0	0/0	0/0	0/0	0/0	0/0	0/0	0/0	0/0	0/0	0/0	0/0	0/0	0/0	0/0	0/0	0/0	0/0
smed_chr1_2294580	0/0	./.	0/0	0/0	0/0	0/0	0/0	0/0	0/0	0/0	0/0	0/0	0/0	0/0	0/0	0/0	0/0	0/0	0/0	0/0	0/0	0/0	0/0	0/0	0/0	0/0	0/0
smed_chr1_2294598	0/0	0/0	0/0	0/0	0/0	0/0	0/0	0/0	0/0	0/0	0/0	0/0	0/0	0/0	0/0	0/0	0/0	0/0	0/0	0/0	0/0	0/0	0/0	0/0	0/0	0/0	0/0
smed_chr1_2294601	0/0	./.	0/0	0/0	0/0	0/0	0/0	0/0	0/0	0/0	0/0	0/0	0/0	0/0	0/0	0/0	0/0	0/0	0/0	0/0	0/0	0/0	0/0	0/0	0/0	0/0	0/0
smed_chr1_2294606	0/0	./.	0/0	0/0	0/0	0/0	0/0	0/0	0/0	0/0	0/0	0/0	0/0	0/0	0/0	0/0	0/0	0/0	0/0	0/0	0/0	0/0	0/0	0/0	0/0	0/0	0/0
smed_chr1_2294610	0/0	0/0	0/0	0/0	0/0	0/0	0/0	0/0	0/0	0/0	0/0	0/0	0/0	0/0	0/0	0/0	0/0	0/0	0/0	0/0	0/0	0/0	0/0	0/0	0/0	0/0	0/0
smed_chr1_2294629	0/0	./.	0/0	0/0	0/0	0/0	0/0	0/0	0/0	0/0	0/0	0/0	0/0	0/0	0/0	0/0	0/0	0/0	0/0	0/0	0/0	0/0	0/0	0/0	0/0	0/0	0/0
smed_chr1_2294661	0/0	./.	0/0	0/0	0/0	0/0	0/0	0/0	0/0	0/0	0/0	0/0	0/0	0/0	0/0	0/0	0/0	0/0	0/0	0/0	0/0	0/0	0/0	0/0	0/0	0/0	0/0
smed_chr1_2294720	0/0	./.	0/0	0/0	0/0	0/0	0/0	0/0	0/0	0/0	0/0	0/0	0/0	0/0	0/0	0/0	0/0	0/0	0/0	0/0	0/0	0/0	0/0	0/0	0/0	0/0	0/0
smed_chr1_2294760	0/0	./.	0/0	0/0	0/0	0/0	0/0	0/0	0/0	0/0	0/0	0/0	0/0	0/0	0/0	0/0	0/0	0/0	0/0	0/0	0/0	0/0	0/0	0/0	0/0	0/0	0/0
smed_chr1_2294798	0/0	0/0	0/0	0/0	0/0	0/0	0/0	0/0	0/0	0/0	0/0	0/0	0/0	0/0	0/0	0/0	0/0	0/0	0/0	0/0	0/0	0/0	0/0	0/0	0/0	0/0	0/0
smed_chr1_2310716	0/0	0/0	0/0	0/0	0/0	0/0	0/0	0/0	0/0	0/0	0/0	0/0	0/0	0/0	0/0	0/0	0/0	0/0	0/0	0/0	0/0	0/0	0/0	0/0	0/0	0/0	0/0
smed_chr1_2310833	0/0	./.	0/0	0/0	0/0	0/0	0/0	0/0	0/0	0/0	0/0	0/0	0/0	0/0	0/0	0/0	0/0	0/0	0/0	0/0	0/0	0/0	0/0	0/0	0/0	0/0	0/0
smed_chr1_2311084	0/0	0/0	0/0	0/0	0/0	0/0	0/0	0/0	0/0	0/0	0/0	0/0	0/0	0/0	0/0	0/0	0/0	0/0	0/0	0/0	0/0	0/0	0/0	0/0	0/0	0/0	0/0
smed_chr1_2311087	0/0	0/0	0/0	0/0	0/0	0/0	0/0	0/0	0/0	0/0	0/0	0/0	0/0	0/0	0/0	0/0	0/0	0/0	0/0	0/0	0/0	0/0	0/0	0/0	0/0	0/0	0/0
smed_chr1_2311093	0/0	0/0	0/0	0/0	0/0	0/0	0/0	0/0	0/0	0/0	0/0	0/0	0/0	0/0	0/0	0/0	0/0	0/0	0/0	0/0	0/0	0/0	0/0	0/0	0/0	0/0	0/0
smed_chr1_2311106	0/0	0/0	0/0	0/0	0/0	0/0	0/0	0/0	0/0	0/0	0/0	0/0	0/0	0/0	0/0	0/0	0/0	0/0	0/0	0/0	0/0	0/0	0/0	0/0	0/0	0/0	0/0
smed_chr1_2311108	0/0	./.	0/0	0/0	0/0	0/0	0/0	0/0	0/0	0/0	0/0	0/0	0/0	0/0	0/0	0/0	0/0	0/0	0/0	0/0	0/0	0/0	0/0	0/0	0/0	0/0	0/0
smed_chr1_2346374	0/0	0/0	0/0	0/0	0/0	0/0	0/0	0/0	0/0	0/0	0/0	0/0	0/0	0/0	0/0	0/1	0/0	0/0	0/0	0/0	0/0	0/0	./.	./.	0/0	0/0	0/0
smed_chr1_2346630	0/0	0/0	0/0	0/0	0/0	0/0	0/0	0/0	0/0	0/0	0/0	0/0	0/0	0/0	0/0	0/0	0/0	0/0	0/0	0/0	0/0	0/0	0/0	0/0	0/0	0/0	0/0
smed_chr1_2346667	0/0	0/0	0/0	0/0	0/0	0/0	0/0	0/0	0/0	0/0	0/0	0/0	0/0	0/0	0/0	0/0	0/0	0/0	0/0	0/0	0/0	0/0	0/0	0/0	0/0	0/0	0/0
smed_chr1_2346687	0/0	0/0	0/0	0/0	0/0	0/0	0/0	0/0	0/0	0/0	0/0	0/0	0/0	0/0	0/0	0/0	0/0	0/0	0/0	0/0	0/0	0/0	0/0	0/0	0/0	0/0	0/0
smed_chr1_2346772	2021-01-01	0/1	2021-01-01	2021-01-01	2021-01-01	2021-01-01	2021-01-01	2021-01-01	2021-01-01	2021-01-01	2021-01-01	2021-01-01	0/1	./.	2021-01-01	2021-01-01	2021-01-01	2021-01-01	2021-01-01	2021-01-01	2021-01-01	2021-01-01	0/1	0/1	0/1	2021-01-01	2021-01-01
smed_chr1_2346834	0/0	0/1	0/0	0/0	0/0	0/0	0/0	0/0	0/0	0/0	0/0	0/0	0/0	0/0	0/0	0/0	0/0	0/0	0/0	0/0	0/0	0/0	0/0	0/0	0/0	0/0	0/0
smed_chr1_2574579	0/0	0/0	0/0	0/0	0/0	0/0	0/0	0/0	0/0	0/0	0/0	0/0	0/0	0/0	0/0	0/0	0/0	0/0	0/0	0/0	0/0	0/0	0/0	0/0	0/0	0/0	0/0
smed_chr1_2574584	0/0	0/0	0/0	0/0	0/0	0/0	0/0	0/0	0/0	0/0	0/0	0/0	0/0	0/0	0/0	0/0	0/0	0/0	0/0	0/0	0/0	0/0	0/0	0/0	0/0	0/0	0/0
smed_chr1_2574594	./.	0/0	0/0	0/1	0/0	0/0	./.	0/0	0/0	0/0	0/0	./.	0/0	0/0	0/0	0/0	0/0	0/0	0/0	0/0	0/0	0/0	0/0	0/0	0/0	0/0	0/0
smed_chr1_2574673	./.	0/0	0/0	0/1	0/0	0/0	./.	0/0	0/0	0/0	0/0	./.	0/0	0/0	0/0	0/0	0/0	0/0	0/0	0/0	0/0	0/0	0/0	0/0	0/0	0/0	0/0
smed_chr1_2574761	0/0	0/0	0/0	0/0	0/0	0/0	0/0	0/0	0/0	0/0	0/0	0/0	0/0	0/0	0/0	0/0	0/0	0/0	0/0	0/0	0/0	0/0	0/0	0/0	0/0	0/0	0/0
smed_chr1_2574808	0/0	0/0	0/0	0/0	0/0	0/0	0/0	0/0	0/0	0/0	0/0	0/0	0/0	0/0	0/0	0/0	0/0	0/0	0/0	0/0	0/0	0/0	0/0	0/0	0/0	0/0	0/0
smed_chr1_2904848	0/0	0/0	0/0	0/0	0/0	0/0	0/0	0/0	0/0	0/0	0/0	0/0	0/0	0/0	0/0	0/0	0/0	0/0	0/0	0/0	0/0	0/0	0/0	0/0	0/0	0/0	0/0
smed_chr1_2904854	0/0	0/0	0/0	0/0	0/0	0/0	0/0	0/0	0/0	0/0	0/0	0/0	0/0	0/0	0/0	0/0	0/0	0/0	0/0	0/0	0/0	0/0	0/0	0/0	0/0	0/0	0/0
smed_chr1_2905121	0/0	0/0	0/0	0/0	0/0	0/0	0/0	0/0	0/0	0/0	0/0	0/0	0/0	0/0	0/0	0/0	0/0	0/0	0/0	0/0	0/0	0/0	0/0	0/0	0/0	0/0	0/0
smed_chr1_2927044	0/0	0/0	0/0	0/0	0/0	0/0	0/0	0/0	0/0	0/0	0/0	0/0	0/0	0/0	0/0	0/0	0/0	0/0	0/0	0/0	0/0	0/0	0/0	0/0	0/0	0/0	0/0
smed_chr1_2927079	0/0	0/0	0/0	0/0	0/0	0/0	0/0	0/0	0/0	0/0	0/0	0/0	0/0	0/0	0/0	0/0	0/0	0/0	0/0	0/0	0/0	0/0	0/0	0/0	0/0	0/0	0/0
smed_chr1_2927080	0/0	0/0	0/0	0/0	0/0	0/0	0/0	0/0	0/0	0/0	0/0	0/0	0/0	0/0	0/0	0/0	0/0	0/0	0/0	0/0	0/0	0/0	0/0	0/0	0/0	0/0	0/0
smed_chr1_2927099	0/0	0/0	0/0	0/0	0/0	0/0	0/0	0/0	0/0	0/0	0/0	0/0	0/0	0/0	0/0	0/0	0/0	0/0	0/0	0/0	0/0	0/0	0/0	0/0	0/0	0/0	0/0
smed_chr1_2927116	0/1	./.	0/0	0/0	0/1	0/0	./.	0/0	0/0	0/1	./.	0/0	0/0	0/0	0/0	0/0	0/0	0/0	0/0	0/0	0/0	0/0	0/0	0/0	0/0	0/0	0/0
smed_chr1_2930726	0/0	0/1	0/0	0/0	0/0	0/0	0/0	0/0	0/0	0/0	0/0	0/0	0/0	0/0	0/0	0/0	0/0	0/0	0/0	0/0	0/0	0/0	0/0	0/0	0/0	0/0	0/0
smed_chr1_2930740	0/0	0/0	0/0	0/0	0/0	0/0	0/0	0/0	0/0	0/0	0/0	0/0	0/0	0/0	0/0	0/0	0/0	0/0	0/0	0/0	0/0	0/0	0/0	0/0	0/0	0/0	0/0
smed_chr1_2930773	0/0	0/0	0/0	0/0	0/0	0/0	0/0	0/0	0/0	0/0	0/0	0/0	0/0	0/0	0/0	0/0	0/0	0/0	0/0	0/0	0/0	0/0	0/0	0/0	0/0	0/0	0/0
smed_chr1_2930799	0/0	./.	0/0	0/0	0/0	0/0	0/0	0/0	0/0	0/0	0/0	0/0	0/0	0/0	0/0	0/0	0/0	0/0	0/0	0/0	0/0	0/0	0/0	0/0	0/0	0/0	0/0
smed_chr1_2930823	0/0	0/0	0/0	0/0	0/0	0/0	0/0	0/0	0/0	0/0	0/0	0/0	0/0	0/0	0/0	0/0	0/0	0/0	0/0	0/0	0/0	0/0	0/0	0/0	0/0	0/0	0/0
smed_chr1_2930837	0/0	./.	0/0	0/0	0/0	0/0	0/0	0/0	0/0	0/0	0/0	0/0	0/0	0/0	0/0	0/0	0/0	0/0	0/0	0/0	0/0	0/0	0/0	0/0	0/0	0/0	0/0
smed_chr1_2930854	0/0	0/1	0/0	0/0	0/0	0/0	0/0	0/0	0/0	0/0	0/0	0/0	0/0	0/0	0/0	0/0	0/0	0/0	0/0	0/0	0/0	0/0	0/0	0/0	0/0	0/0	0/0
smed_chr1_2930859	0/0	0/1	0/0	0/0	0/0	0/0	0/0	0/0	0/0	0/0	0/0	0/0	0/0	0/0	0/0	0/0	0/0	0/0	0/0	0/0	0/0	0/0	0/0	0/0	0/0	0/0	0/0
smed_chr1_2930890	0/0	./.	0/0	0/0	0/0	0/0	0/0	0/0	0/0	0/0	0/0	0/0	0/0	0/0	0/0	0/0	0/0	0/0	0/0	0/0	0/0	0/0	0/0	0/0	0/0	0/0	0/0
smed_chr1_2930912	0/0	0/1	0/0	0/0	0/0	0/0	0/0	0/0	0/0	0/0	0/0	0/0	0/0	0/0	0/0	0/0	0/0	0/0	0/0	0/0	0/0	0/0	0/0	0/0	0/0	0/0	0/0
smed_chr1_2930913	0/0	0/0	0/0	0/0	0/0	0/0	0/0	0/0	0/0	0/0	0/0	0/0	0/0	0/0	0/0	0/0	0/0	0/0	0/0	0/0	0/0	0/0	0/0	0/0	0/0	0/0	0/0
smed_chr1_2930914	0/0	0/0	0/0	0/0	0/0	0/0	0/0	0/0	0/0	0/0	0/0	0/0	0/0	0/0	0/0	0/0	0/0	0/0	0/0	0/0	0/0	0/0	0/0	0/0	0/0	0/0	0/0
smed_chr1_2930917	0/0	./.	0/0	0/0	0/0	0/0	0/0	0/0	0/0	0/0	0/0	0/0	0/0	0/0	0/0	0/0	0/0	0/0	0/0	0/0	0/0	0/0	0/0	0/0	0/0	0/0	0/0
smed_chr1_2959674	0/0	0/1	0/0	0/0	0/0	0/0	0/0	0/0	0/0	0/0	0/0	0/0	0/0	0/0	0/0	0/0	0/0	0/0	0/0	0/0	0/0	0/0	0/0	0/0	0/0	0/0	0/0
smed_chr1_2972217	0/0	./.	0/0	0/0	0/0	0/0	0/0	0/0	0/0	0/0	0/0	0/0	0/0	0/1	0/0	0/0	0/0	0/0	0/0	0/0	0/0	0/0	0/0	0/0	0/0	0/0	0/0
smed_chr1_3027909	0/0	./.	0/0	0/0	0/0	0/0	0/0	0/0	0/0	0/0	0/0	0/0	0/0	0/0	0/0	0/0	0/0	0/0	0/0	0/0	0/0	0/0	0/0	0/0	0/0	0/0	0/0
smed_chr1_3051860	0/0	0/0	0/0	0/0	0/0	0/0	0/0	0/0	0/0	0/0	0/0	0/0	0/0	0/0	0/0	0/0	0/0	0/0	0/0	0/1	0/0	0/0	0/0	0/0	0/0	0/0	0/0
smed_chr1_3253209	0/0	0/0	0/0	0/0	0/0	0/0	0/0	0/0	0/0	0/0	0/0	0/0	0/0	0/0	0/0	0/0	0/0	0/0	0/0	0/0	0/0	0/0	0/0	0/0	0/0	0/0	0/0
smed_chr1_3253210	0/0	0/0	0/0	0/0	0/0	0/0	0/0	0/0	0/0	0/0	0/0	0/0	0/0	0/0	0/0	0/0	0/0	0/0	0/0	0/0	0/0	0/0	0/0	0/0	0/0	0/0	0/0
smed_chr1_3253220	0/0	0/0	0/0	0/0	0/0	0/0	0/0	0/0	0/0	0/0	0/0	0/0	0/0	0/0	0/0	0/0	0/0	0/0	0/0	0/0	0/0	0/0	0/0	0/0	0/0	0/0	0/0
smed_chr1_3253224	0/0	0/0	0/0	0/0	0/0	0/0	0/0	0/0	0/0	0/0	0/0	0/0	0/0	0/0	0/0	0/0	0/0	0/0	0/0	0/0	0/0	0/0	0/0	0/0	0/0	0/0	0/0
smed_chr1_3253226	0/0	0/0	0/0	0/0	0/0	0/0	0/0	0/0	0/0	0/0	0/0	0/0	0/0	0/0	0/0	0/0	0/0	0/0	0/0	0/0	0/0	0/0	0/0	0/0	0/0	0/0	0/0
smed_chr1_3253230	0/0	0/0	0/0	0/0	0/0	0/0	0/0	0/0	0/0	0/0	0/0	0/0	0/0	0/0	0/0	0/0	0/0	0/0	0/0	0/0	0/0	0/0	0/0	0/0	0/0	0/0	0/0
smed_chr1_3253241	0/0	0/0	0/0	0/0	0/0	0/0	0/0	0/0	0/0	0/0	0/0	0/0	0/0	0/0	0/0	0/0	0/0	0/0	0/0	0/0	0/0	0/0	0/0	0/0	0/0	0/0	0/0
smed_chr1_3315610	0/0	0/1	0/0	0/0	0/0	0/0	0/0	0/0	0/0	0/0	0/0	0/0	0/0	0/0	0/0	0/0	0/0	0/0	0/0	0/0	0/0	0/0	0/0	0/0	0/0	0/0	0/0
smed_chr1_3315670	0/0	0/1	0/0	0/0	0/0	0/0	0/0	0/0	0/0	0/0	0/0	0/0	0/0	0/0	0/0	0/0	0/0	0/0	0/0	0/0	0/0	0/0	0/0	0/0	0/0	0/0	0/0
smed_chr1_3315722	0/0	0/0	0/0	0/0	0/0	0/0	0/0	0/0	0/0	0/0	0/0	0/0	0/0	0/0	0/0	0/0	0/0	0/0	0/0	0/0	0/0	0/0	0/0	0/0	0/0	0/0	0/0
smed_chr1_3363150	0/0	./.	0/0	0/0	0/0	0/0	0/0	0/0	0/0	0/0	0/0	0/0	0/0	0/0	0/0	0/0	0/0	0/0	0/0	0/0	0/0	0/0	0/0	0/0	0/0	0/0	0/0
smed_chr1_3363225	0/0	./.	0/0	0/0	0/0	0/0	0/0	0/0	0/0	0/0	0/0	0/0	0/0	0/0	0/0	0/0	0/0	0/0	0/0	0/0	0/0	0/0	0/0	0/0	0/0	0/0	0/0
smed_chr1_3363231	0/0	0/0	0/0	0/0	0/0	0/0	0/0	0/0	0/0	0/0	0/0	0/0	0/0	0/0	0/0	0/0	0/0	0/0	0/0	0/0	0/0	0/0	0/0	0/0	0/0	0/0	0/0
smed_chr1_3375693	0/0	0/0	0/0	0/0	0/0	0/0	0/0	0/0	0/0	0/0	0/0	0/0	0/0	0/0	0/1	0/0	0/0	0/0	0/1	0/0	0/0	0/0	0/0	0/0	0/0	0/0	0/0
smed_chr1_3375742	0/0	0/1	0/0	0/0	0/0	0/0	0/0	0/0	0/0	0/0	0/0	0/0	0/0	0/0	0/0	0/0	0/0	0/0	0/0	0/0	0/0	0/0	0/0	0/0	0/0	0/0	0/0
smed_chr1_3375796	0/0	0/1	0/0	0/0	0/0	0/0	0/0	0/0	0/0	0/0	0/0	0/0	0/0	0/0	0/0	0/0	0/0	0/0	0/0	0/0	0/0	0/0	0/0	0/0	0/0	0/0	0/0
smed_chr1_3375877	0/0	0/0	0/0	0/0	0/0	0/0	0/0	0/0	0/0	0/0	0/0	0/0	0/0	0/0	0/0	0/0	0/0	0/0	0/0	0/0	0/0	0/0	0/0	0/0	0/0	0/0	0/0
smed_chr1_3495606	0/0	0/0	0/0	0/0	0/0	0/0	0/0	0/0	0/0	0/0	0/0	0/0	0/0	0/0	0/0	0/0	0/0	0/0	0/0	0/0	0/0	0/0	0/0	0/0	0/0	0/0	0/0
smed_chr1_3495613	0/0	0/1	0/0	0/0	0/0	0/0	0/0	0/0	0/0	0/0	0/0	0/0	0/0	0/1	0/0	0/0	0/0	0/0	0/0	0/0	0/0	0/0	0/0	0/0	0/0	0/0	0/1
smed_chr1_3495614	0/0	0/1	0/0	0/0	0/0	0/0	0/0	0/0	0/0	0/0	0/0	0/0	0/0	0/0	0/0	0/0	0/0	0/0	0/0	0/0	0/0	0/0	0/0	0/0	0/0	0/0	0/0
smed_chr1_3495633	0/0	0/0	0/0	0/0	0/0	0/0	0/0	0/0	0/0	0/0	0/0	0/0	0/0	0/0	0/0	0/0	0/0	0/0	0/0	0/0	0/0	0/0	0/0	0/0	0/0	0/0	0/0
smed_chr1_3495675	0/0	0/0	0/0	0/0	0/0	0/0	0/0	0/0	0/0	0/0	0/0	0/0	0/0	0/0	0/0	0/0	0/0	0/0	0/0	0/0	0/0	0/0	0/0	0/0	0/0	0/0	0/0
smed_chr1_3495687	2021-01-01	0/1	2021-01-01	2021-01-01	2021-01-01	2021-01-01	2021-01-01	2021-01-01	2021-01-01	2021-01-01	2021-01-01	2021-01-01	2021-01-01	2021-01-01	2021-01-01	2021-01-01	2021-01-01	2021-01-01	2021-01-01	2021-01-01	2021-01-01	2021-01-01	2021-01-01	2021-01-01	2021-01-01	2021-01-01	2021-01-01
smed_chr1_3495811	0/0	0/1	0/0	0/0	0/0	0/0	0/0	0/0	0/0	0/0	0/0	0/0	0/0	0/0	0/0	0/0	0/0	0/0	0/0	0/0	0/0	0/0	0/0	0/0	0/0	0/0	0/0
smed_chr1_3498688	0/0	0/0	0/0	0/0	0/0	0/0	0/0	0/0	0/0	0/0	0/0	0/0	0/0	0/0	0/0	0/0	0/0	0/0	0/0	0/0	0/0	0/0	0/0	0/0	0/0	0/0	0/0
smed_chr1_3498706	0/0	0/0	0/0	0/0	0/0	0/0	0/0	0/0	0/0	0/0	0/0	0/0	0/0	0/0	0/0	0/0	0/0	0/0	0/0	0/0	0/0	0/0	0/0	0/0	0/0	0/0	0/0
smed_chr1_3498709	0/0	0/0	0/0	0/0	0/0	0/0	0/0	0/0	0/0	0/0	0/0	0/0	0/0	0/0	0/0	0/0	0/0	0/0	0/0	0/0	0/0	0/0	0/0	0/0	0/0	0/0	0/0
smed_chr1_3498741	0/0	0/0	0/0	0/0	0/0	0/0	0/0	0/0	0/0	0/0	0/0	0/0	0/0	0/0	0/0	0/0	0/0	0/0	0/0	0/0	0/0	0/0	0/0	0/0	0/0	0/0	0/0
smed_chr1_3498751	0/0	0/0	0/0	0/0	0/0	0/0	0/0	0/0	0/0	0/0	0/0	0/0	0/0	0/0	0/0	0/0	0/0	0/0	0/0	0/0	0/0	0/0	0/0	0/0	0/0	0/0	0/0
smed_chr1_3498870	0/0	0/0	0/0	0/0	0/0	0/0	0/0	0/0	0/0	0/0	0/0	0/0	0/0	0/0	0/0	0/0	0/0	0/0	0/0	0/0	0/0	0/0	0/0	0/0	0/0	0/0	0/0
smed_chr1_3521391	0/0	0/0	0/0	0/0	0/0	0/0	0/0	0/0	0/0	0/0	0/0	0/0	0/0	0/0	0/0	0/0	0/0	0/0	0/0	0/0	0/0	0/0	0/0	0/0	0/0	0/0	0/0
smed_chr1_3521408	0/0	0/0	0/0	0/0	0/0	0/0	0/0	0/0	0/0	0/0	0/0	0/0	0/0	0/0	0/0	0/0	0/0	0/0	0/0	0/0	0/0	0/0	0/0	0/0	0/0	0/0	0/0
smed_chr1_3521416	0/0	0/0	0/0	0/0	0/0	0/0	0/0	0/0	0/0	0/0	0/0	0/0	0/0	0/0	0/0	0/0	0/0	0/0	0/0	0/0	0/0	0/0	0/0	0/0	0/0	0/0	0/0
smed_chr1_3521417	0/0	0/0	0/0	0/0	0/0	0/0	0/0	0/0	0/0	0/0	0/0	0/0	0/0	0/0	0/0	0/0	0/0	0/0	0/0	0/0	0/0	0/0	0/0	0/0	0/0	0/0	0/0
smed_chr1_3521659	0/0	0/1	0/0	0/0	0/0	0/0	0/0	0/0	0/0	0/0	0/0	0/0	0/0	0/0	0/0	0/0	0/0	0/0	0/0	0/0	0/0	0/0	0/0	0/0	0/0	0/0	0/0
smed_chr1_3549391	0/0	0/0	0/0	0/0	0/0	0/0	0/0	0/0	0/0	0/0	0/0	0/0	0/0	0/0	0/0	0/0	0/0	0/0	0/0	0/0	0/0	0/0	0/0	0/0	0/0	0/0	0/0
smed_chr1_3549415	0/0	0/0	0/0	0/0	0/0	0/0	0/0	0/0	0/0	0/0	0/0	0/0	0/0	0/0	0/0	0/0	0/0	0/0	0/0	0/0	0/0	0/0	0/0	0/0	0/0	0/0	0/0
smed_chr1_3549434	0/0	0/0	0/0	0/0	0/0	0/0	0/0	0/0	0/0	0/0	0/0	0/0	0/0	0/0	0/0	0/0	0/0	0/0	0/0	0/0	0/0	0/0	0/0	0/0	0/0	0/0	0/0
smed_chr1_3549446	0/0	0/0	0/0	0/0	0/0	0/0	0/0	0/0	0/0	0/0	0/0	0/0	0/0	0/0	0/0	0/0	0/0	0/0	0/0	0/0	0/0	0/0	0/0	0/0	0/0	0/0	0/0
smed_chr1_3549458	0/0	0/0	0/0	0/0	0/0	0/0	0/0	0/0	0/0	0/0	0/0	0/0	0/0	0/0	0/0	0/0	0/0	0/0	0/0	0/0	0/0	0/0	0/0	0/0	0/0	0/0	0/0
smed_chr1_3549478	0/0	0/0	0/0	0/0	0/0	0/0	0/0	0/0	0/0	0/0	0/0	0/0	0/0	0/0	0/0	0/0	0/0	0/0	0/0	0/0	0/0	0/0	0/0	0/0	0/0	0/0	0/0
smed_chr1_3549487	0/0	0/0	0/0	0/0	0/0	0/0	0/0	0/0	0/0	0/0	0/0	0/0	0/0	0/0	0/0	0/0	0/0	0/0	0/0	0/0	0/0	0/0	0/0	0/0	0/0	0/0	0/0
smed_chr1_3549495	0/0	0/0	0/0	0/0	0/0	0/0	0/0	0/0	0/0	0/0	0/0	0/0	0/0	0/0	0/0	0/0	0/0	0/0	0/0	0/0	0/0	0/0	0/0	0/0	0/0	0/0	0/0
smed_chr1_3549592	0/0	0/0	0/0	0/0	0/0	0/0	0/0	0/0	0/0	0/0	0/0	0/0	0/0	0/0	0/0	0/0	0/0	0/0	0/0	0/0	0/0	0/0	0/0	0/0	0/0	0/0	0/0
smed_chr1_3549618	0/0	0/0	0/0	0/0	0/0	0/0	0/0	0/0	0/0	0/0	0/0	0/0	0/0	0/0	0/0	0/0	0/0	0/0	0/0	0/0	0/0	0/0	0/0	0/0	0/0	0/0	0/0
smed_chr1_3549623	0/0	0/0	0/0	0/0	0/0	0/0	0/0	0/0	0/0	0/0	0/0	0/0	0/0	0/0	0/0	0/0	0/0	0/0	0/0	0/0	0/0	0/0	0/0	0/0	0/0	0/0	0/0
smed_chr1_3549677	0/0	0/0	0/0	0/0	0/0	0/0	0/0	0/0	0/0	0/0	0/0	0/0	0/0	0/0	0/0	0/0	0/0	0/0	0/0	0/0	0/0	0/0	0/0	0/0	0/0	0/0	0/0
smed_chr1_3549696	0/0	0/0	0/0	0/0	0/0	0/0	0/0	0/0	0/0	0/0	0/0	0/0	0/0	0/0	0/0	0/0	0/0	0/0	0/0	0/0	0/0	0/0	0/0	0/0	0/0	0/0	0/0
smed_chr1_3549707	0/0	0/0	0/0	0/0	0/0	0/0	0/0	0/0	0/0	0/0	0/0	0/0	0/0	0/0	0/0	0/0	0/0	0/0	0/0	0/0	0/0	0/0	0/0	0/0	0/0	0/0	0/0
smed_chr1_3549714	0/0	0/0	0/0	0/0	0/0	0/0	0/0	0/0	0/0	0/0	0/0	0/0	0/0	0/0	0/0	0/0	0/0	0/0	0/0	0/0	0/0	0/0	0/0	0/0	0/0	0/0	0/0
smed_chr1_3568436	0/0	0/0	0/0	0/0	0/0	0/0	0/0	0/0	0/0	0/0	0/0	0/0	0/0	0/1	0/1	0/0	0/0	0/1	0/0	0/0	0/1	./.	0/0	0/0	0/0	0/1	2021-01-01
smed_chr1_3568694	0/0	0/0	0/0	0/0	0/0	0/0	0/0	0/0	0/0	0/0	0/0	0/0	./.	0/0	0/0	0/0	0/0	0/0	0/0	0/0	0/0	0/0	0/0	0/0	0/0	0/0	0/0
smed_chr1_3650785	0/0	2021-01-01	2021-01-01	0/0	0/0	./.	0/0	./.	0/0	0/0	0/0	0/0	0/0	0/0	0/0	0/0	0/0	0/0	0/0	0/0	0/0	0/0	0/0	0/0	0/0	0/0	./.
smed_chr1_3650904	0/0	0/0	0/0	0/0	0/0	./.	0/0	0/0	0/0	0/0	0/0	0/0	0/0	0/0	0/0	0/0	0/0	0/0	0/0	0/0	0/0	0/0	0/0	0/0	0/0	0/0	./.
smed_chr1_3654604	2021-01-01	0/0	0/1	2021-01-01	2021-01-01	2021-01-01	2021-01-01	0/1	2021-01-01	2021-01-01	2021-01-01	2021-01-01	2021-01-01	0/1	2021-01-01	2021-01-01	2021-01-01	2021-01-01	2021-01-01	2021-01-01	2021-01-01	2021-01-01	2021-01-01	2021-01-01	2021-01-01	2021-01-01	2021-01-01
smed_chr1_3654658	0/0	0/0	0/0	0/0	0/0	0/0	0/0	0/0	0/0	0/0	0/0	0/0	0/0	0/0	0/1	0/0	0/0	0/0	0/0	0/0	0/0	0/0	0/0	0/0	0/0	0/0	0/0
smed_chr1_3654663	0/0	0/0	0/0	0/0	0/0	0/0	0/0	0/0	0/0	0/0	0/0	0/0	0/0	0/0	0/1	0/0	0/0	0/0	0/0	0/0	0/0	0/0	0/0	0/0	0/0	0/0	0/0
smed_chr1_3654691	0/1	0/0	0/1	2021-01-01	2021-01-01	./.	2021-01-01	0/1	./.	2021-01-01	2021-01-01	2021-01-01	0/1	0/0	0/1	2021-01-01	0/1	0/0	2021-01-01	0/1	./.	0/0	2021-01-01	2021-01-01	0/0	0/0	0/0
smed_chr1_3654700	0/0	0/0	0/0	0/0	0/0	0/0	0/0	0/0	0/0	0/0	0/0	0/0	0/0	0/0	0/0	0/0	0/0	0/0	0/0	0/0	0/0	0/0	0/0	0/0	0/0	0/0	0/0
smed_chr1_3654719	0/0	2021-01-01	./.	0/0	0/0	./.	0/0	./.	0/0	0/0	0/0	0/0	0/0	0/1	0/0	0/0	0/0	0/0	0/0	0/0	0/0	0/0	0/0	0/0	0/0	0/0	0/0
smed_chr1_3654769	./.	0/0	0/0	0/0	0/0	./.	0/0	0/0	0/0	0/0	0/0	0/0	0/1	0/1	0/1	0/0	0/1	2021-01-01	0/0	0/1	./.	2021-01-01	0/0	0/0	2021-01-01	2021-01-01	2021-01-01
smed_chr1_3654778	0/0	2021-01-01	2021-01-01	0/0	0/0	./.	0/0	./.	0/0	0/0	0/0	0/0	0/0	0/1	0/0	0/0	0/0	0/0	0/0	0/0	0/0	0/0	0/0	0/0	0/0	0/0	0/0
smed_chr1_3654785	0/1	0/0	0/0	2021-01-01	2021-01-01	./.	2021-01-01	./.	./.	2021-01-01	2021-01-01	2021-01-01	0/1	0/0	0/1	2021-01-01	0/1	0/0	2021-01-01	0/1	./.	0/0	2021-01-01	2021-01-01	0/0	0/0	0/0
smed_chr1_3654788	0/1	0/0	0/0	0/0	0/0	./.	0/0	0/0	0/0	0/0	0/0	0/0	0/1	0/1	0/1	0/0	0/1	2021-01-01	0/0	0/1	./.	2021-01-01	0/0	0/0	2021-01-01	2021-01-01	2021-01-01
smed_chr1_3654818	0/1	0/0	0/0	2021-01-01	2021-01-01	./.	2021-01-01	./.	./.	2021-01-01	2021-01-01	2021-01-01	0/1	0/0	0/1	2021-01-01	0/1	0/0	2021-01-01	0/1	./.	0/0	2021-01-01	2021-01-01	0/0	0/0	0/0
smed_chr1_3654844	0/0	0/1	./.	0/0	0/0	./.	0/0	./.	./.	0/0	0/0	0/0	0/0	0/1	0/0	0/0	0/0	0/0	0/0	0/0	0/0	0/0	0/0	0/0	0/0	0/0	0/0
smed_chr1_3654854	0/0	0/0	0/0	0/0	0/0	./.	0/0	0/0	0/0	0/0	0/0	0/0	0/0	0/0	0/0	0/0	0/0	0/0	0/0	0/0	0/0	0/0	0/0	0/0	0/0	0/0	0/0
smed_chr1_3658312	0/0	0/0	0/0	0/0	0/0	0/0	0/0	0/0	0/0	0/0	0/0	0/0	0/0	0/0	0/0	0/0	0/0	0/0	0/0	0/0	0/0	0/0	0/0	0/0	0/0	0/0	0/0
smed_chr1_3658385	0/0	0/0	0/0	0/0	0/0	0/0	0/0	0/0	0/0	0/0	0/0	0/0	0/0	0/0	0/0	0/0	0/0	0/0	0/0	0/0	0/0	0/0	0/0	0/0	0/0	0/0	0/0
smed_chr1_3658486	0/0	0/0	0/0	0/0	0/0	0/0	0/0	0/0	0/0	0/0	0/0	0/0	0/0	0/0	0/0	0/0	0/0	0/0	0/0	0/0	0/0	0/0	0/0	0/0	0/0	0/0	0/0
smed_chr1_3719468	0/0	0/0	0/0	0/0	0/0	0/0	0/0	0/0	0/0	0/0	0/0	0/0	0/0	0/0	0/0	0/0	0/0	0/0	0/0	0/0	0/0	0/0	0/0	0/0	0/0	0/0	0/0
smed_chr1_3719491	0/0	./.	0/0	0/0	0/0	0/0	0/0	0/0	0/0	0/0	0/0	0/0	0/0	0/0	0/0	0/0	0/0	0/0	0/0	0/0	0/0	0/0	0/0	0/0	0/0	0/0	0/0
smed_chr1_3719506	0/0	0/0	0/0	0/0	0/0	0/0	0/0	0/0	0/0	0/0	0/0	0/0	0/0	0/0	0/0	0/0	0/0	0/0	0/0	0/0	0/0	0/0	0/0	0/0	0/0	0/0	0/0
smed_chr1_3719758	0/0	./.	0/0	0/0	0/0	0/0	0/0	0/0	0/0	0/0	0/0	0/0	0/0	0/0	0/0	0/0	0/0	0/0	0/0	0/0	0/0	0/0	0/0	0/0	0/0	0/0	0/0
smed_chr1_3719770	0/0	0/0	0/0	0/0	0/0	0/0	0/0	0/0	0/0	0/0	0/0	0/0	0/0	0/0	0/0	0/0	0/0	0/0	0/0	0/0	0/0	0/0	0/0	0/0	0/0	0/0	0/0
smed_chr1_3719784	0/0	./.	0/0	0/0	0/0	0/0	0/0	0/0	0/0	0/0	0/0	0/0	0/0	0/0	0/0	0/0	0/0	0/0	0/0	0/0	0/0	0/0	0/0	0/0	0/0	0/0	0/0
smed_chr1_3719787	0/0	0/0	0/0	0/0	0/0	0/0	0/0	0/0	0/0	0/0	0/0	0/0	0/0	0/0	0/0	0/0	0/0	0/0	0/0	0/0	0/0	0/0	0/0	0/0	0/0	0/0	0/0
smed_chr1_3719796	0/0	0/0	0/0	0/0	0/0	0/0	0/0	0/0	0/0	0/0	0/0	0/0	0/0	0/0	0/0	0/0	0/0	0/0	0/0	0/0	0/0	0/0	0/0	0/0	0/0	0/0	0/0
smed_chr1_3719861	0/0	./.	0/0	0/0	0/0	0/0	0/0	0/0	0/0	0/0	0/0	0/0	0/0	0/0	0/0	0/0	0/0	0/0	0/0	0/0	0/0	0/0	0/0	0/0	0/0	0/0	0/0
smed_chr1_3768619	0/0	0/0	0/0	0/0	0/0	0/0	0/0	0/0	0/0	0/0	0/0	0/0	0/0	0/0	0/0	0/0	0/0	0/0	0/0	0/0	0/0	0/0	0/0	0/0	0/0	0/0	0/0
smed_chr1_3768655	0/0	./.	./.	0/0	0/1	0/1	./.	0/0	0/0	0/0	0/0	0/1	0/0	0/0	0/0	0/0	0/0	0/0	0/0	0/0	0/0	0/0	0/0	0/0	0/0	0/0	0/0
smed_chr1_3768656	0/0	./.	0/1	./.	0/1	0/0	./.	0/1	./.	./.	0/1	0/1	0/0	./.	0/0	0/0	0/0	0/0	0/0	0/0	0/0	0/0	0/0	0/0	0/0	0/0	0/0
smed_chr1_3768813	0/0	0/1	0/0	0/0	0/0	0/0	0/0	0/0	0/0	0/0	0/0	0/0	0/0	0/0	0/0	0/0	0/0	0/0	0/0	0/0	0/0	0/0	0/0	0/0	0/0	0/0	0/0
smed_chr1_3768817	0/0	0/0	0/0	0/0	0/0	0/0	0/0	0/0	0/0	0/0	0/0	0/0	0/0	0/0	0/0	0/0	0/0	0/0	0/0	0/0	0/0	0/0	0/0	0/0	0/0	0/0	0/0
smed_chr1_3768863	0/0	0/0	0/0	0/0	0/0	0/0	0/0	0/0	0/0	0/0	0/0	0/0	0/0	0/0	0/0	0/0	0/0	0/0	0/0	0/0	0/0	0/0	0/0	0/0	0/0	0/0	0/0
smed_chr1_3834727	0/0	0/0	0/0	0/0	0/0	0/0	0/0	0/0	0/0	0/0	0/0	0/0	0/0	0/0	0/0	0/0	0/0	0/0	0/0	0/0	0/0	0/0	0/0	0/0	0/0	0/0	0/0
smed_chr1_3835000	0/0	0/0	0/0	0/0	0/0	0/0	0/0	0/0	0/0	0/0	0/0	0/0	0/0	0/0	0/0	0/0	0/0	0/0	0/0	0/0	0/0	0/0	0/0	0/0	0/0	0/0	0/0
smed_chr1_3835009	0/0	0/0	0/0	0/0	0/0	0/0	0/0	0/0	0/0	0/0	0/0	0/0	0/0	0/0	0/0	0/0	0/0	0/0	0/0	0/0	0/0	0/0	0/0	0/0	0/0	0/0	0/0
smed_chr1_3835025	0/0	0/0	0/0	0/0	0/0	0/0	0/0	0/0	0/0	0/0	0/0	0/0	0/0	0/0	0/0	0/0	0/0	0/0	0/0	0/0	0/0	0/0	0/0	0/0	0/0	0/0	0/0
smed_chr1_3867714	0/0	2021-01-01	0/0	0/0	0/0	0/0	0/0	0/0	0/0	0/0	0/0	0/0	0/0	0/0	./.	0/0	0/0	0/0	0/0	0/0	0/0	0/0	0/0	0/0	0/0	0/0	0/0
smed_chr1_3867897	0/0	./.	0/0	0/0	0/0	0/0	0/0	0/0	0/0	0/0	0/0	0/0	0/0	0/0	./.	0/0	0/0	0/0	0/0	0/0	0/0	0/0	0/0	0/0	0/0	0/0	0/0
smed_chr1_3878205	0/0	./.	0/0	0/0	0/0	0/0	0/0	0/0	0/0	0/0	0/0	0/0	0/0	0/0	0/0	0/0	0/0	0/0	0/0	0/0	0/0	0/0	0/0	0/0	0/0	0/0	0/0
smed_chr1_3878241	0/0	0/0	0/0	0/0	0/0	0/0	0/0	0/0	0/0	0/0	0/0	0/0	0/0	0/0	0/0	0/0	0/0	0/0	0/0	0/0	0/0	0/0	0/0	0/0	0/0	0/0	0/0
smed_chr1_3878269	0/0	0/0	0/0	0/0	0/0	0/0	0/0	0/0	0/0	0/0	0/0	0/0	0/0	0/0	0/0	0/0	0/0	0/0	0/0	0/0	0/0	0/0	0/0	0/0	0/0	0/0	0/0
smed_chr1_3917237	0/0	./.	0/0	0/0	0/0	0/0	0/0	0/0	0/0	0/0	0/0	0/0	0/0	0/0	0/0	0/0	0/0	0/0	0/0	0/0	0/0	0/0	0/0	0/0	0/0	0/0	0/0
smed_chr1_3917286	0/0	./.	0/0	0/0	0/0	0/0	0/0	0/0	0/0	0/0	0/0	0/0	0/0	0/1	0/1	2021-01-01	0/0	0/1	0/0	0/0	2021-01-01	0/1	0/1	2021-01-01	0/0	0/1	2021-01-01
smed_chr1_3951309	0/0	0/0	0/0	0/0	0/0	0/0	0/0	0/0	0/0	0/0	0/0	0/0	0/0	0/0	0/0	0/0	0/0	0/0	0/0	0/0	0/0	0/0	0/0	0/0	0/0	0/0	0/0
smed_chr1_3951432	0/0	0/0	0/0	0/0	0/0	0/0	0/0	0/0	0/0	0/0	0/0	0/0	0/0	0/0	0/0	0/0	0/0	0/0	0/0	0/0	0/0	0/0	0/0	0/0	0/0	0/0	0/0
smed_chr1_3951453	0/0	0/0	0/0	0/0	0/0	0/0	0/0	0/0	0/0	0/0	0/0	0/0	0/0	0/0	0/0	0/0	0/0	0/0	0/0	0/0	0/0	0/0	0/0	0/0	0/0	0/0	0/0
smed_chr1_3951487	0/0	0/0	0/0	0/0	0/0	0/0	0/0	0/0	0/0	0/0	0/0	0/0	0/0	0/0	0/0	0/0	0/0	0/0	0/0	0/0	0/0	0/0	0/0	0/0	0/0	0/0	0/0
smed_chr1_4004407	0/0	./.	0/0	0/0	0/0	0/0	0/0	0/0	0/0	0/0	0/0	0/0	0/0	0/0	0/0	0/0	0/0	0/0	0/0	0/0	0/0	0/0	0/0	0/0	0/0	0/0	0/0
smed_chr1_4004455	0/0	./.	0/0	0/0	0/0	0/0	0/0	0/0	0/0	0/0	0/0	0/0	0/0	0/0	0/0	0/0	0/0	0/0	0/0	0/0	0/0	0/0	0/0	0/0	0/0	0/0	0/0
smed_chr1_4075674	0/0	0/0	0/0	0/0	0/0	0/0	0/0	0/0	0/0	0/0	0/0	0/0	0/0	0/0	0/0	0/0	0/0	0/0	0/0	0/0	0/0	0/0	0/0	0/0	0/0	0/0	0/0
smed_chr1_4075681	0/0	0/0	0/0	0/0	0/0	0/0	0/0	0/0	0/0	0/0	0/0	0/0	2021-01-01	2021-01-01	0/1	2021-01-01	2021-01-01	2021-01-01	0/1	2021-01-01	0/1	2021-01-01	2021-01-01	2021-01-01	2021-01-01	0/1	2021-01-01
smed_chr1_4075682	0/0	0/0	0/0	0/0	0/0	0/0	0/0	0/0	0/0	0/0	0/0	0/0	2021-01-01	2021-01-01	0/1	2021-01-01	2021-01-01	2021-01-01	0/1	2021-01-01	0/1	2021-01-01	2021-01-01	2021-01-01	2021-01-01	0/1	2021-01-01
smed_chr1_4075713	0/0	0/0	0/0	0/0	0/0	0/0	0/0	0/0	0/0	0/0	0/0	0/0	0/0	0/0	0/0	0/0	0/0	0/0	0/0	0/0	0/0	0/0	0/0	0/0	0/0	0/0	0/0
smed_chr1_4134563	0/0	./.	0/0	0/0	0/0	0/0	0/0	0/0	0/0	0/0	0/0	0/0	0/0	0/0	0/0	0/0	0/0	0/0	0/1	0/1	0/0	0/0	0/1	0/0	0/1	0/0	0/0
smed_chr1_4134632	0/0	./.	0/0	0/0	0/0	0/0	0/0	0/0	0/0	0/0	0/0	0/0	0/0	0/0	0/0	0/0	0/0	0/0	0/0	0/0	0/0	0/0	0/0	0/0	0/0	0/0	0/0
smed_chr1_4134641	0/0	./.	0/0	0/0	0/0	0/0	0/0	0/0	0/0	0/0	0/0	0/0	0/0	0/0	0/0	0/0	0/0	0/0	0/0	0/0	0/0	0/0	0/0	0/0	0/0	0/0	0/0
smed_chr1_4134673	0/0	./.	0/0	0/0	0/0	0/0	0/0	0/0	0/0	0/0	0/0	0/0	0/0	0/0	0/0	0/0	0/0	0/0	0/0	0/0	0/0	0/0	0/0	0/0	0/0	0/0	0/0
smed_chr1_4143288	0/0	0/0	0/0	0/0	0/0	0/0	0/0	0/0	0/0	0/0	0/0	0/0	0/0	0/0	0/0	0/0	0/0	0/0	0/0	0/0	0/0	0/0	0/0	0/0	0/0	0/0	0/0
smed_chr1_4143318	2021-01-01	0/1	2021-01-01	2021-01-01	2021-01-01	2021-01-01	2021-01-01	2021-01-01	2021-01-01	2021-01-01	2021-01-01	2021-01-01	2021-01-01	2021-01-01	2021-01-01	2021-01-01	2021-01-01	2021-01-01	2021-01-01	2021-01-01	2021-01-01	2021-01-01	2021-01-01	2021-01-01	2021-01-01	2021-01-01	2021-01-01
smed_chr1_4143419	0/0	./.	0/1	0/1	0/1	./.	0/1	./.	0/1	./.	0/1	0/1	0/0	./.	0/0	0/0	0/0	0/0	0/0	0/0	0/0	0/0	0/0	0/0	0/0	0/0	0/0
smed_chr1_4143420	0/0	0/0	0/0	./.	0/0	0/0	0/0	0/1	0/0	0/0	0/0	0/0	0/0	./.	0/0	0/0	0/0	0/0	0/0	0/0	0/0	0/0	0/0	0/0	0/0	0/0	0/0
smed_chr1_4143421	0/0	./.	0/1	0/0	2021-01-01	2021-01-01	0/0	0/1	2021-01-01	0/1	2021-01-01	2021-01-01	0/0	./.	0/0	0/0	0/0	0/0	0/0	0/0	0/0	0/0	0/0	0/0	0/0	0/0	0/0
smed_chr1_4143467	0/0	0/0	0/0	0/0	0/0	0/0	0/0	0/0	0/0	0/0	0/0	0/0	0/0	0/0	0/0	0/0	0/0	0/0	0/0	0/0	0/0	0/0	0/0	0/0	0/0	0/0	0/0
smed_chr1_4453954	0/0	0/0	0/0	0/0	0/0	0/0	0/0	0/0	0/0	0/0	0/0	0/0	0/0	0/0	0/0	0/0	0/0	0/0	0/0	0/0	0/0	0/0	0/0	0/0	0/0	0/0	0/0
smed_chr1_4454023	0/0	0/0	0/0	0/0	0/0	0/0	0/0	0/0	0/0	0/0	0/0	0/0	0/0	0/0	0/0	0/0	0/0	0/0	0/0	0/0	0/0	0/0	0/0	0/0	0/0	0/0	0/0
smed_chr1_4472962	0/0	0/1	0/0	0/0	0/0	0/0	0/0	0/0	0/0	0/0	0/0	0/0	0/0	0/0	0/0	0/0	0/0	0/0	0/0	0/0	0/0	0/0	0/0	0/0	0/0	0/0	0/0
smed_chr1_4473014	0/0	0/0	0/0	0/0	0/0	0/0	0/0	0/0	0/0	0/0	0/0	0/0	0/0	0/0	0/0	0/0	0/0	0/0	0/0	0/0	0/0	0/0	0/0	0/0	0/0	0/0	0/0
smed_chr1_4473024	0/0	0/1	0/0	0/0	0/0	0/0	0/0	0/0	0/0	0/0	0/0	0/0	0/0	0/0	0/0	0/0	0/0	0/0	0/0	0/0	0/0	0/0	0/0	0/0	0/0	0/0	0/0
smed_chr1_4473046	0/0	0/1	0/0	0/0	0/0	0/0	0/0	0/0	0/0	0/0	0/0	0/0	0/0	0/0	0/0	0/0	0/0	0/0	0/0	0/0	0/0	0/0	0/0	0/0	0/0	0/0	0/0
smed_chr1_4473057	0/0	0/0	0/0	0/0	0/0	0/0	0/0	0/0	0/0	0/0	0/0	0/0	0/0	0/0	0/0	0/0	0/0	0/0	0/0	0/0	0/0	0/0	0/0	0/0	0/0	0/0	0/0
smed_chr1_4473322	0/0	0/0	0/0	0/0	0/0	0/0	0/0	0/0	0/0	0/0	0/0	0/0	0/0	0/0	0/0	0/0	0/0	0/0	0/0	0/0	0/0	0/0	0/0	0/0	0/0	0/0	0/0
smed_chr1_4473595	0/0	0/0	./.	0/0	0/0	0/0	0/0	0/0	0/0	0/0	0/0	0/0	0/0	0/0	0/0	0/0	0/0	0/0	0/0	0/0	0/0	0/0	0/0	0/0	0/0	0/0	0/0
smed_chr1_4473628	0/0	0/1	./.	0/0	0/0	0/0	0/0	0/0	0/0	0/0	0/0	0/0	0/0	0/0	0/0	0/0	0/0	0/0	0/0	0/0	0/0	0/0	0/0	0/0	0/0	0/0	0/0
smed_chr1_4473652	0/0	0/1	./.	0/0	0/0	0/0	0/0	0/0	0/0	0/0	0/0	0/0	0/0	0/0	0/0	0/0	0/0	0/0	0/0	0/0	0/0	0/0	0/0	0/0	0/0	0/0	0/0
smed_chr1_4473787	0/0	0/0	0/0	0/0	0/0	0/0	0/0	0/0	0/0	0/0	0/0	0/0	0/0	0/0	0/0	0/0	0/0	0/0	0/0	0/0	0/0	0/0	0/0	0/0	0/0	0/0	0/0
smed_chr1_4516293	0/0	0/0	0/0	0/0	0/0	0/0	0/0	0/0	0/0	0/0	0/0	0/0	0/0	0/0	0/0	0/0	0/0	0/0	0/0	0/0	0/0	0/0	0/0	0/0	0/0	0/0	0/0
smed_chr1_4516356	0/0	./.	0/0	0/0	0/0	0/0	0/0	0/0	0/0	0/0	0/0	0/0	0/0	0/0	0/0	0/0	0/0	0/0	0/0	0/0	0/0	0/0	0/0	0/0	0/0	0/0	0/0
smed_chr1_4516402	0/0	./.	0/0	0/0	0/0	0/0	0/0	0/0	0/0	0/0	0/0	0/0	0/0	0/0	0/0	0/0	0/0	0/0	0/0	0/0	0/0	0/0	0/0	0/0	0/0	0/0	0/0
smed_chr1_4516439	0/0	0/0	0/0	0/0	0/0	0/0	0/0	0/0	0/0	0/0	0/0	0/0	0/0	0/0	0/0	0/0	0/0	0/0	0/0	0/0	0/0	0/0	0/0	0/0	0/0	0/0	0/0
smed_chr1_4516466	0/0	./.	0/0	0/0	0/0	0/0	0/0	0/0	0/0	0/0	0/0	0/0	0/0	0/0	0/0	0/0	0/0	0/0	0/0	0/0	0/0	0/0	0/0	0/0	0/0	0/0	0/0
smed_chr1_4531456	0/0	./.	0/0	0/0	0/0	0/0	0/0	0/0	0/0	0/0	0/0	0/0	0/0	0/1	0/0	0/0	0/0	0/0	0/0	0/0	0/0	0/0	0/0	0/0	0/0	0/0	0/0
smed_chr1_4531514	0/0	0/0	0/0	0/0	0/0	0/0	0/0	0/0	0/1	0/0	0/0	0/0	0/0	0/0	0/0	0/0	0/0	0/0	0/0	0/0	0/0	0/0	0/0	0/0	0/0	0/0	0/0
smed_chr1_4531618	0/0	0/0	0/0	0/0	0/0	0/0	0/0	0/0	0/0	0/0	0/0	0/0	0/0	0/0	0/0	0/0	0/0	0/0	0/0	0/0	0/0	0/0	0/0	0/0	0/0	0/0	0/0
smed_chr1_4531636	0/0	0/0	0/0	0/0	0/0	0/0	0/0	0/0	0/0	0/0	0/0	0/0	0/0	0/0	0/0	0/0	0/0	0/0	0/0	0/0	0/0	0/0	0/0	0/0	0/0	0/0	0/0
smed_chr1_4531832	0/0	0/0	0/0	./.	2021-01-01	2021-01-01	0/0	2021-01-01	2021-01-01	2021-01-01	2021-01-01	2021-01-01	0/0	./.	0/0	0/0	0/0	0/0	0/0	0/0	0/0	0/0	0/0	0/0	0/0	0/0	0/0
smed_chr1_4531859	0/0	0/0	0/0	0/0	0/0	0/0	0/0	0/0	0/0	0/0	0/0	0/0	0/0	0/0	0/0	0/0	0/0	0/0	0/0	0/0	0/0	0/0	0/0	0/0	0/0	0/0	0/0
smed_chr1_4531916	2021-01-01	0/1	2021-01-01	2021-01-01	2021-01-01	2021-01-01	2021-01-01	2021-01-01	2021-01-01	2021-01-01	2021-01-01	2021-01-01	0/0	0/0	2021-01-01	0/1	0/1	0/0	0/1	0/1	0/1	./.	2021-01-01	0/1	2021-01-01	2021-01-01	0/1
smed_chr1_4531925	0/0	0/1	0/0	0/0	0/0	0/0	0/0	0/0	0/0	0/0	0/0	0/0	0/0	0/0	0/0	0/0	0/0	0/0	0/0	0/0	0/0	0/0	0/0	0/0	0/0	0/0	0/0
smed_chr1_4531927	0/0	0/1	0/0	0/0	0/0	0/0	0/0	0/0	0/0	0/0	0/0	0/0	0/0	0/0	0/0	0/0	0/0	0/0	0/0	0/0	0/0	0/0	0/0	0/0	0/0	0/0	0/0
smed_chr1_4531933	0/0	0/0	0/0	0/0	0/0	0/0	0/0	0/0	0/0	0/0	0/0	0/0	0/0	0/0	0/0	0/0	0/0	0/0	0/0	0/0	0/0	0/0	0/0	0/0	0/0	0/0	0/0
smed_chr1_4604488	0/0	0/0	0/0	0/0	0/0	0/0	0/0	0/0	0/0	0/0	0/0	0/0	0/0	0/0	0/0	0/0	./.	./.	0/0	0/0	./.	0/0	./.	./.	./.	0/0	0/0
smed_chr1_4604537	0/0	0/0	0/0	0/0	0/0	0/0	0/0	0/0	0/0	0/0	0/0	0/0	0/0	0/0	0/0	0/0	0/0	0/0	0/0	0/0	0/0	0/0	0/0	0/0	0/0	0/0	0/0
smed_chr1_4608185	0/0	0/0	0/0	0/0	0/0	0/0	0/0	0/0	0/0	0/0	0/0	0/0	0/0	0/0	0/0	./.	0/0	0/0	0/0	0/0	0/0	0/0	0/0	0/0	0/0	0/0	0/0
smed_chr1_4608238	0/0	0/0	0/0	0/0	0/0	0/0	0/0	0/0	0/0	0/0	0/0	0/0	0/1	2021-01-01	0/0	./.	0/0	0/0	0/0	0/0	0/0	0/0	0/0	0/0	0/0	0/0	0/0
smed_chr1_4680777	0/0	0/0	0/0	0/0	0/0	0/0	0/0	0/0	0/0	0/0	0/0	0/0	0/0	0/0	0/0	0/0	0/0	0/0	0/0	0/0	0/0	0/0	0/0	0/0	0/0	0/0	0/0
smed_chr1_4680859	0/0	0/0	0/0	0/0	0/0	0/0	0/0	0/0	0/0	0/0	0/0	0/0	0/0	0/0	0/0	0/0	0/0	0/0	0/0	0/0	0/0	0/0	0/0	0/0	0/0	0/0	0/0
smed_chr1_4681029	0/0	0/0	0/0	0/0	0/0	0/0	0/0	0/0	0/0	0/0	0/0	0/0	0/0	0/0	0/0	0/0	0/0	0/0	0/0	0/0	0/0	0/0	0/0	0/0	0/0	0/0	0/0
smed_chr1_4681045	0/0	0/0	0/0	0/0	0/0	0/0	0/0	0/0	0/0	0/0	0/0	0/0	0/0	0/0	0/0	0/0	0/0	0/0	0/0	0/0	0/0	0/0	0/0	0/0	0/0	0/0	0/0
smed_chr1_4681049	0/0	0/1	0/0	0/0	0/0	0/0	0/0	0/0	0/0	0/0	0/0	0/0	0/0	0/1	0/0	0/0	0/0	0/0	0/0	0/0	0/0	0/0	0/0	0/0	0/0	0/0	0/0
smed_chr1_4681062	0/0	0/1	0/0	0/0	0/0	0/0	0/0	0/0	0/0	0/0	0/0	0/0	0/0	0/1	0/0	0/0	0/0	0/0	0/0	0/0	0/0	0/0	0/0	0/0	0/0	0/0	0/0
smed_chr1_4681070	0/0	0/0	0/0	0/0	0/0	0/0	0/0	0/0	0/0	0/0	0/0	0/0	0/0	0/0	0/0	0/0	0/0	0/0	0/0	0/0	0/0	0/0	0/0	0/0	0/0	0/0	0/0
smed_chr1_4681076	0/0	0/0	0/0	0/0	0/0	0/0	0/0	0/0	0/0	0/0	0/0	0/0	0/0	0/0	0/0	0/0	0/0	0/0	0/0	0/0	0/0	0/0	0/0	0/0	0/0	0/0	0/0
smed_chr1_4681081	0/0	0/0	0/0	0/0	0/0	0/0	0/0	0/0	0/0	0/0	0/0	0/0	0/0	0/0	0/0	0/0	0/0	0/0	0/0	0/0	0/0	0/0	0/0	0/0	0/0	0/0	0/0
smed_chr1_4681112	0/0	0/0	0/0	0/0	0/0	0/0	0/0	0/0	0/0	0/0	0/0	0/0	0/0	0/0	0/0	0/0	0/0	0/0	0/0	0/0	0/0	0/0	0/0	0/0	0/0	0/0	0/0
smed_chr1_4756620	0/0	0/0	0/0	0/0	0/0	0/0	0/0	0/0	0/0	0/0	0/0	0/0	0/0	0/0	0/0	0/0	0/0	0/0	0/0	0/0	0/0	0/0	0/0	0/0	0/0	0/0	0/0
smed_chr1_4756626	0/0	0/0	0/0	0/0	0/0	0/0	0/0	0/0	0/0	0/0	0/0	0/0	0/0	0/0	0/0	0/0	0/0	0/0	0/0	0/0	0/0	0/0	0/0	0/0	0/0	0/0	0/0
smed_chr1_4756854	0/0	0/0	0/0	0/0	0/0	0/0	0/0	0/0	0/0	0/0	0/0	0/0	0/0	0/0	0/0	0/0	0/1	0/1	0/0	0/0	0/0	0/1	0/0	0/0	0/1	0/0	2021-01-01
smed_chr1_5369657	0/0	0/0	0/0	0/0	0/0	0/0	0/0	0/0	0/0	0/0	0/0	0/0	0/0	0/0	0/0	0/0	0/0	0/0	0/0	0/0	0/0	0/0	0/0	0/0	0/0	0/0	0/0
smed_chr1_5369687	0/0	0/0	0/0	0/0	0/0	0/0	0/0	0/0	0/0	0/0	0/0	0/0	0/0	0/0	0/0	0/0	0/0	0/0	0/0	0/0	0/0	0/0	0/0	0/0	0/0	0/0	0/0
smed_chr1_5369717	0/0	0/0	0/0	0/0	0/0	0/0	0/0	0/0	0/0	0/0	0/0	0/0	0/0	2021-01-01	2021-01-01	2021-01-01	0/1	0/1	0/1	2021-01-01	2021-01-01	0/0	2021-01-01	2021-01-01	0/1	2021-01-01	0/0
smed_chr1_5369719	2021-01-01	./.	2021-01-01	2021-01-01	2021-01-01	2021-01-01	2021-01-01	2021-01-01	2021-01-01	2021-01-01	2021-01-01	2021-01-01	0/0	0/0	0/0	0/0	0/1	0/1	0/0	0/0	0/0	0/1	0/0	0/0	0/0	0/0	0/1
smed_chr1_5369736	0/0	./.	0/0	0/0	0/0	0/0	0/0	0/0	0/0	0/0	0/0	0/0	0/0	0/0	0/0	0/0	0/0	0/0	0/0	0/0	0/0	0/0	0/0	0/0	0/0	0/0	0/0
smed_chr1_5369786	0/0	0/0	0/0	0/0	0/0	0/0	0/0	0/0	0/0	0/0	0/0	0/0	0/0	2021-01-01	2021-01-01	2021-01-01	0/1	0/1	2021-01-01	2021-01-01	2021-01-01	0/0	2021-01-01	2021-01-01	2021-01-01	2021-01-01	0/1
smed_chr1_5369788	0/0	0/1	0/0	0/0	0/0	0/0	0/0	0/0	0/0	0/0	0/0	0/0	0/0	0/0	0/0	0/0	0/0	0/0	0/0	0/0	0/0	0/0	0/0	0/0	0/0	0/0	0/0
smed_chr1_5369871	2021-01-01	0/1	2021-01-01	2021-01-01	2021-01-01	2021-01-01	2021-01-01	2021-01-01	2021-01-01	2021-01-01	2021-01-01	2021-01-01	0/0	0/0	0/0	0/0	0/0	0/0	0/0	0/0	0/0	0/0	0/0	0/0	0/0	0/0	./.
smed_chr1_5369872	2021-01-01	./.	2021-01-01	2021-01-01	2021-01-01	2021-01-01	2021-01-01	2021-01-01	2021-01-01	2021-01-01	2021-01-01	2021-01-01	0/0	0/0	0/0	0/0	0/0	0/0	0/0	0/0	0/0	0/0	0/0	0/0	0/0	0/0	./.
smed_chr1_5369883	0/0	0/0	0/0	0/0	0/0	0/0	0/0	0/0	0/0	0/0	0/0	0/0	0/0	0/0	0/0	0/0	0/0	0/0	0/0	0/0	0/0	0/0	0/0	0/0	0/0	0/0	0/0
smed_chr1_5369935	0/0	0/0	0/0	0/0	0/0	0/0	0/0	0/0	0/0	0/0	0/0	0/0	0/0	0/0	0/0	0/0	0/0	0/0	0/0	0/0	0/0	0/0	0/0	0/0	0/0	0/0	0/0
smed_chr1_5370180	0/0	0/0	0/0	0/0	0/0	0/0	0/0	0/0	0/0	0/0	0/0	0/0	0/0	0/0	0/0	0/0	0/0	0/0	0/0	0/0	0/0	0/0	0/0	0/0	0/0	0/0	0/0
smed_chr1_5370183	0/0	0/0	0/0	0/0	0/0	0/0	0/0	0/0	0/0	0/0	0/0	0/0	0/0	0/0	0/0	0/0	0/0	0/0	0/0	0/0	0/0	0/0	0/0	0/0	0/0	0/0	0/0
smed_chr1_5370211	2021-01-01	2021-01-01	2021-01-01	2021-01-01	2021-01-01	2021-01-01	2021-01-01	2021-01-01	2021-01-01	2021-01-01	2021-01-01	2021-01-01	0/0	0/0	0/0	0/0	0/0	0/0	0/0	0/0	0/0	0/0	0/0	0/0	0/0	0/0	0/0
smed_chr1_5370232	0/0	0/0	0/0	0/0	0/0	0/0	0/0	0/0	0/0	0/0	0/0	0/0	0/0	0/0	0/0	0/0	0/0	0/0	0/0	0/0	0/0	0/0	0/0	0/0	0/0	0/0	0/0
smed_chr1_5382925	0/0	./.	0/0	0/0	0/0	0/0	0/0	0/0	0/0	0/0	0/0	0/0	0/0	0/0	0/0	0/0	0/0	0/0	0/0	0/0	0/0	0/0	0/0	0/0	0/0	0/0	0/0
smed_chr1_5382947	0/0	./.	0/0	0/0	0/0	0/0	0/0	0/0	0/0	0/0	0/0	0/0	0/0	0/0	0/0	0/0	0/0	0/0	0/0	0/0	0/0	0/0	0/0	0/0	0/0	0/0	0/0
smed_chr1_5453087	0/0	0/0	0/0	0/0	0/0	0/0	0/0	0/0	0/0	0/0	0/0	0/0	0/0	0/0	0/0	0/0	0/0	0/0	0/0	0/0	0/0	0/0	0/0	0/0	0/0	0/0	0/0
smed_chr1_5453102	0/0	2021-01-01	0/1	0/0	0/0	0/0	0/0	0/0	0/0	0/0	0/0	0/0	0/0	0/0	0/0	0/0	0/0	0/0	0/0	0/0	0/0	0/0	0/0	0/0	0/0	0/0	0/0
smed_chr1_5453138	0/0	0/0	0/0	0/0	0/0	0/0	0/0	0/0	0/0	0/0	0/0	0/0	0/0	0/0	0/0	0/0	0/0	0/0	0/0	0/0	0/0	0/0	0/0	0/0	0/0	0/0	0/0
smed_chr1_5453166	0/0	0/0	0/0	0/0	0/0	0/0	0/0	0/0	0/0	0/0	0/0	0/0	0/0	0/0	0/0	0/0	0/0	0/0	0/0	0/0	0/0	0/0	0/0	0/0	0/0	0/0	0/0
smed_chr1_5453177	0/0	0/0	0/0	0/0	0/0	0/0	0/0	0/1	0/0	0/0	0/0	0/0	0/0	0/0	0/0	0/0	0/0	0/0	0/0	0/0	0/0	0/0	0/0	0/0	0/0	0/0	0/0
smed_chr1_5453188	0/0	0/0	0/0	0/0	0/0	0/0	0/0	0/0	0/0	0/0	0/0	0/0	0/0	0/0	0/0	0/0	0/0	0/0	0/0	0/0	0/0	0/0	0/0	0/0	0/0	0/0	0/0
smed_chr1_5453189	0/0	0/0	0/0	0/0	0/0	0/0	0/0	0/0	0/0	0/0	0/0	0/0	0/0	0/0	0/0	0/0	0/0	0/0	0/0	0/0	0/0	0/0	0/0	0/0	0/0	0/0	0/0
smed_chr1_5453191	0/0	0/0	0/0	0/0	0/0	0/0	0/0	0/0	0/0	0/0	0/0	0/0	0/0	0/0	0/0	0/0	0/0	0/0	0/0	0/0	0/0	0/0	0/0	0/0	0/0	0/0	0/0
smed_chr1_5453213	0/0	0/0	0/0	0/0	0/0	0/1	./.	0/1	0/0	0/0	0/0	0/0	0/0	2021-01-01	2021-01-01	2021-01-01	2021-01-01	2021-01-01	2021-01-01	2021-01-01	2021-01-01	0/1	2021-01-01	2021-01-01	2021-01-01	2021-01-01	0/0
smed_chr1_5453215	0/1	0/0	0/1	0/1	./.	0/1	0/1	0/0	./.	./.	./.	0/1	./.	0/0	0/0	0/0	0/0	0/0	0/0	0/0	0/0	0/1	0/0	0/0	0/0	0/0	./.
smed_chr1_5453217	0/1	0/0	0/1	./.	2021-01-01	0/1	./.	0/0	0/1	2021-01-01	./.	0/1	2021-01-01	0/0	0/0	0/0	0/0	0/0	0/0	0/0	0/0	0/1	0/0	0/0	0/0	0/0	./.
smed_chr1_5453219	2021-01-01	0/0	./.	./.	2021-01-01	0/1	./.	0/0	2021-01-01	2021-01-01	2021-01-01	2021-01-01	./.	0/0	0/0	0/0	0/0	0/0	0/0	0/0	0/0	0/1	0/0	0/0	0/0	0/0	2021-01-01
smed_chr1_5453225	2021-01-01	0/0	./.	0/1	./.	0/1	./.	0/0	2021-01-01	2021-01-01	./.	2021-01-01	./.	0/0	0/0	0/0	0/0	0/0	0/0	0/0	0/0	0/1	0/0	0/0	0/0	0/0	2021-01-01
smed_chr1_5453230	0/0	0/0	0/0	0/0	0/0	0/0	0/0	0/0	0/0	0/0	0/0	0/0	0/0	0/0	0/0	0/0	0/0	0/0	0/0	0/0	0/0	0/0	0/0	0/0	0/0	0/0	0/0
smed_chr1_5453249	./.	0/0	0/1	./.	2021-01-01	0/1	./.	./.	2021-01-01	2021-01-01	2021-01-01	2021-01-01	2021-01-01	0/0	0/0	0/0	0/0	0/0	0/0	0/0	0/0	0/1	0/0	0/0	0/0	0/0	2021-01-01
smed_chr1_5453259	0/0	0/0	0/0	0/0	0/0	0/0	0/0	0/0	0/0	0/0	0/0	0/0	0/0	0/0	0/0	0/0	0/0	0/0	0/0	0/0	0/0	0/0	0/0	0/0	0/0	0/0	0/0
smed_chr1_5453274	0/0	0/0	0/0	0/0	0/0	0/0	0/0	0/0	0/0	0/0	0/0	0/0	0/0	0/0	0/0	0/0	0/0	0/0	0/0	0/0	0/0	0/0	0/0	0/0	0/0	0/0	0/0
smed_chr1_5453278	0/0	0/0	0/0	0/0	0/0	0/0	0/0	0/0	0/0	0/0	0/0	0/0	0/0	0/0	0/0	0/0	0/0	0/0	0/0	0/0	0/0	0/0	0/0	0/0	0/0	0/0	0/0
smed_chr1_5480561	0/0	0/0	0/0	0/0	0/0	0/0	0/0	0/0	0/0	0/0	0/0	0/0	0/0	0/0	0/0	0/0	0/0	0/0	0/0	0/0	0/0	0/0	0/0	0/0	0/0	0/0	0/0
smed_chr1_5480584	0/0	0/0	0/1	0/1	0/1	0/0	0/0	0/0	0/0	0/1	0/0	0/0	0/0	2021-01-01	2021-01-01	2021-01-01	0/1	0/1	0/1	./.	0/1	0/0	2021-01-01	2021-01-01	0/1	2021-01-01	0/0
smed_chr1_5695776	0/0	0/0	0/0	0/0	0/0	0/0	0/0	0/0	0/0	0/0	0/0	0/0	0/0	0/0	0/0	0/0	0/0	0/0	0/0	0/0	0/0	0/0	0/0	0/0	0/0	0/0	0/0
smed_chr1_5695902	0/0	0/0	0/1	0/0	0/1	./.	0/0	0/0	0/0	0/0	0/1	0/1	0/0	0/0	0/0	0/0	0/0	0/0	0/0	0/0	0/0	0/0	0/0	0/0	0/0	0/0	0/0
smed_chr1_5695932	0/0	0/0	0/0	0/0	0/0	0/1	0/0	./.	0/0	0/0	0/0	0/0	0/0	0/0	0/0	0/0	0/0	0/0	0/0	0/0	0/0	0/0	0/0	0/0	0/0	0/0	0/0
smed_chr1_5778369	0/0	0/0	0/0	0/0	0/0	0/0	0/0	0/0	0/0	0/0	0/0	0/0	0/0	0/0	0/0	0/0	0/0	0/0	0/0	0/0	0/0	0/0	0/0	0/0	0/0	0/0	0/0
smed_chr1_5872883	0/0	0/0	0/0	0/0	0/0	0/0	0/0	0/0	0/0	0/0	0/0	0/0	0/0	0/0	0/0	0/0	0/0	0/0	0/0	0/0	0/0	0/0	0/0	0/0	0/0	0/0	0/0
smed_chr1_5885509	0/0	./.	0/0	0/0	0/0	0/0	0/0	0/0	0/0	0/0	0/0	0/0	0/0	0/0	0/0	0/0	0/0	0/0	0/0	0/0	0/0	0/0	0/0	0/0	0/0	0/0	0/0
smed_chr1_5885628	0/0	0/0	0/0	0/0	0/0	0/0	0/0	0/0	0/0	0/0	0/0	0/0	0/0	2021-01-01	0/1	0/1	0/0	0/1	0/0	2021-01-01	0/1	0/0	0/0	0/0	0/0	0/0	0/0
smed_chr1_5885632	0/0	./.	0/0	0/0	0/0	0/0	0/0	0/0	0/0	0/0	0/0	0/0	0/0	0/0	0/0	0/0	0/0	0/0	0/0	0/0	0/0	0/0	0/0	0/0	0/0	0/0	0/0
smed_chr1_5885697	0/0	./.	0/0	0/0	0/0	0/0	0/0	0/0	0/0	0/0	0/0	0/0	0/0	0/0	0/0	0/0	0/0	0/0	0/0	0/0	0/0	0/0	0/0	0/0	0/0	0/0	0/0
smed_chr1_5885721	0/0	./.	0/0	0/0	0/0	0/1	0/0	0/0	0/0	0/0	0/0	0/0	0/0	0/0	0/0	0/0	0/0	0/0	0/0	0/0	0/0	0/0	0/0	0/0	0/0	0/0	0/0
smed_chr1_5955611	0/0	0/0	0/0	0/0	0/0	0/0	0/0	0/0	0/0	0/0	0/0	0/0	0/0	0/0	0/0	0/0	0/0	0/0	0/0	0/0	0/0	0/0	0/0	0/0	0/0	0/0	0/0
smed_chr1_5955624	0/0	0/0	0/0	0/0	0/0	0/0	0/0	0/0	0/0	0/0	0/0	0/0	2021-01-01	0/0	2021-01-01	0/1	0/0	0/0	0/0	0/0	0/1	0/1	0/0	0/1	0/1	2021-01-01	0/0
smed_chr1_5990330	0/0	0/0	0/0	0/0	0/0	0/0	0/0	0/0	0/0	0/0	0/0	0/0	0/0	0/0	0/0	0/0	0/0	0/0	0/0	0/0	0/0	0/0	0/0	0/0	0/0	0/0	0/0
smed_chr1_6051299	0/0	0/0	0/0	0/0	0/0	0/0	0/0	0/0	0/0	0/0	0/0	0/1	0/0	0/1	0/0	0/0	0/0	0/0	0/0	0/0	0/0	0/0	0/0	0/0	0/0	0/0	0/0
smed_chr1_6051323	0/0	0/0	0/0	0/0	0/0	0/0	0/0	0/0	0/0	0/0	0/0	0/0	0/0	0/0	0/0	0/0	0/0	0/0	0/0	0/0	0/0	0/0	0/0	0/0	0/0	0/0	0/0
smed_chr1_6051342	0/0	0/0	0/0	0/0	0/0	0/0	0/0	0/0	0/0	0/0	0/0	0/0	0/0	0/0	0/0	0/0	0/0	0/0	0/0	0/0	0/0	0/0	0/0	0/0	0/0	0/0	0/0
smed_chr1_6184144	0/0	0/0	0/0	0/0	0/0	0/0	0/0	0/0	0/0	0/0	0/0	0/0	0/0	0/0	0/0	0/0	0/0	0/0	0/0	0/0	0/0	0/0	0/0	0/0	0/0	0/0	0/0
smed_chr1_6184168	0/0	0/0	0/0	0/0	0/0	0/0	0/0	0/0	0/0	0/0	0/0	0/0	0/0	0/0	0/0	0/0	0/0	0/0	0/0	0/0	0/0	0/0	0/0	0/0	0/0	0/0	0/0
smed_chr1_6184173	0/0	0/0	0/0	0/0	0/0	0/0	0/0	0/0	0/0	0/0	0/0	0/0	0/0	0/0	0/0	0/0	0/0	0/0	0/0	0/0	0/0	0/0	0/0	0/0	0/0	0/0	0/0
smed_chr1_6184179	0/0	0/0	0/0	0/0	0/0	0/0	0/0	0/0	0/0	0/0	0/0	0/0	0/0	0/0	0/0	0/0	0/0	0/0	0/0	0/0	0/0	0/0	0/0	0/0	0/0	0/0	0/0
smed_chr1_6184184	0/0	0/0	0/0	0/0	0/0	0/0	0/0	0/0	0/0	0/0	0/0	0/0	0/0	0/0	0/0	0/0	0/0	0/0	0/0	0/0	0/0	0/0	0/0	0/0	0/0	0/0	0/0
smed_chr1_6184288	0/0	0/0	0/0	0/0	0/0	0/0	0/0	0/0	0/0	0/0	0/0	0/0	0/0	0/0	0/0	0/0	0/0	0/0	0/0	0/0	0/0	0/0	0/0	0/0	0/0	0/0	0/0
smed_chr1_6224151	0/0	0/0	0/0	0/0	0/0	0/0	0/0	0/0	0/0	0/0	0/0	0/0	0/0	0/0	0/0	0/0	0/0	0/0	0/0	0/0	0/0	0/0	0/0	0/0	0/0	0/0	0/0
smed_chr1_6224256	0/0	0/0	0/0	0/0	0/0	0/0	0/0	0/0	0/0	0/0	0/0	0/0	0/0	0/0	0/0	0/0	0/0	0/0	0/0	0/0	0/0	0/0	0/0	0/0	0/0	0/0	0/0
smed_chr1_6224260	0/0	0/0	0/0	0/0	0/0	0/0	0/0	0/0	0/0	0/0	0/0	0/0	0/0	0/0	0/1	0/0	0/0	0/0	0/0	0/0	0/0	0/0	0/0	0/0	0/0	0/0	0/0
smed_chr1_6224356	0/0	0/0	0/0	0/0	0/0	0/0	0/0	0/0	0/0	0/0	0/0	0/0	0/0	0/0	0/0	0/0	0/0	0/0	0/0	0/0	0/0	0/0	0/0	0/0	0/0	0/0	0/0
smed_chr1_6232261	0/0	0/1	0/0	0/0	0/0	0/0	0/0	0/0	0/0	0/0	0/0	0/0	0/0	./.	0/0	0/0	0/0	0/0	0/0	0/0	0/0	0/0	0/0	0/0	0/0	0/0	0/0
smed_chr1_6315889	0/0	0/0	0/0	0/0	0/0	0/0	0/0	0/0	0/0	0/0	0/0	0/0	0/0	0/0	0/1	0/0	0/0	0/0	0/0	0/0	0/0	0/0	0/1	0/0	0/0	0/0	0/1
smed_chr1_6315895	0/0	0/0	0/0	0/0	0/0	0/0	0/0	0/0	0/0	0/0	0/0	0/0	0/0	0/0	0/1	0/0	0/0	0/0	0/0	0/0	0/0	0/0	0/1	0/0	0/0	0/0	0/1
smed_chr1_6315917	0/0	0/0	0/0	0/0	0/0	0/0	0/0	0/0	0/0	0/0	0/0	0/0	0/0	0/0	0/1	0/0	0/0	0/0	0/0	0/0	0/0	0/0	0/1	0/0	0/0	0/0	0/1
smed_chr1_6315933	0/0	0/0	0/0	0/0	0/0	0/0	0/0	0/0	0/0	0/0	0/0	0/0	0/0	0/0	0/0	0/0	0/0	0/0	0/0	0/0	0/0	0/0	0/0	0/0	0/0	0/0	0/0
smed_chr1_6316000	0/0	0/0	0/0	0/0	0/0	0/0	0/0	0/0	0/0	0/0	0/0	0/0	0/0	0/0	0/1	0/0	0/0	0/0	0/0	0/0	0/0	0/0	0/1	0/0	0/0	0/0	0/1
smed_chr1_6316004	0/0	0/0	0/0	0/0	0/0	0/0	0/0	0/0	0/0	0/0	0/0	0/0	0/0	0/0	0/1	0/0	0/0	0/0	0/0	0/0	0/0	0/0	0/1	0/0	0/0	0/0	0/1
smed_chr1_6316024	0/0	0/0	0/0	0/0	0/0	0/0	0/0	0/0	0/0	0/0	0/0	0/0	0/0	0/0	0/1	0/0	0/0	0/0	0/0	0/0	0/0	0/0	0/1	0/0	0/0	0/0	0/1
smed_chr1_6316092	0/0	0/0	0/0	0/0	0/0	0/0	0/0	0/0	0/0	0/0	0/0	0/0	0/0	0/0	0/1	0/0	0/0	0/0	0/0	0/0	0/0	0/0	0/1	0/0	0/0	0/0	0/1
smed_chr1_6375114	0/0	0/0	0/0	0/0	0/0	0/0	0/0	0/0	0/0	0/0	0/0	0/0	0/0	0/0	0/0	0/0	0/0	0/0	0/0	0/0	0/0	0/0	0/0	0/0	0/0	0/0	0/0
smed_chr1_6375147	0/0	0/0	0/0	0/0	0/0	0/0	0/0	0/0	0/0	0/0	0/0	0/0	0/0	0/0	0/0	0/0	0/0	0/0	0/0	0/0	0/0	0/0	0/0	0/0	0/0	0/0	0/0
smed_chr1_6375156	0/0	0/0	0/0	0/0	0/0	0/0	0/1	0/0	0/0	0/1	0/0	0/0	0/0	0/0	0/0	0/0	0/0	0/0	0/0	0/0	0/1	0/0	0/1	0/0	0/0	2021-01-01	0/1
smed_chr1_6375157	2021-01-01	./.	2021-01-01	2021-01-01	2021-01-01	2021-01-01	0/1	2021-01-01	2021-01-01	0/1	2021-01-01	2021-01-01	2021-01-01	2021-01-01	2021-01-01	2021-01-01	2021-01-01	2021-01-01	2021-01-01	2021-01-01	0/1	2021-01-01	0/1	2021-01-01	2021-01-01	0/0	0/1
smed_chr1_6375182	0/0	0/0	0/0	0/0	0/0	0/0	0/0	0/0	0/0	0/0	0/0	0/0	0/0	0/0	0/0	0/0	0/0	0/0	0/0	0/0	0/0	0/0	0/0	0/0	0/0	0/0	0/0
smed_chr1_6387943	0/0	0/0	0/0	0/0	0/0	0/0	0/0	0/0	0/0	0/0	0/0	0/0	0/0	0/0	0/0	0/0	0/0	0/0	0/0	0/0	0/0	0/0	0/0	0/0	0/0	0/0	0/0
smed_chr1_6394796	0/0	0/0	0/0	0/0	0/0	0/0	0/0	0/0	0/0	0/0	0/0	0/0	0/0	0/0	0/0	0/0	0/0	0/0	0/0	0/0	0/0	0/0	0/0	0/0	0/0	0/0	0/0
smed_chr1_6394821	0/0	0/0	0/0	0/0	0/0	0/0	0/0	0/0	0/0	0/0	0/0	0/0	0/0	0/0	0/0	0/0	0/0	0/0	0/0	0/0	0/0	0/0	0/0	0/0	0/0	0/0	0/0
smed_chr1_6407960	0/0	./.	0/0	0/0	0/0	0/0	0/0	0/0	0/0	0/0	0/0	0/0	0/0	0/0	0/0	0/0	0/0	0/1	0/0	0/0	0/0	0/0	0/0	0/0	0/0	0/0	0/0
smed_chr1_6500436	2021-01-01	0/0	2021-01-01	0/1	2021-01-01	2021-01-01	2021-01-01	2021-01-01	2021-01-01	2021-01-01	2021-01-01	2021-01-01	0/0	0/0	0/0	0/0	0/1	0/0	0/1	2021-01-01	0/1	2021-01-01	0/1	0/0	0/0	0/0	0/0
smed_chr1_6500448	0/0	2021-01-01	0/0	0/0	0/0	0/0	0/0	0/0	0/0	0/0	0/0	0/0	0/0	0/0	0/0	0/0	0/0	0/0	0/0	0/0	0/0	0/0	0/0	0/0	0/0	0/0	0/0
smed_chr1_6500463	2021-01-01	0/0	2021-01-01	2021-01-01	2021-01-01	2021-01-01	2021-01-01	2021-01-01	2021-01-01	2021-01-01	2021-01-01	2021-01-01	2021-01-01	0/0	2021-01-01	0/1	2021-01-01	0/1	0/1	2021-01-01	2021-01-01	2021-01-01	0/1	0/1	0/0	0/0	0/1
smed_chr1_6500528	0/0	0/0	0/0	0/0	0/0	0/0	0/0	0/0	0/0	0/0	0/0	0/1	0/0	0/0	0/0	0/0	0/0	0/0	0/0	0/0	0/0	0/0	0/0	0/0	0/0	0/0	0/0
smed_chr1_6500531	0/0	0/0	0/0	0/0	0/0	0/0	0/0	0/0	0/0	0/0	0/0	0/0	0/0	0/0	0/0	0/0	0/0	0/0	0/0	0/0	0/0	0/0	0/0	0/0	0/0	0/0	0/0
smed_chr1_6500579	0/0	0/0	0/0	0/0	0/0	0/0	0/0	0/0	0/0	0/0	0/0	0/0	0/0	0/0	0/0	0/0	0/0	0/0	0/0	0/0	0/0	0/0	0/0	0/0	0/0	0/0	0/0
smed_chr1_6500587	0/0	2021-01-01	0/0	0/0	0/0	0/0	0/0	0/0	0/0	0/0	0/0	0/0	0/0	0/0	0/0	0/0	0/0	0/0	0/0	0/0	0/0	0/0	0/0	0/0	0/0	0/0	0/0
smed_chr1_6500588	0/0	2021-01-01	0/0	0/0	0/0	0/0	0/0	0/0	0/0	0/0	0/0	0/0	0/0	0/0	0/0	0/0	0/0	0/0	0/0	0/0	0/0	0/0	0/0	0/0	0/0	0/0	0/0
smed_chr1_6516270	0/0	0/0	0/0	0/0	0/0	0/0	0/0	0/0	0/0	0/0	0/0	0/0	0/0	0/0	0/0	0/0	0/0	0/0	0/0	0/0	0/0	0/0	0/0	0/0	0/0	0/0	0/0
smed_chr1_6516275	0/0	2021-01-01	0/0	0/0	0/0	0/0	0/0	0/0	0/0	0/0	0/0	0/0	0/0	0/0	0/0	0/0	0/0	0/0	0/0	0/0	0/0	0/0	0/0	0/0	0/0	0/0	0/0
smed_chr1_6516310	0/0	0/0	0/0	0/0	0/0	0/0	0/0	0/0	0/0	0/0	0/0	0/0	0/0	0/0	0/0	0/0	0/0	0/0	0/0	0/0	0/0	0/0	0/0	0/0	0/0	0/0	0/0
smed_chr1_6517933	0/0	0/0	0/0	0/0	0/0	0/0	0/0	0/0	0/0	0/0	0/0	0/0	0/0	0/0	0/0	0/0	0/0	0/0	0/0	0/0	0/0	0/0	0/0	0/0	0/0	2021-01-01	0/0
smed_chr1_6517954	0/0	0/0	0/0	0/0	0/0	0/0	0/0	0/0	0/0	0/0	0/0	0/0	0/0	0/0	0/0	0/0	0/0	0/0	0/0	0/0	0/0	0/0	0/0	0/0	0/0	0/0	0/0
smed_chr1_6550293	0/0	0/1	0/0	0/0	0/0	0/0	0/0	0/0	0/0	0/0	0/0	0/0	0/0	0/0	0/0	0/0	0/0	0/0	0/0	0/0	0/0	0/0	0/0	0/0	0/0	0/0	0/0
smed_chr1_6550305	0/0	0/1	0/0	0/0	0/0	0/0	0/0	0/0	0/0	0/0	0/0	0/0	2021-01-01	0/0	0/0	0/0	0/0	0/0	0/0	0/0	0/0	0/0	0/0	0/0	0/0	0/0	0/0
smed_chr1_6550323	0/0	0/0	0/0	0/0	0/0	0/0	0/0	0/0	0/0	0/0	0/0	0/0	2021-01-01	0/0	0/0	0/0	0/0	0/0	0/0	0/0	0/0	0/0	0/0	0/0	0/0	0/0	0/0
smed_chr1_6550348	0/0	0/1	0/0	0/0	0/0	0/0	0/0	0/0	0/0	0/0	0/0	0/0	2021-01-01	0/0	0/0	0/0	0/0	0/0	0/0	0/0	0/0	0/0	0/0	0/0	0/0	0/0	0/0
smed_chr1_6550349	0/0	0/1	0/0	0/0	0/0	0/0	0/0	0/0	0/0	0/0	0/0	0/0	2021-01-01	0/0	0/0	0/0	0/0	0/0	0/0	0/0	0/0	0/0	0/0	0/0	0/0	0/0	0/0
smed_chr1_6550353	0/0	0/1	0/0	0/0	0/0	0/0	0/0	0/0	0/0	0/0	0/0	0/0	2021-01-01	0/0	0/0	0/0	0/0	0/0	0/0	0/0	0/0	0/0	0/0	0/0	0/0	0/0	0/0
smed_chr1_6550498	0/0	0/0	0/0	0/0	0/0	0/0	0/0	0/0	0/0	0/0	0/0	0/0	2021-01-01	0/0	0/0	0/0	0/0	0/0	0/0	0/0	0/0	0/0	0/0	0/0	0/0	0/0	0/0
smed_chr1_6550535	0/0	0/0	0/0	0/0	0/0	0/0	0/0	0/0	0/0	0/0	0/0	0/0	0/0	0/0	0/0	0/0	0/0	0/0	0/0	0/0	0/0	0/0	0/0	0/0	0/0	0/0	0/0
smed_chr1_6550552	0/0	0/1	0/0	0/0	0/0	0/0	0/0	0/0	0/0	0/0	0/0	0/0	2021-01-01	0/0	0/0	0/0	0/0	0/0	0/0	0/0	0/0	0/0	0/0	0/0	0/0	0/0	0/0
smed_chr1_6550554	0/0	0/1	0/0	0/0	0/0	0/0	0/0	0/0	0/0	0/0	0/0	0/0	2021-01-01	0/0	0/0	0/0	0/0	0/0	0/0	0/0	0/0	0/0	0/0	0/0	0/0	0/0	0/0
smed_chr1_6550569	0/0	0/0	0/0	0/0	0/0	0/0	0/0	0/0	0/0	0/0	0/0	0/0	0/0	0/0	0/0	0/0	0/0	0/0	0/0	0/0	0/0	0/0	0/0	0/0	0/0	0/0	0/0
smed_chr1_6550593	0/0	0/0	0/0	0/0	0/0	0/0	0/0	0/0	0/0	0/0	0/0	0/0	0/0	0/0	0/0	0/0	0/0	0/0	0/0	0/0	0/0	0/0	0/0	0/0	0/0	0/0	0/0
smed_chr1_6550833	0/0	./.	./.	0/0	0/0	0/0	0/0	0/0	0/0	0/0	0/0	0/0	./.	0/0	0/0	0/0	0/0	0/0	0/0	0/0	0/0	0/0	0/0	0/0	0/0	0/0	0/0
smed_chr1_6550888	0/0	./.	./.	0/0	0/0	0/0	0/0	0/0	0/0	0/0	0/0	0/0	./.	0/0	0/0	0/0	0/0	0/0	0/0	0/0	0/0	0/0	0/0	0/0	0/0	0/0	0/0
smed_chr1_6551098	0/0	0/0	0/0	0/0	0/0	0/0	0/0	0/0	0/0	0/0	0/0	0/0	./.	0/0	0/0	0/0	0/0	0/0	0/0	0/0	0/0	0/0	0/0	0/0	0/0	0/0	0/0
smed_chr1_6560949	0/0	0/0	0/0	0/0	0/0	0/0	0/0	0/0	0/0	0/0	0/0	0/0	0/0	0/0	0/0	0/0	0/0	0/0	0/0	0/0	0/0	0/0	0/0	0/0	0/0	0/0	./.
smed_chr1_6560976	0/0	0/0	0/0	0/0	0/0	0/0	0/0	0/0	0/0	0/0	0/0	0/0	0/0	0/0	0/0	0/0	0/0	0/0	0/0	0/0	0/0	0/0	0/0	0/0	0/0	0/0	./.
smed_chr1_6561231	0/0	0/0	0/0	0/0	0/0	0/0	0/0	0/0	0/0	0/0	0/0	0/0	0/0	0/0	0/0	0/0	0/0	0/0	0/0	0/0	0/0	0/0	0/0	0/0	0/0	0/0	./.
smed_chr1_6578258	2021-01-01	0/1	2021-01-01	2021-01-01	2021-01-01	2021-01-01	2021-01-01	2021-01-01	2021-01-01	2021-01-01	2021-01-01	2021-01-01	2021-01-01	0/0	2021-01-01	0/0	0/1	0/1	0/1	0/0	0/1	0/0	0/0	0/1	0/0	0/0	2021-01-01
smed_chr1_6578285	2021-01-01	0/1	2021-01-01	2021-01-01	2021-01-01	2021-01-01	2021-01-01	2021-01-01	2021-01-01	2021-01-01	2021-01-01	2021-01-01	2021-01-01	0/0	2021-01-01	0/0	0/1	0/1	0/1	0/0	0/1	0/0	0/0	0/1	0/0	0/0	2021-01-01
smed_chr1_6578294	0/0	0/1	0/0	0/0	0/0	0/0	0/0	0/0	0/0	0/0	0/0	0/0	0/0	0/0	0/0	0/0	0/0	0/0	0/0	0/0	0/0	0/0	0/0	0/0	0/0	0/0	0/0
smed_chr1_6578459	0/0	0/1	0/0	0/0	0/0	0/0	0/0	0/0	0/0	0/0	0/0	0/0	0/0	0/0	0/0	0/0	0/0	0/0	0/0	0/0	0/0	0/0	0/0	0/0	0/0	0/0	0/0
smed_chr1_6585961	2021-01-01	0/1	2021-01-01	2021-01-01	2021-01-01	2021-01-01	2021-01-01	2021-01-01	2021-01-01	2021-01-01	2021-01-01	2021-01-01	0/0	2021-01-01	0/1	2021-01-01	2021-01-01	2021-01-01	2021-01-01	2021-01-01	./.	2021-01-01	2021-01-01	0/1	2021-01-01	2021-01-01	0/1
smed_chr1_6592071	2021-01-01	0/0	2021-01-01	2021-01-01	2021-01-01	2021-01-01	2021-01-01	2021-01-01	2021-01-01	2021-01-01	2021-01-01	2021-01-01	0/0	2021-01-01	0/1	2021-01-01	2021-01-01	0/1	2021-01-01	2021-01-01	0/1	2021-01-01	2021-01-01	0/1	2021-01-01	2021-01-01	0/1
smed_chr1_6592122	0/0	0/1	0/0	0/0	0/0	0/0	0/0	0/0	0/0	0/0	0/0	0/0	0/0	0/0	0/0	0/0	0/0	0/0	0/0	0/0	0/0	0/0	0/0	0/0	0/0	0/0	0/0
smed_chr1_6592169	0/0	0/0	0/0	0/0	0/0	0/0	0/0	0/0	0/0	0/0	0/0	0/0	0/0	0/0	0/0	0/0	0/0	0/0	0/0	0/0	0/0	0/0	0/0	0/0	0/0	0/0	0/0
smed_chr1_6592185	2021-01-01	0/0	2021-01-01	2021-01-01	2021-01-01	2021-01-01	2021-01-01	2021-01-01	2021-01-01	2021-01-01	2021-01-01	2021-01-01	2021-01-01	./.	2021-01-01	2021-01-01	2021-01-01	2021-01-01	2021-01-01	2021-01-01	2021-01-01	2021-01-01	2021-01-01	2021-01-01	2021-01-01	2021-01-01	2021-01-01
smed_chr1_6592203	0/0	0/1	0/0	0/0	0/0	0/0	0/0	0/0	0/0	0/0	0/0	0/0	0/0	0/0	0/0	0/0	0/0	0/0	0/0	0/0	0/0	0/0	0/0	0/0	0/0	0/0	0/0
smed_chr1_6592208	0/0	0/1	0/0	0/0	0/0	0/0	0/0	0/0	0/0	0/0	0/0	0/0	0/0	0/0	0/0	0/0	0/0	0/0	0/0	0/0	0/0	0/0	0/0	0/0	0/0	0/0	0/0
smed_chr1_6592209	0/0	0/0	0/0	0/0	0/0	0/0	0/0	0/0	0/0	0/0	0/0	0/0	0/0	0/0	0/0	0/0	0/0	0/0	0/0	0/0	0/0	0/0	0/0	0/0	0/0	0/0	0/0
smed_chr1_6592214	0/0	0/0	0/0	0/0	0/0	0/0	0/0	0/0	0/0	0/0	0/0	0/0	2021-01-01	0/0	0/1	0/0	0/0	0/1	0/0	0/0	0/1	0/0	0/0	0/1	0/0	0/0	0/1
smed_chr1_6592235	2021-01-01	0/0	2021-01-01	2021-01-01	2021-01-01	2021-01-01	2021-01-01	2021-01-01	2021-01-01	2021-01-01	2021-01-01	2021-01-01	2021-01-01	2021-01-01	2021-01-01	2021-01-01	2021-01-01	2021-01-01	2021-01-01	2021-01-01	2021-01-01	2021-01-01	2021-01-01	2021-01-01	2021-01-01	2021-01-01	2021-01-01
smed_chr1_6680422	0/0	0/0	0/0	0/0	0/0	0/0	0/0	0/0	0/0	0/0	0/0	0/0	0/0	0/0	0/0	0/0	0/0	0/0	0/0	0/0	0/0	0/0	0/0	0/0	0/0	0/0	0/0
smed_chr1_6680524	0/0	0/0	0/0	0/0	0/0	0/0	0/0	0/0	0/0	0/0	0/0	0/0	2021-01-01	2021-01-01	0/0	2021-01-01	2021-01-01	0/1	2021-01-01	./.	./.	2021-01-01	0/1	2021-01-01	0/0	2021-01-01	0/1
smed_chr1_6685360	0/0	0/0	0/0	0/0	0/0	0/0	0/0	0/0	0/0	0/0	0/0	0/0	0/0	0/0	0/0	0/0	0/0	0/0	0/0	0/0	0/0	0/0	0/0	0/0	0/0	0/0	0/0
smed_chr1_6685613	0/0	0/0	0/0	0/0	0/0	0/0	0/0	0/0	0/0	0/0	0/0	0/0	0/0	0/1	0/0	0/0	0/0	0/0	0/0	0/0	0/0	0/0	0/0	0/0	0/0	0/0	0/0
smed_chr1_6685674	0/0	0/0	0/0	0/0	0/0	0/0	0/0	0/0	0/0	0/0	0/0	0/0	0/0	0/1	0/0	0/0	0/0	0/0	0/0	0/0	0/0	0/0	0/0	0/0	0/0	0/0	0/0
smed_chr1_6685690	0/0	0/0	0/0	0/0	0/0	0/0	0/0	0/0	0/0	0/0	0/0	0/0	0/0	0/0	0/0	0/0	0/0	0/0	0/0	0/0	0/0	0/0	0/0	0/0	0/0	0/0	0/0
smed_chr1_6714495	0/0	0/0	0/0	0/0	0/0	0/0	0/0	0/0	0/0	0/0	0/0	0/0	0/0	0/0	0/0	0/0	0/1	0/0	0/0	0/0	0/0	0/0	0/0	0/0	0/0	0/0	0/0
smed_chr1_6714618	0/0	0/0	0/0	0/0	0/0	0/0	0/0	0/0	0/0	0/0	0/0	0/0	0/0	0/0	0/0	0/0	0/0	0/0	0/0	0/0	0/0	0/0	0/0	0/0	0/0	0/0	0/0
smed_chr1_6777132	0/0	0/0	0/1	2021-01-01	2021-01-01	0/1	./.	2021-01-01	./.	2021-01-01	2021-01-01	2021-01-01	2021-01-01	0/0	2021-01-01	0/0	0/0	0/1	0/0	0/1	./.	0/0	0/1	0/1	2021-01-01	0/0	0/1
smed_chr1_6777154	0/0	0/0	0/1	2021-01-01	2021-01-01	0/1	./.	2021-01-01	./.	2021-01-01	2021-01-01	2021-01-01	2021-01-01	0/0	2021-01-01	0/0	0/0	0/1	0/0	0/1	./.	0/0	0/1	0/1	2021-01-01	0/0	0/1
smed_chr1_6777181	0/0	0/0	0/0	0/0	0/0	0/0	0/0	0/0	0/0	0/0	0/0	0/0	0/0	2021-01-01	0/0	2021-01-01	2021-01-01	0/1	2021-01-01	0/1	./.	2021-01-01	0/1	0/1	0/0	2021-01-01	0/1
smed_chr1_6777203	./.	0/1	0/1	0/0	0/0	0/0	0/0	0/0	./.	0/0	0/0	0/0	0/0	0/0	0/0	0/0	0/0	0/0	0/0	0/0	0/0	0/0	0/0	0/0	0/0	0/0	0/0
smed_chr1_6951776	0/0	0/0	0/0	0/0	0/0	0/0	0/0	0/0	0/0	0/0	0/0	0/0	0/0	0/0	0/0	0/0	0/0	0/0	0/0	0/0	0/0	0/0	0/0	0/0	0/0	0/0	0/0
smed_chr1_6951818	0/0	0/0	0/0	0/0	0/0	0/0	0/0	0/0	0/0	0/0	0/0	0/0	0/0	0/0	0/0	0/0	0/0	0/0	0/0	0/0	0/0	0/0	0/0	0/0	0/0	0/0	0/0
smed_chr1_7007279	0/0	0/0	0/0	0/0	0/0	0/0	0/0	0/0	0/0	0/0	0/0	0/0	0/0	0/0	0/0	0/0	0/1	0/0	0/1	0/0	0/0	0/1	0/0	0/0	0/0	0/0	0/0
smed_chr1_7007281	0/0	0/0	0/0	0/0	0/0	0/0	0/0	0/0	0/0	0/0	0/0	0/0	0/0	0/0	0/0	0/0	0/0	0/0	0/0	0/0	0/0	0/0	0/0	0/0	0/0	0/0	0/0
smed_chr1_7007321	0/0	0/0	0/0	0/0	0/0	0/0	0/0	0/0	0/0	0/0	0/0	0/0	0/0	0/0	0/0	0/0	0/1	0/0	0/1	0/0	0/0	0/1	0/0	0/0	0/0	0/0	0/0
smed_chr1_7007353	0/0	0/0	0/0	0/0	0/0	0/0	0/0	0/0	0/0	0/0	0/0	0/0	0/0	0/0	0/0	0/0	0/0	0/0	0/0	0/0	0/0	0/0	0/0	0/0	0/0	0/0	0/0
smed_chr1_7099174	0/0	0/0	0/0	0/0	0/0	0/0	0/0	0/0	0/0	0/0	0/0	0/0	0/0	0/0	0/0	0/0	0/0	0/0	0/0	0/0	0/0	0/0	0/0	0/0	0/0	0/0	0/0
smed_chr1_7099289	0/0	0/0	0/0	0/0	0/0	0/0	0/0	0/0	0/0	0/0	0/0	0/0	0/0	0/0	0/0	0/0	0/0	0/0	0/0	0/0	0/0	0/0	0/0	0/0	0/0	0/0	0/0
smed_chr1_7099325	0/0	0/0	0/0	0/0	0/0	0/0	0/0	0/0	0/0	0/0	0/0	0/0	0/0	0/0	0/1	0/0	0/0	0/0	0/0	0/0	2021-01-01	0/0	0/0	0/0	2021-01-01	0/0	2021-01-01
smed_chr1_7099337	0/0	0/0	0/0	0/0	0/0	0/0	0/0	0/0	0/0	0/0	0/0	0/0	0/0	0/0	0/0	0/0	0/0	0/0	0/0	0/0	0/0	0/0	0/0	0/0	0/0	0/0	0/0
smed_chr1_7099370	0/0	0/0	0/0	0/0	0/0	0/0	0/0	0/0	0/0	0/0	0/0	0/0	0/0	0/0	0/0	0/0	0/0	./.	0/0	./.	0/1	0/0	./.	0/0	0/0	0/0	0/1
smed_chr1_7099374	0/0	0/0	0/0	0/0	0/0	0/0	0/0	0/0	0/0	0/0	0/0	0/0	0/0	0/0	0/0	0/0	0/0	./.	0/0	./.	0/1	0/0	./.	0/0	0/0	0/0	0/1
smed_chr1_7099388	0/0	0/0	0/0	0/0	0/0	0/0	0/0	0/0	0/0	0/0	0/0	0/0	0/0	0/0	0/0	0/0	0/0	0/0	0/0	0/0	0/0	0/0	0/0	0/0	0/0	0/0	0/0
smed_chr1_7099397	0/0	0/0	0/0	0/0	0/0	0/0	0/0	0/0	0/0	0/0	0/0	0/0	0/0	2021-01-01	0/0	2021-01-01	0/1	0/0	2021-01-01	./.	0/0	2021-01-01	./.	0/1	0/0	0/0	0/0
smed_chr1_7099423	0/0	0/0	0/0	0/0	0/0	0/0	0/0	0/0	0/0	0/0	0/0	0/0	0/0	0/0	0/0	0/0	0/0	0/0	0/0	0/0	0/0	0/0	0/0	0/0	0/0	0/0	0/0
smed_chr1_7099464	0/0	0/0	0/0	0/0	0/0	0/0	0/0	0/0	0/0	0/0	0/0	0/0	0/0	0/0	0/0	0/0	0/0	0/0	0/0	0/0	0/0	0/0	0/0	0/0	0/0	0/0	0/0
smed_chr1_7099469	0/0	0/0	0/0	0/0	0/0	0/0	0/0	0/0	0/0	0/0	0/0	0/0	0/0	0/0	0/0	0/0	0/0	0/0	0/0	0/0	0/0	0/0	0/0	0/0	0/0	0/0	0/0
smed_chr1_7099564	0/0	0/0	./.	0/1	./.	./.	0/1	0/1	./.	0/0	./.	0/1	0/0	0/0	0/0	0/0	0/0	0/0	0/0	0/0	0/0	0/0	0/0	0/0	0/0	0/1	0/0
smed_chr1_7099720	0/0	0/0	0/0	0/0	0/0	0/0	0/0	0/0	0/0	0/0	0/0	0/0	0/0	0/0	0/0	0/0	0/0	0/0	0/0	0/0	0/0	0/0	0/0	0/0	0/0	0/0	0/0
smed_chr1_7099724	0/0	0/0	0/0	0/0	0/0	0/0	0/0	0/0	0/0	0/0	0/0	0/0	0/0	0/0	0/0	0/0	0/0	0/0	0/0	0/0	0/0	0/0	0/0	0/0	0/0	0/0	0/0
smed_chr1_7099725	0/0	0/0	0/0	0/0	0/0	0/0	0/0	0/0	0/0	0/0	0/0	0/0	0/0	0/0	0/0	0/0	0/0	0/0	0/0	0/0	0/0	0/0	0/0	0/0	0/0	0/0	0/0
smed_chr1_7099781	0/0	0/0	0/0	0/0	0/0	0/0	0/0	0/0	0/0	0/0	0/0	0/0	0/0	0/0	0/0	0/0	0/0	0/1	0/0	0/1	0/0	0/0	0/1	0/0	0/0	0/0	0/1
smed_chr1_7099841	0/0	0/0	0/0	0/0	0/0	0/0	0/0	0/0	0/0	0/0	0/0	0/0	2021-01-01	0/0	0/0	0/0	0/0	0/1	0/0	0/0	0/0	0/0	0/0	0/1	0/0	0/0	0/0
smed_chr1_7099873	0/0	0/0	0/0	0/0	0/0	0/0	0/0	0/0	0/0	0/0	0/0	0/0	0/0	0/0	0/0	0/0	0/0	0/0	0/0	0/0	0/0	0/0	0/0	0/0	0/0	0/0	0/0
smed_chr1_7120830	0/0	0/0	0/0	0/0	0/0	0/0	0/0	0/0	0/0	0/0	0/0	0/0	0/0	0/0	0/0	0/0	0/0	0/0	0/0	0/0	0/0	0/0	0/0	0/0	0/0	0/0	0/0
smed_chr1_7224229	0/0	0/0	0/0	0/0	0/0	0/0	0/0	0/0	0/0	0/0	0/0	0/0	0/0	0/0	0/0	0/0	0/1	0/1	0/0	0/1	2021-01-01	0/0	0/1	0/0	0/0	0/0	0/0
smed_chr1_7224249	0/0	0/0	0/0	0/0	0/0	0/0	0/0	0/0	0/0	0/0	0/0	0/0	0/0	0/0	0/0	0/0	0/1	2021-01-01	0/0	0/1	2021-01-01	0/0	0/1	0/0	0/0	0/0	0/1
smed_chr1_7224313	0/0	0/0	0/0	0/0	0/0	0/0	0/0	0/0	0/0	0/0	0/0	0/0	0/0	0/0	0/0	0/0	0/1	2021-01-01	0/0	0/1	2021-01-01	0/0	0/1	0/0	0/0	0/0	0/1
smed_chr1_7272818	0/0	0/0	0/0	0/0	0/0	0/0	0/0	0/0	0/0	0/0	0/0	0/0	0/0	0/0	0/0	0/0	0/0	0/0	0/0	0/0	0/0	0/0	0/0	0/0	0/0	0/0	0/0
smed_chr1_7272823	0/0	0/0	0/0	0/0	0/0	0/0	0/0	0/0	0/0	0/0	0/0	0/0	0/0	0/0	0/0	0/0	0/0	0/0	0/0	0/0	0/0	0/0	0/0	0/0	0/0	0/0	0/0
smed_chr1_7272862	0/0	0/0	0/0	0/0	0/0	0/0	0/0	0/0	0/0	0/0	0/0	0/0	0/0	0/0	0/0	0/0	0/0	0/0	0/0	0/0	2021-01-01	0/0	0/0	0/0	0/0	0/0	0/0
smed_chr1_7272902	0/0	0/0	0/0	0/0	0/0	0/0	0/0	0/0	0/0	0/0	0/0	0/0	0/0	0/0	0/0	0/0	0/0	0/0	0/0	0/0	0/0	0/0	0/0	0/0	0/0	0/0	0/0
smed_chr1_7396849	0/0	0/1	0/0	0/0	0/0	0/0	0/0	0/0	0/0	0/0	0/0	0/0	0/0	0/0	0/0	0/0	0/0	0/0	0/0	0/0	0/0	0/0	0/0	0/0	0/0	0/0	0/0
smed_chr1_7396894	0/0	0/1	0/0	0/0	0/0	0/0	0/0	0/0	0/0	0/0	0/0	0/0	0/0	0/0	0/0	0/0	0/0	0/0	0/0	0/0	0/0	0/0	0/0	0/0	0/0	0/0	0/0
smed_chr1_7396975	0/0	0/1	0/0	0/0	0/0	0/0	0/0	0/0	0/0	0/0	0/0	0/0	0/0	0/0	0/0	0/0	0/0	0/0	0/0	0/0	0/0	0/0	0/0	0/0	0/0	0/0	0/0
smed_chr1_7396976	0/0	0/1	0/0	0/0	0/0	0/0	0/0	0/0	0/0	0/0	0/0	0/0	0/0	0/0	0/0	0/0	0/0	0/0	0/0	0/0	0/0	0/0	0/0	0/0	0/0	0/0	0/0
smed_chr1_7397014	0/0	0/1	0/0	0/0	0/0	0/0	0/0	0/0	0/0	0/0	0/0	0/0	0/0	0/0	0/0	0/0	0/0	0/0	0/0	0/0	0/0	0/0	0/0	0/0	0/0	0/0	0/0
smed_chr1_7397032	0/0	0/0	0/0	0/0	0/0	0/0	0/0	0/0	0/0	0/0	0/0	0/0	0/0	0/0	0/0	0/0	0/0	0/0	0/0	0/0	0/0	0/0	0/0	0/0	2021-01-01	0/0	0/0
smed_chr1_7397050	0/0	0/1	0/0	0/0	0/0	0/0	0/0	0/0	0/0	0/0	0/0	0/0	0/0	0/0	0/0	0/0	0/0	0/0	0/0	0/0	0/0	0/0	0/0	0/0	0/0	0/0	0/0
smed_chr1_7397066	0/0	0/0	0/0	0/0	0/0	0/0	0/0	0/0	0/0	0/0	0/0	0/0	0/0	0/0	0/0	0/0	0/0	0/0	0/0	0/0	0/0	0/0	0/0	0/0	0/0	0/0	0/0
smed_chr1_7410683	0/0	0/0	0/0	0/0	0/0	0/0	0/0	0/0	0/0	0/0	0/0	0/0	0/0	0/0	0/0	0/0	0/0	0/0	0/0	0/0	0/0	0/0	0/0	0/0	0/0	0/1	0/0
smed_chr1_7410703	0/0	2021-01-01	0/0	0/0	0/0	0/0	0/0	0/0	0/0	0/0	0/0	0/0	0/0	0/0	0/0	0/0	0/0	0/0	0/0	0/0	0/0	0/0	0/0	0/0	0/0	0/1	0/0
smed_chr1_7410747	2021-01-01	0/0	2021-01-01	2021-01-01	2021-01-01	./.	0/1	2021-01-01	2021-01-01	2021-01-01	2021-01-01	2021-01-01	2021-01-01	2021-01-01	2021-01-01	2021-01-01	2021-01-01	2021-01-01	2021-01-01	2021-01-01	2021-01-01	2021-01-01	2021-01-01	2021-01-01	2021-01-01	0/1	2021-01-01
smed_chr1_7410751	2021-01-01	0/0	2021-01-01	2021-01-01	2021-01-01	./.	0/1	2021-01-01	2021-01-01	2021-01-01	2021-01-01	2021-01-01	2021-01-01	2021-01-01	2021-01-01	2021-01-01	2021-01-01	2021-01-01	2021-01-01	2021-01-01	2021-01-01	2021-01-01	2021-01-01	2021-01-01	2021-01-01	0/1	2021-01-01
smed_chr1_7410835	0/0	0/1	0/0	0/0	0/0	0/0	0/0	0/0	0/0	0/0	0/0	0/0	0/0	0/0	0/0	0/0	0/0	0/0	0/0	0/0	0/0	0/0	0/0	0/0	0/0	0/0	0/0
smed_chr1_7410848	0/0	0/0	0/0	0/0	0/0	./.	0/1	0/0	0/0	0/0	0/0	0/0	0/0	0/0	0/0	0/0	0/0	0/0	0/0	0/0	0/0	0/0	0/0	0/0	0/0	0/0	0/0
smed_chr1_7410868	2021-01-01	0/0	2021-01-01	2021-01-01	2021-01-01	./.	0/1	2021-01-01	2021-01-01	2021-01-01	2021-01-01	2021-01-01	2021-01-01	2021-01-01	2021-01-01	2021-01-01	2021-01-01	2021-01-01	2021-01-01	2021-01-01	2021-01-01	2021-01-01	2021-01-01	2021-01-01	2021-01-01	0/1	2021-01-01
smed_chr1_7440132	0/0	0/0	0/0	0/0	0/0	0/0	0/0	0/0	0/0	0/0	0/0	0/0	0/0	0/0	0/0	0/0	0/0	0/0	0/0	0/0	0/0	0/0	0/0	0/0	0/0	0/0	0/0
smed_chr1_7440267	0/0	0/0	0/0	0/0	0/0	0/0	0/0	0/0	0/0	0/0	0/0	0/0	0/0	0/0	0/0	0/0	0/0	0/0	0/0	0/0	0/0	0/0	0/0	0/0	0/1	0/0	0/0
smed_chr1_7440315	0/0	0/0	0/0	0/0	0/0	0/0	0/0	0/0	0/0	0/0	0/0	0/0	0/0	0/0	0/0	0/0	0/0	0/0	0/0	0/0	0/0	0/0	0/0	0/0	0/0	0/0	0/0
smed_chr1_7440334	0/0	0/0	0/0	0/0	0/0	0/0	0/0	0/0	0/0	0/0	0/0	0/1	0/0	0/0	0/0	0/0	0/0	0/0	0/0	0/0	0/0	0/0	0/0	0/0	0/0	0/0	0/0
smed_chr1_7440341	0/0	0/0	0/0	0/0	0/0	0/0	0/0	0/0	0/0	0/0	0/0	0/0	0/0	0/0	0/0	0/0	0/0	0/0	0/0	0/0	0/0	0/0	0/0	0/0	0/0	0/0	0/0
smed_chr1_7440356	0/0	0/0	0/0	0/0	0/0	0/0	0/0	0/0	0/0	0/0	0/1	0/0	0/0	0/0	0/0	0/0	0/0	0/0	0/0	0/0	0/0	0/0	0/0	0/0	0/1	0/0	0/0
smed_chr1_7448597	0/1	0/0	0/1	0/0	0/1	0/1	0/1	0/1	0/0	0/0	2021-01-01	2021-01-01	0/0	0/0	0/0	0/0	0/0	0/0	0/0	0/0	0/0	0/0	0/0	0/0	0/0	0/0	0/0
smed_chr1_7505541	0/0	0/0	0/0	0/0	0/0	0/0	0/0	0/0	0/0	0/0	0/0	0/0	0/0	0/0	0/0	0/0	0/0	0/0	0/0	0/0	0/0	0/0	0/0	0/0	0/0	0/0	0/0
smed_chr1_7505543	0/0	0/0	0/0	0/0	0/0	0/0	0/0	0/0	0/0	0/0	0/0	0/0	0/0	0/0	0/0	0/0	0/0	0/0	0/0	0/0	0/0	0/0	0/0	0/0	0/0	0/0	0/0
smed_chr1_7505555	2021-01-01	./.	2021-01-01	2021-01-01	2021-01-01	2021-01-01	2021-01-01	2021-01-01	2021-01-01	2021-01-01	2021-01-01	2021-01-01	2021-01-01	2021-01-01	2021-01-01	2021-01-01	2021-01-01	2021-01-01	2021-01-01	2021-01-01	2021-01-01	2021-01-01	2021-01-01	2021-01-01	2021-01-01	2021-01-01	2021-01-01
smed_chr1_7505571	0/0	0/0	0/0	0/0	0/0	0/0	0/0	0/0	0/0	0/0	0/0	0/0	0/1	0/0	0/1	0/0	0/0	0/0	0/0	0/0	0/0	0/0	0/0	0/0	0/0	0/0	0/1
smed_chr1_7505764	0/0	0/0	0/0	0/0	0/0	0/0	0/0	0/0	0/0	0/0	0/0	0/0	0/0	0/0	0/0	0/0	0/0	0/0	0/0	0/0	0/0	0/0	0/0	0/0	0/0	0/0	0/0
smed_chr1_7505777	2021-01-01	./.	2021-01-01	2021-01-01	2021-01-01	2021-01-01	2021-01-01	2021-01-01	2021-01-01	2021-01-01	2021-01-01	2021-01-01	2021-01-01	2021-01-01	2021-01-01	2021-01-01	2021-01-01	2021-01-01	2021-01-01	2021-01-01	2021-01-01	2021-01-01	2021-01-01	2021-01-01	2021-01-01	2021-01-01	2021-01-01
smed_chr1_7505792	0/0	0/0	0/0	0/0	0/0	0/0	0/0	0/0	0/0	0/0	0/0	0/0	0/0	0/0	0/0	0/0	0/0	0/0	0/0	0/0	0/0	0/0	0/0	0/0	0/0	0/0	0/0
smed_chr1_7505853	0/0	0/1	0/0	0/0	0/0	0/0	0/0	0/0	0/0	0/0	0/0	0/0	0/0	0/0	0/0	0/0	0/0	0/0	0/0	0/0	0/0	0/0	0/0	0/0	0/0	0/0	0/0
smed_chr1_7514381	0/0	2021-01-01	0/0	0/0	0/0	0/0	0/0	0/0	0/0	0/0	0/0	0/0	0/0	0/0	0/0	0/0	0/0	0/0	0/0	0/0	0/0	0/0	0/0	0/0	0/0	0/0	0/0
smed_chr1_7514393	0/0	2021-01-01	0/0	0/0	0/0	0/0	0/0	0/0	0/0	0/0	0/0	0/0	0/0	0/0	0/0	0/0	0/0	0/0	0/0	0/0	0/0	0/0	0/0	0/0	0/0	0/0	0/0
smed_chr1_7514395	2021-01-01	0/0	2021-01-01	2021-01-01	2021-01-01	2021-01-01	2021-01-01	2021-01-01	2021-01-01	2021-01-01	2021-01-01	2021-01-01	2021-01-01	2021-01-01	2021-01-01	2021-01-01	2021-01-01	2021-01-01	2021-01-01	2021-01-01	2021-01-01	2021-01-01	2021-01-01	2021-01-01	2021-01-01	2021-01-01	2021-01-01
smed_chr1_7516214	0/0	0/0	0/0	0/0	0/0	0/0	0/0	0/0	0/0	0/0	0/0	0/0	0/0	./.	0/0	0/0	0/0	0/0	0/0	0/0	0/0	0/1	0/0	0/0	0/0	0/0	0/0
smed_chr1_7516241	0/0	0/0	0/0	./.	0/0	0/0	0/0	0/0	./.	./.	0/0	0/0	0/0	0/0	0/0	0/0	0/0	0/0	0/0	0/0	0/0	0/0	./.	./.	0/0	0/0	0/0
smed_chr1_7516427	0/0	0/0	0/0	./.	0/0	0/0	0/0	0/0	./.	./.	0/0	0/0	0/0	0/0	0/0	0/0	0/0	0/0	0/0	0/0	0/0	0/0	./.	./.	0/0	0/0	0/0
smed_chr1_7539682	0/0	0/0	0/0	0/0	0/0	0/0	0/0	0/0	0/0	0/0	0/0	0/0	0/0	0/0	0/0	0/0	0/0	0/0	0/0	0/0	0/0	0/0	0/0	0/0	0/0	0/0	0/0
smed_chr1_7539701	0/0	./.	0/0	0/0	0/0	0/0	0/0	0/0	0/0	0/0	0/0	0/0	0/0	0/1	0/0	0/0	0/0	0/0	0/0	0/0	0/0	0/0	0/0	0/0	0/0	0/0	0/0
smed_chr1_7539732	0/0	0/0	0/0	0/0	0/0	0/0	0/0	0/0	0/0	0/0	0/0	0/0	0/0	0/0	0/0	0/0	0/0	0/0	0/0	0/0	0/0	0/0	0/0	0/0	0/0	0/0	0/0
smed_chr1_7539749	0/0	./.	0/0	0/0	0/0	0/0	0/0	0/0	0/0	0/0	0/0	0/0	0/0	0/1	0/0	0/0	0/0	0/0	0/0	0/0	0/0	0/0	0/0	0/0	0/0	0/0	./.
smed_chr1_7539768	2021-01-01	./.	2021-01-01	2021-01-01	2021-01-01	2021-01-01	2021-01-01	2021-01-01	2021-01-01	2021-01-01	2021-01-01	2021-01-01	2021-01-01	0/1	2021-01-01	2021-01-01	2021-01-01	2021-01-01	2021-01-01	2021-01-01	2021-01-01	2021-01-01	2021-01-01	2021-01-01	2021-01-01	2021-01-01	0/1
smed_chr1_7539804	0/0	0/0	0/0	0/0	0/0	0/0	0/0	0/0	0/0	0/0	0/0	0/0	0/0	0/0	0/0	0/0	0/0	0/0	0/0	0/0	0/0	0/0	0/0	0/0	0/0	0/0	0/0
smed_chr1_7539941	0/0	0/0	0/0	0/0	0/0	0/0	0/0	0/0	0/0	0/0	0/0	0/0	0/0	0/0	0/0	0/0	0/0	0/0	0/0	0/0	0/0	0/0	0/0	0/0	0/0	0/0	0/0
smed_chr1_7539949	0/0	0/0	0/0	0/0	0/0	0/0	0/0	0/0	0/0	0/0	0/0	0/0	0/0	0/0	0/0	0/0	0/0	0/0	0/0	0/0	0/0	0/0	0/0	0/0	0/0	0/0	0/0
smed_chr1_7539951	0/0	0/0	0/0	0/0	0/0	0/0	0/0	0/0	0/0	0/0	0/0	0/0	0/0	0/0	0/0	0/0	0/0	0/0	0/0	0/0	0/0	0/0	0/0	0/0	0/0	0/0	0/0
smed_chr1_7539957	0/0	0/0	0/0	0/0	0/0	0/0	0/0	0/0	0/0	0/0	0/0	0/0	0/0	0/0	0/0	0/0	0/0	0/0	0/0	0/0	0/0	0/0	0/0	0/0	0/0	0/0	0/0
smed_chr1_7539986	0/0	0/1	0/0	0/0	0/0	0/0	0/0	0/0	0/0	0/0	0/0	0/0	0/0	0/1	0/0	0/0	0/0	0/0	0/0	0/0	0/0	0/0	0/0	0/0	0/0	0/0	0/0
smed_chr1_7539989	0/0	0/1	0/0	0/0	0/0	0/0	0/0	0/0	0/0	0/0	0/0	0/0	0/0	0/1	0/0	0/0	0/0	0/0	0/0	0/0	0/0	0/0	0/0	0/0	0/0	0/0	0/0
smed_chr1_7540001	2021-01-01	0/1	2021-01-01	2021-01-01	2021-01-01	2021-01-01	2021-01-01	2021-01-01	2021-01-01	2021-01-01	2021-01-01	2021-01-01	2021-01-01	0/1	2021-01-01	2021-01-01	2021-01-01	2021-01-01	2021-01-01	2021-01-01	2021-01-01	2021-01-01	2021-01-01	2021-01-01	2021-01-01	2021-01-01	0/1
[truncated: 66,938 more rows]
