# Supplementary material for: Island-specific evolution of a sex-primed autosome in a sexual planarian
Source: Nature. 2022 Jun 1;606(7913):329–34. doi: 10.1038/s41586-022-04757-3 (PMC9177419; doi:10.1038/s41586-022-04757-3)
Supplement: Supplementary file 11 — Allele-specific expression of male and female genes (supporting data for Fig. 4a, b). Genes with well-characterized sex-related functions were identified from published work. Their locations on Smed_chr_ref_v1 and S. mansoni chromosomes were determined. The expressed J or V alleles for each of the nine male or female genes were quantified in the transcriptomes of whole worms and the isolated male copulatory organ, the penis papilla. [file 41586_2022_4757_MOESM11_ESM.xlsx]

## Sheet: tableS9
		Supplementary Table 9 Allele specific expression of “male” and “female” genes (Source File Fig4A/B)
		Genes with well characterized sex-related functions were identified from published work. Their locations on Smed_chr_ref_v1 and Schistosoma mansoni chromosomes were determined. The expressed J or V alleles for each of the 20 ‘male’ and/or ‘female’ genes were quantified in the transcriptomes of whole worms and isolated male copulatory organ, penis papillae.

## Sheet: sex-related genes_synteny
	accession	gene_name	coordinate	het_coding_SNPs_S2strain	function	chromosome	reference	location on S.mansoni chromosome
master regulators	HM055594	Bic-C	smed_chr1:162406786-162424664	10	loss of testis	smed_chr1	Wang et. al. 2007	chr ZW
	dd_Smes_v1_39638_1_1	Smed-oc-1	smed_chr1:127834932-127844475	5	loss of male germ stem cell and mitotic spermatogonia	smed_chr1	Li et.al. 2021	chr3
	ARM37828.1	CPEB-1	smed_chr1:72410670-72416401	0	loss of ovary and yolk gland	smed_chr1	Rouhana et. al. 2017; Steiner et. al. 2016	chr 4
	HM639987	Smed-elav2	smed_chr1:75688595-75690455	1	failure of sperm meiosis	smed_chr1	Wang et. al. 2007	chr 4
	HM100652	sped-1	smed_chr1:91909570-91910388 & smed_chr1:92148500-92149319	0	failure of spermatid elongation	smed_chr1	Wang et. al. 2007	chr ZW
	BK007100	Smed-MSY4	smed_chr1:21575972-21577934	1	failure of spermatid elongation	smed_chr1	Wang et. al. 2007	chr 1
	BK007101	Smed-C3H-zfn-1	smed_chr1:15679204-15681071 & smed_chr1:15744234-15746101	0	failure of spermatid elongation	smed_chr1	Wang et. al. 2007	chr 1
	KY847532.1	chaperonin-containing T-complex protein 1 subunit delta	smed_chr1:140689278-140690263	1	failure of spermatid elongation	smed_chr1	Rouhana et. al. 2017	chr 2
	KY847530.1	polyubiquitin	smed_chr1:72866066-72866827	0	failure of spermatid elongation	smed_chr1	Rouhana et. al. 2017	NA
	KY847529.1	SWI/SNf-related matrix-associated actin-dependent regulator of chromatin subfamily b member 1	smed_chr1:214948155-214949764	3	failure of spermatid elongation	smed_chr1	Rouhana et. al. 2017	chr 5
	KY847537.1	C-type lectin-like	smed_chr1:298237043-298237664	0	failed egg capsule tanning	smed_chr1	Rouhana et. al. 2017	chr 7
	KY847536.1	putative surfactant B-associated protein	smed_chr1:107712021-107713184	3	failed egg capsule tanning	smed_chr1	Rouhana et. al. 2017	NA
	KY847534.1	capsule tanning factor 1	smed_chr1:42578747-42579137	1	failed egg capsule tanning	smed_chr1	Rouhana et. al. 2017	NA
	KY847539.1	pumilio PUf family-like protein	smed_chr1:300635144-300645754	2	expression in the ovary	smed_chr1	Rouhana et. al. 2017	chr 2
	KY847538.1	gelsolin-like protein	smed_chr1:326139440-326146509	3	expression in the ovary and penis papilla	smed_chr1	Rouhana et. al. 2017	chr 4
master regulators	ARM37829.1	CPEB-2	smed_chr1:45075150-45076955	6	loss of both male/female reproductive system	smed_chr1	Rouhana et. al. 2017	chr 3
	ABO52809.1	nanos	smed_chr1:214804630-214805504	2	loss of both male/female gonads	smed_chr1	Wang et. al. 2007	chr 4
		nhr-1	smed_chr1:147059263-147079749	3	loss of both male/female reproductive system	smed_chr1	Zhang et. al. 2018; Tharp et. al. 2014	chr 2
	DAA33899.1	npy-8	smed_chr1:13358688-13361033	0	loss of both male/female reproductive system	smed_chr1	Collins et. al. 2010	NA
	KX018969	npyr-1	smed_chr1:134753001-134768928	0	loss of both male/female reproductive system	smed_chr1	Saberi et. al. 2016	chr 1
	HM639988	spac-1			failure of spermatogenesis	smed_chr2	Wang et. al. 2007	chr 4
	BK007102	Smed-Brg1			failure of spermatid elongation	smed_chr2	Wang et. al. 2007	chr 4
	HM055596	Smed-rap55			failure of spermatid elongation	smed_chr2	Wang et. al. 2007	chr ZW
	KY847535.1	tyrosinase precursor-like protein			failed egg capsule tanning	smed_chr2	Rouhana et. al. 2017	chr 3
	KY847531.1	chaperonin-containing T-complex protein 1 subunit alpha			failure of spermatid elongation	smed_chr2	Rouhana et. al. 2017	chr 2
	KC736555	dmd-1			required for development of male/female gonads; loss of male gonads in adults	smed_chr2	Chong et. al. 2013	chr 4
	ANO38983.1	ophis			defect in male/female germ cell differentiation	smed_chr2	Saberi et. al. 2016	chr ZW
	HM639989	Smed-hnRNPA2			failure of spermatid elongation	smed_chr3	Wang et. al. 2007	chr 4
	HM055595	Smed-eIF3c			loss of testis	smed_chr3	Wang et. al. 2007	chr 3
	KY847533.1	synaptotagmin XV-like protein			no egg capsule assembly	smed_chr3	Rouhana et. al. 2017	NA
	KY847527.1	translation initiation factor 4E-like protein			less oocyte and capsules	smed_chr3	Rouhana et. al. 2017	chr 2
	KY847528.1	cysteine/histidine-rich 1b			failure of spermatid elongation	smed_chr3	Rouhana et. al. 2017	NA
	HM100651	Smed-PABPC			no spermatids	smed_chr4	Wang et. al. 2007	chr ZW
	HM100653	Smed-NF-YB			loss of testis	smed_chr4	Wang et. al. 2007	chr 1
	BK007103	Smed-elav1			failure of meiosis	smed_chr4	Wang et. al. 2007	chr 4

## Sheet: allele specific expression
		WORM1		WORM2		WORM3		PP1		PP2		PP3
Accession	geneID	J	V	J	V	J	V	J	V	J	V	J	V
HM055594	Bic-C	75	104	117	84	86	69	0	0	0	0	0	0
dd_Smes_v1_39638_1_1	Smed-oc-1	42	62	58	25	21	53	0	0	0	0	0	0
HM639987	Smed-elav2	56	63	59	47	67	45	0	0	0	0	0	0
KY847534.1	capsule tanning factor 1	0	5	2	2	9	2	0	0	0	0	0	0
KY847529.1	SWI/SNf-related matrix-associated actin-dependent regulator of chromatin subfamily b member 4	82	48	68	50	92	48	92	86	101	86	102	125
KY847536.1	putative surfactant B-associated protein	586	536	1275	1110	590	496	27	13	14	15	1	1
KY847539.1	pumilio PUf family-like protein	55	76	46	60	41	32	180	94	125	88	141	159
KY847538.3	gelsolin-like protein	107	119	189	128	152	106	1867	629	1759	621	2704	676
KY847532.1	chaperonin-containing T-complex protein 1 subunit delta	49	48	36	34	50	63	2	0	0	18	0	0
BK007100	Smed-MSY4	1753	1969	1805	1784	1840	2049	5	15	52	64	3	2
	nhr1	4	13	4	5	5	3	123	138	166	134	209	145
ABO52809.1	nanos	12	7	20	3	11	11	0	0	0	0	0	0
ARM37829.1	CPEB2	356	331	332	381	333	348	970	703	881	752	883	758
		WORMS		PENIS PAPILLAE
Accession	geneID	J	V	J	V	p_worm	p_p
HM055594	Bic-C	278	257	0	0	1	1
dd_Smes_v1_39638_1_1	Smed-oc-1	121	140	0	0	1	1
HM639987	Smed-elav2	182	155	0	0	1	1
KY847534.1	capsule tanning factor 1	11	9	0	0	1	1
KY847529.1	SWI/SNf-related matrix-associated actin-dependent regulator of chromatin subfamily b member 4	242	146	295	297	3.26766e-05	1
KY847536.1	putative surfactant B-associated protein	2451	2142	42	29	0.000141956	1
KY847539.1	pumilio PUf family-like protein	142	168	446	341	1	0.00534139
KY847538.3	gelsolin-like protein	448	353	6330	1926	0.0230045	1.28457067918724e-322
KY847532.1	chaperonin-containing T-complex protein 1 subunit delta	135	145	2	18	1	0.0104637
BK007100	Smed-MSY4	5398	5802	60	81	0.00363696	1
	nhr1	13	21	498	417	1	1
ABO52809.1	nanos	43	21	0	0	1	1
ARM37829.1	CPEB2	1021	1060	2734	2213	3.54324e-12	1

## Sheet: public_transcriptome
condition	sample	label	SRA	citation
sexual_adult	adult1	unc-8f-s3	SRR6351216	Zhang et. al. 2018
sexual_adult	adult10	Smed_Sexual_Virgin_2	SRR3629946	Davies et. al. 2017
sexual_adult	adult11	Smed_Sexual_Virgin_3	SRR3629947	Davies et. al. 2017
sexual_adult	adult12	Smed_Sexual_Virgin_4	SRR3629948	Davies et. al. 2017
sexual_adult	adult13	control3	SRR3473957	Rouhana et. al. 2017
sexual_adult	adult14	control2	SRR3473956	Rouhana et. al. 2017
sexual_adult	adult15	control1	SRR3473955	Rouhana et. al. 2017
sexual_adult	adult2	unc-8f-s2	SRR6351215	Zhang et. al. 2018
sexual_adult	adult3	unc-8f-s1	SRR6351214	Zhang et. al. 2018
sexual_adult	adult4	unc-8f-1	SRR6351213	Zhang et. al. 2018
sexual_adult	adult5	unc-11f-1	SRR6351201	Zhang et. al. 2018
sexual_adult	adult6	unc-11f-s1	SRR6351202	Zhang et. al. 2018
sexual_adult	adult7	unc-11f-s2	SRR6351203	Zhang et. al. 2018
sexual_adult	adult8	unc-11f-s3	SRR6351204	Zhang et. al. 2018
sexual_adult	adult9	Smed_Sexual_Virgin_1	SRR3629945	Davies et. al. 2017
asexual	asexual1	C4_4	SRR3629952	Davies et. al. 2017
asexual	asexual10	WW_unc_9_2	SRR2658139	Duncan et. al. 2015
asexual	asexual11	WW_unc_9_1	SRR2658138	Duncan et. al. 2015
asexual	asexual12	WW_unc_12_4	SRR2658137	Duncan et. al. 2015
asexual	asexual13	WW_unc_12_3	SRR2658136	Duncan et. al. 2015
asexual	asexual14	WW_unc_12_2	SRR2658135	Duncan et. al. 2015
asexual	asexual15	WW_unc_12_1	SRR2658134	Duncan et. al. 2015
asexual	asexual2	C4_3	SRR3629951	Davies et. al. 2017
asexual	asexual3	C4_2	SRR3629950	Davies et. al. 2017
asexual	asexual4	C4_1	SRR3629949	Davies et. al. 2017
asexual	asexual5	WT_Rep_1	SRR6363910	SRR6363911	SRR6363912	Zeng et. al. 2018
asexual	asexual6	WT_Rep_2	SRR6363913	SRR6363914	SRR6363915	Zeng et. al. 2018
asexual	asexual7	WT_Rep_3	SRR6363916	SRR6363917	SRR6363918	Zeng et. al. 2018
asexual	asexual8	WW_unc_9_4	SRR2658141	Duncan et. al. 2015
asexual	asexual9	WW_unc_9_3	SRR2658140	Duncan et. al. 2015
sexual_juvenile	juvenile1	Juv-R1	SRR6364586	Zhang et. al. 2018
sexual_juvenile	juvenile2	Juv-R2	SRR6364587	Zhang et. al. 2018
sexual_juvenile	juvenile3	Juv-R3	SRR6364588	Zhang et. al. 2018
neoblast	neoblast1	unc_X1_d9_4	SRR2658125	Duncan et. al. 2015
neoblast	neoblast10	X1_Rep_2	SRR6363922	SRR6363923	SRR6363924	Zeng et. al. 2018
neoblast	neoblast11	X1_Rep_3	SRR6363925	SRR6363926	SRR6363927	Zeng et. al. 2018
neoblast	neoblast2	unc_X1_d9_3	SRR2658124	Duncan et. al. 2015
neoblast	neoblast3	unc_X1_d9_2	SRR2658123	Duncan et. al. 2015
neoblast	neoblast4	unc_X1_d9_1	SRR2658122	Duncan et. al. 2015
neoblast	neoblast5	unc_X1_d12_4	SRR2658121	Duncan et. al. 2015
neoblast	neoblast6	unc_X1_d12_3	SRR2658120	Duncan et. al. 2015
neoblast	neoblast7	unc_X1_d12_2	SRR2658119	Duncan et. al. 2015
neoblast	neoblast8	unc_X1_d12_1	SRR2658118	Duncan et. al. 2015
neoblast	neoblast9	X1_Rep_1	SRR6363919	SRR6363920	SRR6363921	Zeng et. al. 2018
nhr1_RNAi	nhr1a	84-11f-1	SRR6351185	Zhang et. al. 2018
nhr1_RNAi	nhr1b	84-11f-s2	SRR6351186	Zhang et. al. 2018
nhr1_RNAi	nhr1c	84-11f-s3	SRR6351187	Zhang et. al. 2018
nhr1_RNAi	nhr1d	84-11f-s4	SRR6351188	Zhang et. al. 2018
