# Supplementary material for: Island-specific evolution of a sex-primed autosome in a sexual planarian
Source: Nature. 2022 Jun 1;606(7913):329–34. doi: 10.1038/s41586-022-04757-3 (PMC9177419; doi:10.1038/s41586-022-04757-3)
Supplement: Supplementary file 12 — Distribution of orthologues between S. mediterranea and S. mansoni chromosomes. The numbers of orthologous genes shared between S. mediterranea and S. mansoni chromosomes are given. Sman_W is the sex chromosome of S. mansoni. [file 41586_2022_4757_MOESM12_ESM.xlsx]

## Sheet: tableS10
	Supplementary Table 10 Distribution of orthologs between S. mediterranea and S. mansoni chromosomes.
	Numbers of orthologous genes shared between S. mediterranea (smed) and S. mansoni (SM) chromosomes (V9, https://doi.org/10.1101/2021.08.13.456314, https://zenodo.org/record/5149023#.Ybk9jn3MK3I). SM_V9_ZSR is Z sex chromosome. SM_V9_WSR is W sex chromosome. chr ratio: proportion of total orthologous genes on each chromosome of S. mediterranea. ZSR ratio: proportion of orthologous genes on the Z o…

## Sheet: wholeGenome
		SM_V9_1	SM_V9_2	SM_V9_3	SM_V9_4	SM_V9_5	SM_V9_6	SM_V9_7	SM_V9_MITO	SM_V9_PAR1	SM_V9_PAR2	SM_V9_WSR	SM_V9_ZSR	total(Smed)	ZSR ratio	chr ratio	enrichment
	smed_chr1	339	183	204	160	76	96	48	0	36	162	1	152	1457	0.402116	0.367558	1.09402
	smed_chr2	314	167	212	164	50	80	55	0	30	180	0	136	1388	0.359788	0.350151
	smed_chr3	162	98	77	90	36	25	41	0	25	88	0	53	695	0.140212	0.175328
	smed_chr4	102	48	45	55	16	50	17	0	12	42	0	37	424	0.0978836	0.106963
	total(Smansoni)	917	496	538	469	178	251	161	0	103	472	1	378	3964
													=
						40% v.s. 37%

## Sheet: nhr1RNAiVSadult
		SM_V9_1	SM_V9_2	SM_V9_3	SM_V9_4	SM_V9_5	SM_V9_6	SM_V9_7	SM_V9_MITO	SM_V9_PAR1	SM_V9_PAR2	SM_V9_WSR	SM_V9_ZSR	total(Smed)	ZSR ratio	Chr ratio	enrichment
	smed_chr1	18	10	11	6	2	1	0	0	1	7	0	9	65	0.642857	0.361111	1.78022
	smed_chr2	14	14	11	7	2	4	1	0	1	7	0	4	65	0.285714	0.361111
	smed_chr3	8	5	0	7	3	0	2	0	1	4	0	1	31	0.0714286	0.172222
	smed_chr4	6	2	3	2	1	1	1	0	0	3	0	0	19	0	0.105556
	total(Smansoni)	46	31	25	22	8	6	4	0	3	21	0	14	180
							64% v.s. 36%

## Sheet: juvenileVSadult
		SM_V9_1	SM_V9_2	SM_V9_3	SM_V9_4	SM_V9_5	SM_V9_6	SM_V9_7	SM_V9_MITO	SM_V9_PAR1	SM_V9_PAR2	SM_V9_WSR	SM_V9_ZSR	total(Smed)	ZSR ratio	Chr DEG ratio	enrichment
	smed_chr1	40	17	21	12	4	4	3	0	2	17	0	18	138	0.514286	0.381215	1.34907
	smed_chr2	27	21	17	17	6	7	1	0	2	19	0	9	126	0.257143	0.348066
	smed_chr3	17	9	4	7	3	0	4	0	2	7	0	4	57	0.114286	0.157459
	smed_chr4	10	9	3	3	2	3	4	0	1	2	0	4	41	0.114286	0.11326
	total(Smansoni)	94	56	45	39	15	14	12	0	7	45	0	35	362
					51% v.s. 38%

## Sheet: penisVSadult
		SM_V9_1	SM_V9_2	SM_V9_3	SM_V9_4	SM_V9_5	SM_V9_6	SM_V9_7	SM_V9_MITO	SM_V9_PAR1	SM_V9_PAR2	SM_V9_WSR	SM_V9_ZSR	total(Smed)	ZSR ratio	Chr ratio	enrichment
	smed_chr1	49	33	30	23	10	12	8	0	8	14	0	19	206	0.44186	0.378676	1.16685
	smed_chr2	40	21	33	27	7	8	10	0	4	21	0	13	184	0.302326	0.338235
	smed_chr3	19	14	15	17	4	2	5	0	3	13	0	4	96	0.0930233	0.176471
	smed_chr4	17	8	1	6	1	8	3	0	2	5	0	7	58	0.162791	0.106618
	total(Smansoni)	125	76	79	73	22	30	26	0	17	53	0	43	544
						44% v.s. 38%

## Sheet: sex_pooled_unique
		SM_V9_1	SM_V9_2	SM_V9_3	SM_V9_4	SM_V9_5	SM_V9_6	SM_V9_7	SM_V9_MITO	SM_V9_PAR1	SM_V9_PAR2	SM_V9_WSR	SM_V9_ZSR	total(Smed)	ZSR ratio	Chr ratio	enrichment
	smed_chr1	77	46	45	32	13	14	9	0	10	29	0	32	307	0.444444	0.373479	1.19001
	smed_chr2	63	39	48	38	12	13	11	0	6	37	0	21	288	0.291667	0.350365
	smed_chr3	32	21	19	20	6	2	7	0	5	16	0	8	136	0.111111	0.16545
	smed_chr4	24	15	3	9	3	10	7	0	2	7	0	11	91	0.152778	0.110706
	total(Smansoni)	196	121	115	99	34	39	34	0	23	89	0	72	822
