# Supplementary material for: Island-specific evolution of a sex-primed autosome in a sexual planarian
Source: Nature. 2022 Jun 1;606(7913):329–34. doi: 10.1038/s41586-022-04757-3 (PMC9177419; doi:10.1038/s41586-022-04757-3)
Supplement: Supplementary file 13 — Distribution of transposons and stop codon mutations on different chromosomes of S. mediterranea. The number of repetitive elements such as transposons and short repeats on different chromosomes of g4wRepeat_chr_ref and the number of stop codons on different chromosomes of smed_chr_ref_v1 are shown. The smed_chr_ref_v1 genome was phased as J haplotype or V haplotype (Supplementary Information). [file 41586_2022_4757_MOESM13_ESM.xlsx]

## Sheet: tableS11
	Supplementary Table 11 Distribution of transposons and stop codon mutations in different chromosomes of S. mediterranea
	Number of repetitive elements on different chromosomes of g4wRepeat_chr_ref, and stop codons on different chromosomes of smed_chr_ref_v1.

## Sheet: transposons
				total number
				chromosomes	transposons	short repeats	genome size
				chr1	5556	184668	328863720
				chr2	4363	145124	262873270
				chr3	1842	65573	118644225
				chr4	729	28293	46265561
				per 1Mb
				chromosomes	transposons	short repeats	genome size
				chr1	16.8945	561.534	328863720
				chr2	16.5974	552.068	262873270
				chr3	15.5254	552.686	118644225
				chr4	15.7569	611.535	46265561

## Sheet: stopcodon_J_phase
gene	chromosome
SMEST032557001.1	smed_chr1
SMEST032557002.1	smed_chr1
SMEST066659004.1	smed_chr1
SMEST037020001.1	smed_chr1
SMEST037020002.1	smed_chr1
SMEST037020003.1	smed_chr1
SMEST008455003.1	smed_chr1
SMEST008455001.1	smed_chr1
SMEST008455002.1	smed_chr1
SMEST008330001.1	smed_chr1
SMEST008335001.1	smed_chr1
SMEST024431001.1	smed_chr1
SMEST035985002.1	smed_chr1
SMEST035985001.1	smed_chr1
SMEST006893002.1	smed_chr1
SMEST006893004.1	smed_chr1
SMEST006804001.1	smed_chr1
SMEST074512001.1	smed_chr1
SMEST074409002.1	smed_chr1
SMEST074415001.1	smed_chr1
SMEST074507001.1	smed_chr1
SMEST074527001.1	smed_chr1
SMEST074527006.1	smed_chr1
SMEST074527007.1	smed_chr1
SMEST074527008.1	smed_chr1
SMEST071859007.1	smed_chr1
SMEST071643001.1	smed_chr1
SMEST055616002.1	smed_chr1
SMEST044717001.1	smed_chr1
SMEST044717002.1	smed_chr1
SMEST071367001.1	smed_chr1
SMEST071539008.1	smed_chr1
SMEST071565003.1	smed_chr1
SMEST067815001.1	smed_chr1
SMEST067744001.1	smed_chr1
SMEST039424004.1	smed_chr1
SMEST014158005.1	smed_chr1
SMEST044627001.1	smed_chr1
SMEST044524006.1	smed_chr1
SMEST044524004.1	smed_chr1
SMEST044191001.1	smed_chr1
SMEST055153002.1	smed_chr1
SMEST055039002.1	smed_chr1
SMEST015818002.1	smed_chr1
SMEST056170001.1	smed_chr1
SMEST056377001.1	smed_chr1
SMEST010092128.1	smed_chr1
SMEST047667001.1	smed_chr1
SMEST046891001.1	smed_chr1
SMEST046683001.1	smed_chr1
SMEST046659007.1	smed_chr1
SMEST046659008.1	smed_chr1
SMEST036069002.1	smed_chr1
SMEST036085001.1	smed_chr1
SMEST072194002.1	smed_chr1
SMEST024543002.1	smed_chr1
SMEST024496001.1	smed_chr1
SMEST024660001.1	smed_chr1
SMEST024662001.1	smed_chr1
SMEST024994001.1	smed_chr1
SMEST025056005.1	smed_chr1
SMEST017989007.1	smed_chr1
SMEST018014001.1	smed_chr1
SMEST079360004.1	smed_chr1
SMEST079360001.1	smed_chr1
SMEST044186001.1	smed_chr1
SMEST011213001.1	smed_chr1
SMEST050479006.1	smed_chr1
SMEST053338005.1	smed_chr1
SMEST060758001.1	smed_chr1
SMEST060548001.1	smed_chr1
SMEST060548004.1	smed_chr1
SMEST060447001.1	smed_chr1
SMEST060447002.1	smed_chr1
SMEST005119001.1	smed_chr1
SMEST005270005.1	smed_chr1
SMEST005247008.1	smed_chr1
SMEST015406001.1	smed_chr1
SMEST013292004.1	smed_chr1
SMEST013333001.1	smed_chr1
SMEST006626003.1	smed_chr1
SMEST006691010.1	smed_chr1
SMEST054604001.1	smed_chr1
SMEST054302001.1	smed_chr1
SMEST005440027.1	smed_chr1
SMEST005440019.1	smed_chr1
SMEST005599001.1	smed_chr1
SMEST035762003.1	smed_chr1
SMEST022519004.1	smed_chr1
SMEST022519003.1	smed_chr1
SMEST022519001.1	smed_chr1
SMEST022519002.1	smed_chr1
SMEST023796002.1	smed_chr1
SMEST023796001.1	smed_chr1
SMEST046166001.1	smed_chr1
SMEST046166003.1	smed_chr1
SMEST046046001.1	smed_chr1
SMEST021780001.1	smed_chr1
SMEST021781001.1	smed_chr1
SMEST004478001.1	smed_chr1
SMEST016652001.1	smed_chr1
SMEST016546002.1	smed_chr1
SMEST080616001.1	smed_chr1
SMEST010797002.1	smed_chr1
SMEST010964001.1	smed_chr1
SMEST010825003.1	smed_chr1
SMEST010825002.1	smed_chr1
SMEST018553009.1	smed_chr1
SMEST007496012.1	smed_chr1
SMEST007496014.1	smed_chr1
SMEST007496011.1	smed_chr1
SMEST034701008.1	smed_chr1
SMEST034701006.1	smed_chr1
SMEST031172001.1	smed_chr1
SMEST023959001.1	smed_chr1
SMEST038209001.1	smed_chr1
SMEST038209002.1	smed_chr1
SMEST018637002.1	smed_chr1
SMEST018599005.1	smed_chr1
SMEST013943001.1	smed_chr1
SMEST013810003.1	smed_chr1
SMEST013812003.1	smed_chr1
SMEST013825002.1	smed_chr1
SMEST032835001.1	smed_chr1
SMEST032835007.1	smed_chr1
SMEST027812007.1	smed_chr1
SMEST027823001.1	smed_chr1
SMEST027806002.1	smed_chr1
SMEST027826002.1	smed_chr1
SMEST027827002.1	smed_chr1
SMEST045601002.1	smed_chr1
SMEST045601006.1	smed_chr1
SMEST037369003.1	smed_chr1
SMEST001889018.1	smed_chr1
SMEST001889019.1	smed_chr1
SMEST001889016.1	smed_chr1
SMEST022179001.1	smed_chr1
SMEST022141002.1	smed_chr1
SMEST022143003.1	smed_chr1
SMEST049314001.1	smed_chr1
SMEST027730006.1	smed_chr1
SMEST027730002.1	smed_chr1
SMEST001257006.1	smed_chr1
SMEST001257004.1	smed_chr1
SMEST067562002.1	smed_chr1
SMEST059984005.1	smed_chr1
SMEST013399001.1	smed_chr1
SMEST045539002.1	smed_chr1
SMEST045063003.1	smed_chr1
SMEST045063009.1	smed_chr1
SMEST045143001.1	smed_chr1
SMEST045143002.1	smed_chr1
SMEST037636003.1	smed_chr1
SMEST037636007.1	smed_chr1
SMEST037636006.1	smed_chr1
SMEST037636005.1	smed_chr1
SMEST037845001.1	smed_chr1
SMEST037845003.1	smed_chr1
SMEST037873005.1	smed_chr1
SMEST037930001.1	smed_chr1
SMEST003943005.1	smed_chr1
SMEST075026001.1	smed_chr1
SMEST023611006.1	smed_chr1
SMEST059598002.1	smed_chr1
SMEST059630003.1	smed_chr1
SMEST059803002.1	smed_chr1
SMEST059803003.1	smed_chr1
SMEST059841001.1	smed_chr1
SMEST022407001.1	smed_chr1
SMEST022407002.1	smed_chr1
SMEST022407003.1	smed_chr1
SMEST022407004.1	smed_chr1
SMEST022407005.1	smed_chr1
SMEST022407006.1	smed_chr1
SMEST032510001.1	smed_chr1
SMEST032301012.1	smed_chr1
SMEST032301014.1	smed_chr1
SMEST031918002.1	smed_chr1
SMEST032296002.1	smed_chr1
SMEST018803001.1	smed_chr1
SMEST029313001.1	smed_chr1
SMEST029320002.1	smed_chr1
SMEST031436001.1	smed_chr1
SMEST031436002.1	smed_chr1
SMEST074697001.1	smed_chr1
SMEST074686001.1	smed_chr1
SMEST074676001.1	smed_chr1
SMEST074868002.1	smed_chr1
SMEST074679001.1	smed_chr1
SMEST008701001.1	smed_chr1
SMEST008536001.1	smed_chr1
SMEST008583001.1	smed_chr1
SMEST008616001.1	smed_chr1
SMEST047742003.1	smed_chr1
SMEST047744001.1	smed_chr1
SMEST028291001.1	smed_chr1
SMEST028291003.1	smed_chr1
SMEST028291002.1	smed_chr1
SMEST028291004.1	smed_chr1
SMEST004783001.1	smed_chr1
SMEST004835005.1	smed_chr1
SMEST004825004.1	smed_chr1
SMEST015263003.1	smed_chr1
SMEST015128001.1	smed_chr1
SMEST005301001.1	smed_chr1
SMEST005293003.1	smed_chr1
SMEST070388001.1	smed_chr1
SMEST070393001.1	smed_chr1
SMEST070400003.1	smed_chr1
SMEST016002002.1	smed_chr1
SMEST056391001.1	smed_chr2
SMEST022623010.1	smed_chr2
SMEST022623007.1	smed_chr2
SMEST049900001.1	smed_chr2
SMEST079563003.1	smed_chr2
SMEST079563001.1	smed_chr2
SMEST079563002.1	smed_chr2
SMEST029399002.1	smed_chr2
SMEST051558008.1	smed_chr2
SMEST064082006.1	smed_chr2
SMEST064086003.1	smed_chr2
SMEST064249002.1	smed_chr2
SMEST064837014.1	smed_chr2
SMEST003368003.1	smed_chr2
SMEST002592004.1	smed_chr2
SMEST040094001.1	smed_chr2
SMEST057303003.1	smed_chr2
SMEST057303002.1	smed_chr2
SMEST076652008.1	smed_chr2
SMEST076725003.1	smed_chr2
SMEST040848004.1	smed_chr2
SMEST041215001.1	smed_chr2
SMEST047165002.1	smed_chr2
SMEST071117008.1	smed_chr2
SMEST071117006.1	smed_chr2
SMEST071117009.1	smed_chr2
SMEST016136005.1	smed_chr2
SMEST007738003.1	smed_chr2
SMEST080071001.1	smed_chr2
SMEST007085003.1	smed_chr2
SMEST007085004.1	smed_chr2
SMEST007085006.1	smed_chr2
SMEST004406005.1	smed_chr2
SMEST004406002.1	smed_chr2
SMEST004406003.1	smed_chr2
SMEST002398002.1	smed_chr2
SMEST078867002.1	smed_chr2
SMEST079090012.1	smed_chr2
SMEST073427001.1	smed_chr2
SMEST073664001.1	smed_chr2
SMEST073880008.1	smed_chr2
SMEST074085004.1	smed_chr2
SMEST074160030.1	smed_chr2
SMEST019737002.1	smed_chr2
SMEST080378004.1	smed_chr2
SMEST007341001.1	smed_chr2
SMEST020648004.1	smed_chr2
SMEST043916007.1	smed_chr2
SMEST043916012.1	smed_chr2
SMEST011541002.1	smed_chr2
SMEST068687009.1	smed_chr2
SMEST068632001.1	smed_chr2
SMEST043908001.1	smed_chr2
SMEST058507001.1	smed_chr2
SMEST059233001.1	smed_chr2
SMEST059107033.1	smed_chr2
SMEST059031001.1	smed_chr2
SMEST059025003.1	smed_chr2
SMEST059025004.1	smed_chr2
SMEST059025001.1	smed_chr2
SMEST058995002.1	smed_chr2
SMEST076091046.1	smed_chr2
SMEST029226012.1	smed_chr2
SMEST029226017.1	smed_chr2
SMEST029226009.1	smed_chr2
SMEST029226013.1	smed_chr2
SMEST006220001.1	smed_chr2
SMEST006000001.1	smed_chr2
SMEST008875006.1	smed_chr2
SMEST009033004.1	smed_chr2
SMEST009535001.1	smed_chr2
SMEST012150002.1	smed_chr2
SMEST012150001.1	smed_chr2
SMEST011772001.1	smed_chr2
SMEST012091002.1	smed_chr2
SMEST021499004.1	smed_chr2
SMEST020877001.1	smed_chr2
SMEST052710001.1	smed_chr2
SMEST042583001.1	smed_chr2
SMEST069055001.1	smed_chr2
SMEST069191021.1	smed_chr2
SMEST069191023.1	smed_chr2
SMEST069191027.1	smed_chr2
SMEST069191032.1	smed_chr2
SMEST069191019.1	smed_chr2
SMEST069362002.1	smed_chr2
SMEST069427011.1	smed_chr2
SMEST069527006.1	smed_chr2
SMEST048869001.1	smed_chr2
SMEST078103002.1	smed_chr3
SMEST078103003.1	smed_chr3
SMEST062223001.1	smed_chr3
SMEST048258004.1	smed_chr3
SMEST048258001.1	smed_chr3
SMEST048258002.1	smed_chr3
SMEST063632001.1	smed_chr3
SMEST001662009.1	smed_chr3
SMEST001662010.1	smed_chr3
SMEST001662003.1	smed_chr3
SMEST001662011.1	smed_chr3
SMEST039041002.1	smed_chr3
SMEST028450003.1	smed_chr3
SMEST028508003.1	smed_chr3
SMEST028901002.1	smed_chr3
SMEST061827001.1	smed_chr3
SMEST026612002.1	smed_chr3
SMEST026612003.1	smed_chr3
SMEST026600001.1	smed_chr3
SMEST026577001.1	smed_chr3
SMEST067088002.1	smed_chr3
SMEST067088003.1	smed_chr3
SMEST067158002.1	smed_chr3
SMEST067223001.1	smed_chr3
SMEST067243001.1	smed_chr3
SMEST014974003.1	smed_chr3
SMEST014878001.1	smed_chr3
SMEST014725001.1	smed_chr3
SMEST014725002.1	smed_chr3
SMEST014644003.1	smed_chr3
SMEST014495001.1	smed_chr3
SMEST014275002.1	smed_chr3
SMEST014243001.1	smed_chr3
SMEST014208004.1	smed_chr3
SMEST014208007.1	smed_chr3
SMEST014208012.1	smed_chr3
SMEST035410001.1	smed_chr3
SMEST035250001.1	smed_chr3
SMEST035049001.1	smed_chr3
SMEST034928002.1	smed_chr3
SMEST034766001.1	smed_chr3
SMEST034766002.1	smed_chr3
SMEST043704001.1	smed_chr3
SMEST043674001.1	smed_chr3
SMEST043659001.1	smed_chr3
SMEST043653005.1	smed_chr3
SMEST043595003.1	smed_chr3
SMEST043404001.1	smed_chr3
SMEST043326002.1	smed_chr3
SMEST017256002.1	smed_chr4
SMEST013768007.1	smed_chr4
SMEST020498003.1	smed_chr4
SMEST078297001.1	smed_chr4
SMEST078297002.1	smed_chr4
SMEST047986005.1	smed_chr4
SMEST047986006.1	smed_chr4
SMEST047986007.1	smed_chr4
SMEST028317003.1	smed_chr4
SMEST028414005.1	smed_chr4
SMEST080965010.1	smed_chr4
SMEST023232002.1	smed_chr4
SMEST023322001.1	smed_chr4
SMEST023322002.1	smed_chr4
SMEST023322003.1	smed_chr4

## Sheet: stopcodon_V_phase
gene	chromosome
SMEST029996001.1	smed_chr1
SMEST032557001.1	smed_chr1
SMEST032557002.1	smed_chr1
SMEST003648001.1	smed_chr1
SMEST003513001.1	smed_chr1
SMEST066659004.1	smed_chr1
SMEST066804001.1	smed_chr1
SMEST066842001.1	smed_chr1
SMEST008335001.1	smed_chr1
SMEST008340001.1	smed_chr1
SMEST020752001.1	smed_chr1
SMEST000909001.1	smed_chr1
SMEST000988001.1	smed_chr1
SMEST079891001.1	smed_chr1
SMEST079942001.1	smed_chr1
SMEST079772003.1	smed_chr1
SMEST006893002.1	smed_chr1
SMEST006893004.1	smed_chr1
SMEST074512001.1	smed_chr1
SMEST074618001.1	smed_chr1
SMEST074409002.1	smed_chr1
SMEST074527001.1	smed_chr1
SMEST074527006.1	smed_chr1
SMEST074527007.1	smed_chr1
SMEST074527008.1	smed_chr1
SMEST071859007.1	smed_chr1
SMEST071737001.1	smed_chr1
SMEST071608001.1	smed_chr1
SMEST055873001.1	smed_chr1
SMEST055415001.1	smed_chr1
SMEST055616002.1	smed_chr1
SMEST024167001.1	smed_chr1
SMEST024146002.1	smed_chr1
SMEST044717001.1	smed_chr1
SMEST044717002.1	smed_chr1
SMEST004508001.1	smed_chr1
SMEST071367001.1	smed_chr1
SMEST071455001.1	smed_chr1
SMEST071539008.1	smed_chr1
SMEST071540001.1	smed_chr1
SMEST071565003.1	smed_chr1
SMEST071419001.1	smed_chr1
SMEST067815001.1	smed_chr1
SMEST039424004.1	smed_chr1
SMEST014158005.1	smed_chr1
SMEST014115001.1	smed_chr1
SMEST034157001.1	smed_chr1
SMEST030130001.1	smed_chr1
SMEST030175001.1	smed_chr1
SMEST030584001.1	smed_chr1
SMEST030672001.1	smed_chr1
SMEST030754001.1	smed_chr1
SMEST030760001.1	smed_chr1
SMEST044627001.1	smed_chr1
SMEST044601001.1	smed_chr1
SMEST044524006.1	smed_chr1
SMEST044524004.1	smed_chr1
SMEST035883001.1	smed_chr1
SMEST055153002.1	smed_chr1
SMEST054878001.1	smed_chr1
SMEST054811001.1	smed_chr1
SMEST033754001.1	smed_chr1
SMEST056175001.1	smed_chr1
SMEST056170001.1	smed_chr1
SMEST056082001.1	smed_chr1
SMEST056082002.1	smed_chr1
SMEST056035002.1	smed_chr1
SMEST010117001.1	smed_chr1
SMEST010092128.1	smed_chr1
SMEST047667001.1	smed_chr1
SMEST046865003.1	smed_chr1
SMEST046659007.1	smed_chr1
SMEST046659008.1	smed_chr1
SMEST047051001.1	smed_chr1
SMEST031117002.1	smed_chr1
SMEST031117003.1	smed_chr1
SMEST036085001.1	smed_chr1
SMEST072240001.1	smed_chr1
SMEST072165002.1	smed_chr1
SMEST072194002.1	smed_chr1
SMEST024543002.1	smed_chr1
SMEST024529001.1	smed_chr1
SMEST024541001.1	smed_chr1
SMEST024868001.1	smed_chr1
SMEST024994001.1	smed_chr1
SMEST025056005.1	smed_chr1
SMEST025112001.1	smed_chr1
SMEST017989007.1	smed_chr1
SMEST079318001.1	smed_chr1
SMEST011251001.1	smed_chr1
SMEST011251002.1	smed_chr1
SMEST011215001.1	smed_chr1
SMEST011213001.1	smed_chr1
SMEST011208002.1	smed_chr1
SMEST053338005.1	smed_chr1
SMEST053255002.1	smed_chr1
SMEST053097004.1	smed_chr1
SMEST053097021.1	smed_chr1
SMEST053097007.1	smed_chr1
SMEST053097010.1	smed_chr1
SMEST053097015.1	smed_chr1
SMEST060689001.1	smed_chr1
SMEST060668001.1	smed_chr1
SMEST060473001.1	smed_chr1
SMEST060447001.1	smed_chr1
SMEST060447002.1	smed_chr1
SMEST005087001.1	smed_chr1
SMEST005270005.1	smed_chr1
SMEST005247008.1	smed_chr1
SMEST032990001.1	smed_chr1
SMEST015436001.1	smed_chr1
SMEST015448001.1	smed_chr1
SMEST015448002.1	smed_chr1
SMEST015448003.1	smed_chr1
SMEST015406001.1	smed_chr1
SMEST031512001.1	smed_chr1
SMEST013248001.1	smed_chr1
SMEST013292004.1	smed_chr1
SMEST066258001.1	smed_chr1
SMEST066274001.1	smed_chr1
SMEST065968001.1	smed_chr1
SMEST066037001.1	smed_chr1
SMEST006626003.1	smed_chr1
SMEST006691010.1	smed_chr1
SMEST018272001.1	smed_chr1
SMEST034069001.1	smed_chr1
SMEST054550001.1	smed_chr1
SMEST054470001.1	smed_chr1
SMEST054470002.1	smed_chr1
SMEST054470003.1	smed_chr1
SMEST005509001.1	smed_chr1
SMEST005440027.1	smed_chr1
SMEST005440019.1	smed_chr1
SMEST040407001.1	smed_chr1
SMEST022519004.1	smed_chr1
SMEST022519003.1	smed_chr1
SMEST022519001.1	smed_chr1
SMEST022519002.1	smed_chr1
SMEST023796002.1	smed_chr1
SMEST023796001.1	smed_chr1
SMEST046228001.1	smed_chr1
SMEST045969001.1	smed_chr1
SMEST080598002.1	smed_chr1
SMEST010964001.1	smed_chr1
SMEST010825003.1	smed_chr1
SMEST010825002.1	smed_chr1
SMEST018553009.1	smed_chr1
SMEST018499001.1	smed_chr1
SMEST007523003.1	smed_chr1
SMEST034701008.1	smed_chr1
SMEST034701006.1	smed_chr1
SMEST038209001.1	smed_chr1
SMEST038209002.1	smed_chr1
SMEST023390001.1	smed_chr1
SMEST018659001.1	smed_chr1
SMEST018599005.1	smed_chr1
SMEST013943001.1	smed_chr1
SMEST013812003.1	smed_chr1
SMEST032835001.1	smed_chr1
SMEST032835007.1	smed_chr1
SMEST032809002.1	smed_chr1
SMEST032809005.1	smed_chr1
SMEST027812007.1	smed_chr1
SMEST027823001.1	smed_chr1
SMEST027826002.1	smed_chr1
SMEST045601002.1	smed_chr1
SMEST045601006.1	smed_chr1
SMEST037369003.1	smed_chr1
SMEST001889018.1	smed_chr1
SMEST001889019.1	smed_chr1
SMEST001889016.1	smed_chr1
SMEST049314001.1	smed_chr1
SMEST028188001.1	smed_chr1
SMEST067562002.1	smed_chr1
SMEST060018001.1	smed_chr1
SMEST021962001.1	smed_chr1
SMEST021917001.1	smed_chr1
SMEST013476001.1	smed_chr1
SMEST045109001.1	smed_chr1
SMEST045286002.1	smed_chr1
SMEST045535001.1	smed_chr1
SMEST045539002.1	smed_chr1
SMEST045022003.1	smed_chr1
SMEST045063003.1	smed_chr1
SMEST045063009.1	smed_chr1
SMEST037845001.1	smed_chr1
SMEST037845003.1	smed_chr1
SMEST065302002.1	smed_chr1
SMEST065442001.1	smed_chr1
SMEST065188001.1	smed_chr1
SMEST065262001.1	smed_chr1
SMEST021525002.1	smed_chr1
SMEST075045001.1	smed_chr1
SMEST074911003.1	smed_chr1
SMEST075188001.1	smed_chr1
SMEST059598002.1	smed_chr1
SMEST059684001.1	smed_chr1
SMEST059803002.1	smed_chr1
SMEST059803003.1	smed_chr1
SMEST059886001.1	smed_chr1
SMEST059886002.1	smed_chr1
SMEST022407001.1	smed_chr1
SMEST022407002.1	smed_chr1
SMEST022407003.1	smed_chr1
SMEST022407004.1	smed_chr1
SMEST022407005.1	smed_chr1
SMEST022407006.1	smed_chr1
SMEST032510001.1	smed_chr1
SMEST049970001.1	smed_chr1
SMEST031904001.1	smed_chr1
SMEST031908003.1	smed_chr1
SMEST031908002.1	smed_chr1
SMEST031930001.1	smed_chr1
SMEST032296002.1	smed_chr1
SMEST032351001.1	smed_chr1
SMEST032364001.1	smed_chr1
SMEST019324001.1	smed_chr1
SMEST018729004.1	smed_chr1
SMEST019238001.1	smed_chr1
SMEST018905001.1	smed_chr1
SMEST012491001.1	smed_chr1
SMEST031457002.1	smed_chr1
SMEST056441004.1	smed_chr1
SMEST056890001.1	smed_chr1
SMEST074868002.1	smed_chr1
SMEST008536001.1	smed_chr1
SMEST008545001.1	smed_chr1
SMEST008547002.1	smed_chr1
SMEST047742003.1	smed_chr1
SMEST047318002.1	smed_chr1
SMEST028291001.1	smed_chr1
SMEST028291003.1	smed_chr1
SMEST028291002.1	smed_chr1
SMEST028291004.1	smed_chr1
SMEST004783001.1	smed_chr1
SMEST004835005.1	smed_chr1
SMEST004825004.1	smed_chr1
SMEST004806002.1	smed_chr1
SMEST004806003.1	smed_chr1
SMEST015240001.1	smed_chr1
SMEST015236002.1	smed_chr1
SMEST015110001.1	smed_chr1
SMEST015158001.1	smed_chr1
SMEST015128001.1	smed_chr1
SMEST005293003.1	smed_chr1
SMEST017570001.1	smed_chr1
SMEST070393001.1	smed_chr1
SMEST070487001.1	smed_chr1
SMEST011006001.1	smed_chr1
SMEST011130001.1	smed_chr1
SMEST011088002.1	smed_chr1
SMEST065769005.1	smed_chr1
SMEST065721004.1	smed_chr1
SMEST065721001.1	smed_chr1
SMEST065674001.1	smed_chr1
SMEST065528001.1	smed_chr1
SMEST015860001.1	smed_chr1
SMEST015860002.1	smed_chr1
SMEST016002002.1	smed_chr1
SMEST017479001.1	smed_chr1
SMEST000371001.1	smed_chr1
SMEST022623010.1	smed_chr2
SMEST022623007.1	smed_chr2
SMEST049900001.1	smed_chr2
SMEST029399002.1	smed_chr2
SMEST051558008.1	smed_chr2
SMEST064082006.1	smed_chr2
SMEST064086003.1	smed_chr2
SMEST064249002.1	smed_chr2
SMEST064837014.1	smed_chr2
SMEST003368003.1	smed_chr2
SMEST002592004.1	smed_chr2
SMEST040094001.1	smed_chr2
SMEST057303003.1	smed_chr2
SMEST057303002.1	smed_chr2
SMEST076652008.1	smed_chr2
SMEST076725003.1	smed_chr2
SMEST040848004.1	smed_chr2
SMEST047165002.1	smed_chr2
SMEST071117008.1	smed_chr2
SMEST071117006.1	smed_chr2
SMEST071117009.1	smed_chr2
SMEST016136005.1	smed_chr2
SMEST007738003.1	smed_chr2
SMEST080071001.1	smed_chr2
SMEST007085003.1	smed_chr2
SMEST007085004.1	smed_chr2
SMEST007085006.1	smed_chr2
SMEST002398002.1	smed_chr2
SMEST078867002.1	smed_chr2
SMEST079090012.1	smed_chr2
SMEST073427001.1	smed_chr2
SMEST073664001.1	smed_chr2
SMEST073880008.1	smed_chr2
SMEST074085004.1	smed_chr2
SMEST019737002.1	smed_chr2
SMEST080378004.1	smed_chr2
SMEST007341001.1	smed_chr2
SMEST020648004.1	smed_chr2
SMEST068687009.1	smed_chr2
SMEST068632001.1	smed_chr2
SMEST058507001.1	smed_chr2
SMEST059233001.1	smed_chr2
SMEST059107033.1	smed_chr2
SMEST059031001.1	smed_chr2
SMEST059025003.1	smed_chr2
SMEST059025004.1	smed_chr2
SMEST059025001.1	smed_chr2
SMEST058995002.1	smed_chr2
SMEST029226012.1	smed_chr2
SMEST029226017.1	smed_chr2
SMEST029226009.1	smed_chr2
SMEST029226013.1	smed_chr2
SMEST006220001.1	smed_chr2
SMEST006000001.1	smed_chr2
SMEST008875006.1	smed_chr2
SMEST009033004.1	smed_chr2
SMEST009535001.1	smed_chr2
SMEST012150002.1	smed_chr2
SMEST012150001.1	smed_chr2
SMEST011772001.1	smed_chr2
SMEST021499004.1	smed_chr2
SMEST052710001.1	smed_chr2
SMEST069191023.1	smed_chr2
SMEST069362002.1	smed_chr2
SMEST069427011.1	smed_chr2
SMEST069527006.1	smed_chr2
SMEST078103002.1	smed_chr3
SMEST078103003.1	smed_chr3
SMEST062223001.1	smed_chr3
SMEST001662009.1	smed_chr3
SMEST001662010.1	smed_chr3
SMEST001662003.1	smed_chr3
SMEST001662011.1	smed_chr3
SMEST039041002.1	smed_chr3
SMEST028508003.1	smed_chr3
SMEST028901002.1	smed_chr3
SMEST026612002.1	smed_chr3
SMEST026612003.1	smed_chr3
SMEST067158002.1	smed_chr3
SMEST067223001.1	smed_chr3
SMEST067243001.1	smed_chr3
SMEST014725001.1	smed_chr3
SMEST014725002.1	smed_chr3
SMEST014644003.1	smed_chr3
SMEST014275002.1	smed_chr3
SMEST014208004.1	smed_chr3
SMEST014208007.1	smed_chr3
SMEST014208012.1	smed_chr3
SMEST034928002.1	smed_chr3
SMEST034766001.1	smed_chr3
SMEST034766002.1	smed_chr3
SMEST043653005.1	smed_chr3
SMEST043595003.1	smed_chr3
SMEST017256002.1	smed_chr4
SMEST013768007.1	smed_chr4
SMEST020498003.1	smed_chr4
SMEST078297001.1	smed_chr4
SMEST078297002.1	smed_chr4
SMEST047986005.1	smed_chr4
SMEST047986006.1	smed_chr4
SMEST047986007.1	smed_chr4
SMEST028317003.1	smed_chr4
SMEST028414005.1	smed_chr4
SMEST080965010.1	smed_chr4
SMEST023232002.1	smed_chr4
SMEST023322001.1	smed_chr4
SMEST023322002.1	smed_chr4
SMEST023322003.1	smed_chr4

## Sheet: stopcodon_chr_distribution
		total counts
			J_phase	V_phase	genome size
		chr1	210	261	328863720
		chr2	89	66	262873270
		chr3	49	27	118644225
		chr4	15	15	46265561
		per 10Mb
			J_phase	V_phase	genome size
		chr1	0.638562	0.793642	328863720
		chr2	0.338566	0.251072	262873270
		chr3	0.412999	0.227571	118644225
		chr4	0.324215	0.324215	46265561
