# Supplementary material for: Island-specific evolution of a sex-primed autosome in a sexual planarian
Source: Nature. 2022 Jun 1;606(7913):329–34. doi: 10.1038/s41586-022-04757-3 (PMC9177419; doi:10.1038/s41586-022-04757-3)
Supplement: Supplementary file 14 — Bridging reads spanning the distant ends of the three inversions on chromosome 1. Publicly available PacBio sequencing data (SRX2700681–SRX2700684) were used to identify reads that span the breakpoints of the three inversions on chromosome 1. The same reads were aligned to smed_chr_ref_v1 and g4wRepeat_chr_ref. The assembly with repeats unmasked (g4wRepeat_chr_ref) identified more bridging reads, particularly for inversion 1. [file 41586_2022_4757_MOESM14_ESM.xlsx]

## Sheet: tableS12
	Supplementary Table 12 Bridging reads spanning the distant ends of the three inversions on chromosome 1
	Publically available PAC Bio sequencing reads (SRX2700681-SRX2700684) were used to identify reads that span the distant ends of the three inversions on chromosome 1. The same reads were aligned to smed_chr_ref_v1 or g4wRepeat_chr_ref. The assembly with repeats unmasked (g4wRepeat_chr_ref) identified more bridging reads, especially for inversion 1.

## Sheet: smed_chr_ref_v1
	inversion	start	end	PACBio_read_ID
	inv3	243000000	254000000	SRR5410807.33567
	inv3	243000000	254000000	SRR5411026.83234
	inv2	26000000	56000000	SRR5410770.118860
	inv2	26000000	56000000	SRR5410801.79038
	inv2	26000000	56000000	SRR5410803.142186
	inv2	26000000	56000000	SRR5410807.5866
	inv2	26000000	56000000	SRR5412318.94533
	inv2	26000000	56000000	SRR5412321.28380
	inv2	26000000	56000000	SRR5412420.57208
	inv2	26000000	56000000	SRR5412980.123699
	inv2	26000000	56000000	SRR5416841.160492
	inv2	26000000	56000000	SRR5417095.155596

## Sheet: g4wRepeat_chr_ref
	inversion	start	end	PACBio_read_ID
	inv1	9850000	315300000	SRR5408393.138496
	inv1	9850000	315300000	SRR5410756.117377
	inv1	9850000	315300000	SRR5410756.153284
	inv1	9850000	315300000	SRR5410757.105418
	inv1	9850000	315300000	SRR5410758.27707
	inv1	9850000	315300000	SRR5410758.42578
	inv1	9850000	315300000	SRR5410759.42881
	inv1	9850000	315300000	SRR5410760.14092
	inv1	9850000	315300000	SRR5410760.28832
	inv1	9850000	315300000	SRR5410764.29303
	inv1	9850000	315300000	SRR5410764.83334
	inv1	9850000	315300000	SRR5410766.148593
	inv1	9850000	315300000	SRR5410768.27094
	inv1	9850000	315300000	SRR5410768.61095
	inv1	9850000	315300000	SRR5410768.94680
	inv1	9850000	315300000	SRR5410774.111909
	inv1	9850000	315300000	SRR5410775.120242
	inv1	9850000	315300000	SRR5410775.51396
	inv1	9850000	315300000	SRR5410775.55126
	inv1	9850000	315300000	SRR5410776.63816
	inv1	9850000	315300000	SRR5410777.23927
	inv1	9850000	315300000	SRR5410777.67551
	inv1	9850000	315300000	SRR5410796.125169
	inv1	9850000	315300000	SRR5410796.29136
	inv1	9850000	315300000	SRR5410796.87782
	inv1	9850000	315300000	SRR5410797.68442
	inv1	9850000	315300000	SRR5410798.108088
	inv1	9850000	315300000	SRR5410799.159763
	inv1	9850000	315300000	SRR5410799.37908
	inv1	9850000	315300000	SRR5410799.47787
	inv1	9850000	315300000	SRR5410800.145539
	inv1	9850000	315300000	SRR5410801.20591
	inv1	9850000	315300000	SRR5410801.66690
	inv1	9850000	315300000	SRR5410803.160521
	inv1	9850000	315300000	SRR5410803.25426
	inv1	9850000	315300000	SRR5410806.142098
	inv1	9850000	315300000	SRR5410806.86325
	inv1	9850000	315300000	SRR5410807.113780
	inv1	9850000	315300000	SRR5410807.117302
	inv1	9850000	315300000	SRR5410807.118598
	inv1	9850000	315300000	SRR5410807.137190
	inv1	9850000	315300000	SRR5410807.52844
	inv1	9850000	315300000	SRR5410807.73258
	inv1	9850000	315300000	SRR5410808.147812
	inv1	9850000	315300000	SRR5410808.87371
	inv1	9850000	315300000	SRR5410808.91337
	inv1	9850000	315300000	SRR5410809.133852
	inv1	9850000	315300000	SRR5410810.114491
	inv1	9850000	315300000	SRR5410810.131043
	inv1	9850000	315300000	SRR5410810.13335
	inv1	9850000	315300000	SRR5410810.39578
	inv1	9850000	315300000	SRR5410811.139560
	inv1	9850000	315300000	SRR5410812.137973
	inv1	9850000	315300000	SRR5410812.56014
	inv1	9850000	315300000	SRR5410815.106453
	inv1	9850000	315300000	SRR5410815.32328
	inv1	9850000	315300000	SRR5410816.129301
	inv1	9850000	315300000	SRR5410816.14030
	inv1	9850000	315300000	SRR5411006.118957
	inv1	9850000	315300000	SRR5411006.62568
	inv1	9850000	315300000	SRR5411007.112057
	inv1	9850000	315300000	SRR5411007.18314
	inv1	9850000	315300000	SRR5411008.13380
	inv1	9850000	315300000	SRR5411009.53873
	inv1	9850000	315300000	SRR5411009.8504
	inv1	9850000	315300000	SRR5411022.58457
	inv1	9850000	315300000	SRR5411029.94833
	inv1	9850000	315300000	SRR5411094.51903
	inv1	9850000	315300000	SRR5412319.77191
	inv1	9850000	315300000	SRR5412337.74611
	inv1	9850000	315300000	SRR5412338.144555
	inv1	9850000	315300000	SRR5412349.106081
	inv1	9850000	315300000	SRR5412360.152003
	inv1	9850000	315300000	SRR5412362.106382
	inv1	9850000	315300000	SRR5412363.25529
	inv1	9850000	315300000	SRR5412363.76128
	inv1	9850000	315300000	SRR5412364.130701
	inv1	9850000	315300000	SRR5412372.97440
	inv1	9850000	315300000	SRR5412374.15606
	inv1	9850000	315300000	SRR5412376.47730
	inv1	9850000	315300000	SRR5412419.159875
	inv1	9850000	315300000	SRR5412419.97456
	inv1	9850000	315300000	SRR5412447.127422
	inv1	9850000	315300000	SRR5412459.32932
	inv1	9850000	315300000	SRR5412465.120318
	inv1	9850000	315300000	SRR5412471.38121
	inv1	9850000	315300000	SRR5412479.13743
	inv1	9850000	315300000	SRR5412479.17288
	inv1	9850000	315300000	SRR5412511.13454
	inv1	9850000	315300000	SRR5412531.95037
	inv1	9850000	315300000	SRR5412533.8767
	inv1	9850000	315300000	SRR5412906.88264
	inv1	9850000	315300000	SRR5412908.138463
	inv1	9850000	315300000	SRR5412908.46871
	inv1	9850000	315300000	SRR5412910.91661
	inv1	9850000	315300000	SRR5412911.159806
	inv1	9850000	315300000	SRR5412913.39087
	inv1	9850000	315300000	SRR5412913.51152
	inv1	9850000	315300000	SRR5412914.45321
	inv1	9850000	315300000	SRR5412914.95269
	inv1	9850000	315300000	SRR5412917.109406
	inv1	9850000	315300000	SRR5412918.160219
	inv1	9850000	315300000	SRR5412921.134717
	inv1	9850000	315300000	SRR5412981.154101
	inv1	9850000	315300000	SRR5412985.71075
	inv1	9850000	315300000	SRR5412987.13430
	inv1	9850000	315300000	SRR5412987.38940
	inv1	9850000	315300000	SRR5412987.52271
	inv1	9850000	315300000	SRR5412987.54569
	inv1	9850000	315300000	SRR5412987.82943
	inv1	9850000	315300000	SRR5412987.95357
	inv1	9850000	315300000	SRR5412989.98731
	inv1	9850000	315300000	SRR5412991.90383
	inv1	9850000	315300000	SRR5412992.135052
	inv1	9850000	315300000	SRR5416054.150815
	inv1	9850000	315300000	SRR5416803.103888
	inv1	9850000	315300000	SRR5416803.86808
	inv1	9850000	315300000	SRR5416807.25219
	inv1	9850000	315300000	SRR5416808.25884
	inv1	9850000	315300000	SRR5416811.58725
	inv1	9850000	315300000	SRR5416812.102663
	inv1	9850000	315300000	SRR5416820.107577
	inv1	9850000	315300000	SRR5416824.18961
	inv1	9850000	315300000	SRR5416829.113047
	inv1	9850000	315300000	SRR5416832.122230
	inv1	9850000	315300000	SRR5416835.119353
	inv1	9850000	315300000	SRR5416835.99766
	inv1	9850000	315300000	SRR5416841.131605
	inv1	9850000	315300000	SRR5416847.114534
	inv1	9850000	315300000	SRR5416847.58138
	inv1	9850000	315300000	SRR5416852.98454
	inv1	9850000	315300000	SRR5416853.100982
	inv1	9850000	315300000	SRR5416853.115459
	inv1	9850000	315300000	SRR5416853.119934
	inv1	9850000	315300000	SRR5416853.149428
	inv1	9850000	315300000	SRR5416885.47927
	inv1	9850000	315300000	SRR5416886.7387
	inv1	9850000	315300000	SRR5416886.90083
	inv1	9850000	315300000	SRR5416895.12845
	inv1	9850000	315300000	SRR5417082.120246
	inv1	9850000	315300000	SRR5417095.25479
	inv1	9850000	315300000	SRR5417107.144865
	inv1	9850000	315300000	SRR5417155.105236
	inv1	9850000	315300000	SRR5417275.73222
	inv1	9850000	315300000	SRR5417276.132103
	inv1	9850000	315300000	SRR5417278.52834
	inv1	9850000	315300000	SRR5417279.119786
	inv1	9850000	315300000	SRR5417279.27044
	inv1	9850000	315300000	SRR5417279.80156
	inv1	9850000	315300000	SRR5417282.62326
	inv1	9850000	315300000	SRR5417286.18550
	inv1	9850000	315300000	SRR5417286.50874
	inv1	9850000	315300000	SRR5417287.106008
	inv1	9850000	315300000	SRR5417289.30795
	inv1	9850000	315300000	SRR5417290.43920
	inv1	9850000	315300000	SRR5417291.75302
	inv1	9850000	315300000	SRR5417292.104274
	inv1	9850000	315300000	SRR5417292.96493
	inv1	9850000	315300000	SRR5417294.138098
	inv1	9850000	315300000	SRR5417295.121629
	inv1	9850000	315300000	SRR5417295.9780
	inv1	9850000	315300000	SRR5417298.112643
	inv1	9850000	315300000	SRR5417316.157314
	inv1	9850000	315300000	SRR5417317.156858
	inv1	9850000	315300000	SRR5417319.7470
	inv1	9850000	315300000	SRR5417319.81858
	inv1	9850000	315300000	SRR5417319.94750
	inv1	9850000	315300000	SRR5417324.138165
	inv1	9850000	315300000	SRR5417324.92856
	inv2	23325000	52160000	SRR5416841.160492
	inv3	239675000	249825000	SRR5408393.125094
	inv3	239675000	249825000	SRR5410769.44844
	inv3	239675000	249825000	SRR5410798.15825
	inv3	239675000	249825000	SRR5410802.57393
	inv3	239675000	249825000	SRR5411012.88578
	inv3	239675000	249825000	SRR5412360.68215
