# Supplementary material for: Island-specific evolution of a sex-primed autosome in a sexual planarian
Source: Nature. 2022 Jun 1;606(7913):329–34. doi: 10.1038/s41586-022-04757-3 (PMC9177419; doi:10.1038/s41586-022-04757-3)
Supplement: Supplementary file 15 — Synonymous divergence of coding regions in the J/V strain S2 (supporting data for Extended Data Fig. 10b, c). The phased S2 genome was used to determine synonymous divergence of coding regions. [file 41586_2022_4757_MOESM15_ESM.xlsx]

## Sheet: table13
				Supplementary Table 13 Synonymous divergence of all heterozygous coding sites in the J/V strain S2 (Source File Extended Data Fig10B-C)
				The phased S2 genome was used to determine synonymous divergence in the coding genes.

## Sheet: dn_ds
gene	dn	ds	diss	seqnames	start	end	width	strand	source	type	score	phase	Parent	ID2	in_inversion_one	in_inversion_two	in_inversion_three	inversion
SMEST029978001.1	0	0	0	smed_chr1	10837	11564	728	+	AUGUSTUS	mRNA	0.13	NA	SMESG000029978.1	SMEST029978001	FALSE	FALSE	FALSE	Not INV
SMEST029984003.1	0	0	0	smed_chr1	38886	46519	7634	-	AUGUSTUS	mRNA	0.01	NA	SMESG000029984.1	SMEST029984003	FALSE	FALSE	FALSE	Not INV
SMEST029986001.1	0	0	0	smed_chr1	63112	83309	20198	-	AUGUSTUS	mRNA	0.1	NA	SMESG000029986.1	SMEST029986001	FALSE	FALSE	FALSE	Not INV
SMEST029996001.1	0	0	0.00982112	smed_chr1	127997	136683	8687	+	AUGUSTUS	mRNA	0.04	NA	SMESG000029996.1	SMEST029996001	FALSE	FALSE	FALSE	Not INV
SMEST030021001.1	0	0	0	smed_chr1	279105	291367	12263	-	AUGUSTUS	mRNA	0.08	NA	SMESG000030021.1	SMEST030021001	FALSE	FALSE	FALSE	Not INV
SMEST030037002.1	0	0	0	smed_chr1	369925	375231	5307	+	AUGUSTUS	mRNA	0.24	NA	SMESG000030037.1	SMEST030037002	FALSE	FALSE	FALSE	Not INV
SMEST030040001.1	0	0	0	smed_chr1	403940	407217	3278	-	AUGUSTUS	mRNA	0.07	NA	SMESG000030040.1	SMEST030040001	FALSE	FALSE	FALSE	Not INV
SMEST030048001.1	0	0	0	smed_chr1	450403	466357	15955	-	AUGUSTUS	mRNA	0.02	NA	SMESG000030048.1	SMEST030048001	FALSE	FALSE	FALSE	Not INV
SMEST030049001.1	0	0	0	smed_chr1	468628	470137	1510	-	AUGUSTUS	mRNA	0.18	NA	SMESG000030049.1	SMEST030049001	FALSE	FALSE	FALSE	Not INV
SMEST030051001.1	0	0	0	smed_chr1	486085	487010	926	+	AUGUSTUS	mRNA	0.25	NA	SMESG000030051.1	SMEST030051001	FALSE	FALSE	FALSE	Not INV
SMEST029943001.1	0	0	0	smed_chr1	575515	576725	1211	+	AUGUSTUS	mRNA	0.19	NA	SMESG000029943.1	SMEST029943001	FALSE	FALSE	FALSE	Not INV
SMEST029946001.1	0	0	0	smed_chr1	586835	591608	4774	+	AUGUSTUS	mRNA	0.01	NA	SMESG000029946.1	SMEST029946001	FALSE	FALSE	FALSE	Not INV
SMEST040673001.1	0	0	0	smed_chr1	754321	761344	7024	-	AUGUSTUS	mRNA	0.01	NA	SMESG000040673.1	SMEST040673001	FALSE	FALSE	FALSE	Not INV
SMEST040671001.1	0.0288868	0.0412192	0.0400659	smed_chr1	768539	769204	666	-	AUGUSTUS	mRNA	0.08	NA	SMESG000040671.1	SMEST040671001	FALSE	FALSE	FALSE	Not INV
SMEST040645001.1	0	0	0	smed_chr1	918502	923388	4887	+	AUGUSTUS	mRNA	0.08	NA	SMESG000040645.1	SMEST040645001	FALSE	FALSE	FALSE	Not INV
SMEST040644001.1	0	0	0	smed_chr1	926363	955254	28892	-	AUGUSTUS	mRNA	0.17	NA	SMESG000040644.1	SMEST040644001	FALSE	FALSE	FALSE	Not INV
SMEST040682001.1	0.0167138	0.0554342	0.02485	smed_chr1	980727	981774	1048	-	AUGUSTUS	mRNA	0.17	NA	SMESG000040682.1	SMEST040682001	FALSE	FALSE	FALSE	Not INV
SMEST040665002.1	0.00561713	0.0106448	0.00829166	smed_chr1	1033892	1035770	1879	+	AUGUSTUS	mRNA	0.09	NA	SMESG000040665.1	SMEST040665002	FALSE	FALSE	FALSE	Not INV
SMEST044008001.1	0	0	0	smed_chr1	1060485	1062508	2024	+	AUGUSTUS	mRNA	0.24	NA	SMESG000044008.1	SMEST044008001	FALSE	FALSE	FALSE	Not INV
SMEST043987001.1	0	0	0	smed_chr1	1168125	1174408	6284	+	AUGUSTUS	mRNA	0.06	NA	SMESG000043987.1	SMEST043987001	FALSE	FALSE	FALSE	Not INV
SMEST043996001.1	0	0	0	smed_chr1	1245706	1247277	1572	-	AUGUSTUS	mRNA	0.08	NA	SMESG000043996.1	SMEST043996001	FALSE	FALSE	FALSE	Not INV
SMEST043998001.1	0	0	0	smed_chr1	1247363	1269787	22425	-	AUGUSTUS	mRNA	0.17	NA	SMESG000043998.1	SMEST043998001	FALSE	FALSE	FALSE	Not INV
SMEST032594001.1	0	0	0	smed_chr1	1465031	1465785	755	-	AUGUSTUS	mRNA	0.31	NA	SMESG000032594.1	SMEST032594001	FALSE	FALSE	FALSE	Not INV
SMEST032577001.1	0.011302	0.0376423	0.0183419	smed_chr1	1582503	1583884	1382	+	AUGUSTUS	mRNA	0.04	NA	SMESG000032577.1	SMEST032577001	FALSE	FALSE	FALSE	Not INV
SMEST032574001.1	0	0	0	smed_chr1	1600223	1600992	770	+	AUGUSTUS	mRNA	0.07	NA	SMESG000032574.1	SMEST032574001	FALSE	FALSE	FALSE	Not INV
SMEST032570001.1	0.0085471	0	0.0070609	smed_chr1	1613083	1613939	857	+	AUGUSTUS	mRNA	0.14	NA	SMESG000032570.1	SMEST032570001	FALSE	FALSE	FALSE	Not INV
SMEST032557001.1	0	0	0	smed_chr1	1700844	1703010	2167	+	AUGUSTUS	mRNA	0.1	NA	SMESG000032557.1	SMEST032557001	FALSE	FALSE	FALSE	Not INV
SMEST032556001.1	0.00214133	0.0074258	0.00451722	smed_chr1	1704954	1712895	7942	+	AUGUSTUS	mRNA	0.03	NA	SMESG000032556.1	SMEST032556001	FALSE	FALSE	FALSE	Not INV
SMEST032555001.1	0	0	0	smed_chr1	1715006	1720016	5011	-	AUGUSTUS	mRNA	0.18	NA	SMESG000032555.1	SMEST032555001	FALSE	FALSE	FALSE	Not INV
SMEST032551001.1	0	0	0	smed_chr1	1736654	1750003	13350	+	AUGUSTUS	mRNA	0.05	NA	SMESG000032551.1	SMEST032551001	FALSE	FALSE	FALSE	Not INV
SMEST032548001.1	0	0	0	smed_chr1	1764294	1805472	41179	+	AUGUSTUS	mRNA	0.12	NA	SMESG000032548.1	SMEST032548001	FALSE	FALSE	FALSE	Not INV
SMEST032544001.1	0	0	0	smed_chr1	1843067	1844306	1240	-	AUGUSTUS	mRNA	0.22	NA	SMESG000032544.1	SMEST032544001	FALSE	FALSE	FALSE	Not INV
SMEST032541001.1	0	0	0	smed_chr1	1864093	1871386	7294	-	AUGUSTUS	mRNA	0.08	NA	SMESG000032541.1	SMEST032541001	FALSE	FALSE	FALSE	Not INV
SMEST032540001.1	0	0	0	smed_chr1	1871518	1875076	3559	-	AUGUSTUS	mRNA	0.16	NA	SMESG000032540.1	SMEST032540001	FALSE	FALSE	FALSE	Not INV
SMEST032527001.1	0	0	0	smed_chr1	1947142	1948486	1345	-	AUGUSTUS	mRNA	0.1	NA	SMESG000032527.1	SMEST032527001	FALSE	FALSE	FALSE	Not INV
SMEST032526001.1	0	0	0	smed_chr1	1971254	1972236	983	+	AUGUSTUS	mRNA	0.07	NA	SMESG000032526.1	SMEST032526001	FALSE	FALSE	FALSE	Not INV
SMEST032525001.1	0	0	0	smed_chr1	1976267	1983326	7060	-	AUGUSTUS	mRNA	0.12	NA	SMESG000032525.1	SMEST032525001	FALSE	FALSE	FALSE	Not INV
SMEST032524001.1	0	0	0	smed_chr1	1986621	1991426	4806	-	AUGUSTUS	mRNA	0.16	NA	SMESG000032524.1	SMEST032524001	FALSE	FALSE	FALSE	Not INV
SMEST032523001.1	0	0	0	smed_chr1	1991534	2000170	8637	+	AUGUSTUS	mRNA	0.47	NA	SMESG000032523.1	SMEST032523001	FALSE	FALSE	FALSE	Not INV
SMEST032522001.1	0	0	0	smed_chr1	2009644	2010622	979	+	AUGUSTUS	mRNA	0.19	NA	SMESG000032522.1	SMEST032522001	FALSE	FALSE	FALSE	Not INV
SMEST076382001.1	0	0	0	smed_chr1	2159327	2159843	517	+	AUGUSTUS	mRNA	0.43	NA	SMESG000076382.1	SMEST076382001	FALSE	FALSE	FALSE	Not INV
SMEST076270001.1	0	0	0	smed_chr1	2229958	2245569	15612	-	AUGUSTUS	mRNA	0.07	NA	SMESG000076270.1	SMEST076270001	FALSE	FALSE	FALSE	Not INV
SMEST076282001.1	0	0	0	smed_chr1	2248851	2284239	35389	-	AUGUSTUS	mRNA	0.09	NA	SMESG000076282.1	SMEST076282001	FALSE	FALSE	FALSE	Not INV
SMEST076315001.1	0	0	0	smed_chr1	2289827	2298731	8905	+	AUGUSTUS	mRNA	0.04	NA	SMESG000076315.1	SMEST076315001	FALSE	FALSE	FALSE	Not INV
SMEST076404001.1	0	0	0	smed_chr1	2325387	2327542	2156	+	AUGUSTUS	mRNA	0.27	NA	SMESG000076404.1	SMEST076404001	FALSE	FALSE	FALSE	Not INV
SMEST076415003.1	0	0	0	smed_chr1	2331177	2385927	54751	+	AUGUSTUS	mRNA	0.02	NA	SMESG000076415.1	SMEST076415003	FALSE	FALSE	FALSE	Not INV
SMEST076454001.1	0	0	0	smed_chr1	2404877	2407595	2719	+	AUGUSTUS	mRNA	0.72	NA	SMESG000076454.1	SMEST076454001	FALSE	FALSE	FALSE	Not INV
SMEST076461001.1	0	0	0	smed_chr1	2437247	2450369	13123	-	AUGUSTUS	mRNA	0.12	NA	SMESG000076461.1	SMEST076461001	FALSE	FALSE	FALSE	Not INV
SMEST076463001.1	0	0	0	smed_chr1	2467960	2471049	3090	-	AUGUSTUS	mRNA	0.08	NA	SMESG000076463.1	SMEST076463001	FALSE	FALSE	FALSE	Not INV
SMEST076464001.1	0	0	0	smed_chr1	2476227	2478690	2464	+	AUGUSTUS	mRNA	0.16	NA	SMESG000076464.1	SMEST076464001	FALSE	FALSE	FALSE	Not INV
SMEST076465001.1	0	0	0	smed_chr1	2481197	2483399	2203	+	AUGUSTUS	mRNA	0.25	NA	SMESG000076465.1	SMEST076465001	FALSE	FALSE	FALSE	Not INV
SMEST076466001.1	0	0	0	smed_chr1	2496867	2499729	2863	+	AUGUSTUS	mRNA	0.45	NA	SMESG000076466.1	SMEST076466001	FALSE	FALSE	FALSE	Not INV
SMEST076469003.1	0.00137018	0	0.00138648	smed_chr1	2514377	2530096	15720	+	AUGUSTUS	mRNA	0.06	NA	SMESG000076469.1	SMEST076469003	FALSE	FALSE	FALSE	Not INV
SMEST076470001.1	0	0	0	smed_chr1	2539570	2548329	8760	-	AUGUSTUS	mRNA	0.01	NA	SMESG000076470.1	SMEST076470001	FALSE	FALSE	FALSE	Not INV
SMEST076482014.1	0.00351577	0.00549202	0.00504143	smed_chr1	2608183	2635662	27480	+	AUGUSTUS	mRNA	0.01	NA	SMESG000076482.1	SMEST076482014	FALSE	FALSE	FALSE	Not INV
SMEST076484001.1	0	0	0	smed_chr1	2642883	2647873	4991	+	AUGUSTUS	mRNA	0.1	NA	SMESG000076484.1	SMEST076484001	FALSE	FALSE	FALSE	Not INV
SMEST076498001.1	0	0	0	smed_chr1	2692503	2694052	1550	+	AUGUSTUS	mRNA	0.07	NA	SMESG000076498.1	SMEST076498001	FALSE	FALSE	FALSE	Not INV
SMEST076499001.1	0	0	0	smed_chr1	2702696	2703355	660	-	AUGUSTUS	mRNA	0.11	NA	SMESG000076499.1	SMEST076499001	FALSE	FALSE	FALSE	Not INV
SMEST076502001.1	0	0	0	smed_chr1	2707167	2708645	1479	-	AUGUSTUS	mRNA	0.03	NA	SMESG000076502.1	SMEST076502001	FALSE	FALSE	FALSE	Not INV
SMEST076503001.1	0	0	0	smed_chr1	2711933	2713223	1291	+	AUGUSTUS	mRNA	0.34	NA	SMESG000076503.1	SMEST076503001	FALSE	FALSE	FALSE	Not INV
SMEST076505002.1	0	0	0	smed_chr1	2743841	2744415	575	-	AUGUSTUS	mRNA	0.02	NA	SMESG000076505.1	SMEST076505002	FALSE	FALSE	FALSE	Not INV
SMEST076508001.1	0	0	0	smed_chr1	2771143	2772330	1188	+	AUGUSTUS	mRNA	0.18	NA	SMESG000076508.1	SMEST076508001	FALSE	FALSE	FALSE	Not INV
SMEST076513001.1	0	0	0	smed_chr1	2798964	2800125	1162	-	AUGUSTUS	mRNA	0.03	NA	SMESG000076513.1	SMEST076513001	FALSE	FALSE	FALSE	Not INV
SMEST076519002.1	0	0	0	smed_chr1	2845643	2846205	563	-	AUGUSTUS	mRNA	0.09	NA	SMESG000076519.1	SMEST076519002	FALSE	FALSE	FALSE	Not INV
SMEST076162001.1	0	0	0	smed_chr1	2868872	2869465	594	-	AUGUSTUS	mRNA	0.3	NA	SMESG000076162.1	SMEST076162001	FALSE	FALSE	FALSE	Not INV
SMEST076166001.1	0	0	0	smed_chr1	2890544	2890905	362	-	AUGUSTUS	mRNA	0.05	NA	SMESG000076166.1	SMEST076166001	FALSE	FALSE	FALSE	Not INV
SMEST076168001.1	0	0	0	smed_chr1	2899813	2900825	1013	-	AUGUSTUS	mRNA	0.14	NA	SMESG000076168.1	SMEST076168001	FALSE	FALSE	FALSE	Not INV
SMEST076169001.1	0	0	0	smed_chr1	2901075	2902035	961	-	AUGUSTUS	mRNA	0.14	NA	SMESG000076169.1	SMEST076169001	FALSE	FALSE	FALSE	Not INV
SMEST076170001.1	0	0	0	smed_chr1	2905623	2927016	21394	+	AUGUSTUS	mRNA	0.08	NA	SMESG000076170.1	SMEST076170001	FALSE	FALSE	FALSE	Not INV
SMEST076172001.1	0	0	0	smed_chr1	2929273	2930118	846	+	AUGUSTUS	mRNA	0.32	NA	SMESG000076172.1	SMEST076172001	FALSE	FALSE	FALSE	Not INV
SMEST076173001.1	0	0	0	smed_chr1	2943711	2945825	2115	-	AUGUSTUS	mRNA	0.16	NA	SMESG000076173.1	SMEST076173001	FALSE	FALSE	FALSE	Not INV
SMEST076174001.1	0	0	0	smed_chr1	2971213	2972642	1430	+	AUGUSTUS	mRNA	0.35	NA	SMESG000076174.1	SMEST076174001	FALSE	FALSE	FALSE	Not INV
SMEST076175001.1	0	0	0	smed_chr1	2973136	2973765	630	-	AUGUSTUS	mRNA	0.07	NA	SMESG000076175.1	SMEST076175001	FALSE	FALSE	FALSE	Not INV
SMEST076211001.1	0	0	0	smed_chr1	3162134	3163152	1019	+	AUGUSTUS	mRNA	0.19	NA	SMESG000076211.1	SMEST076211001	FALSE	FALSE	FALSE	Not INV
SMEST076223001.1	0.00227066	0.00361446	0.00331707	smed_chr1	3236654	3250023	13370	+	AUGUSTUS	mRNA	0.06	NA	SMESG000076223.1	SMEST076223001	FALSE	FALSE	FALSE	Not INV
SMEST076236001.1	0	0	0	smed_chr1	3308059	3317596	9538	-	AUGUSTUS	mRNA	0.56	NA	SMESG000076236.1	SMEST076236001	FALSE	FALSE	FALSE	Not INV
SMEST076246001.1	0	0	0	smed_chr1	3375298	3380496	5199	-	AUGUSTUS	mRNA	0.03	NA	SMESG000076246.1	SMEST076246001	FALSE	FALSE	FALSE	Not INV
SMEST076256001.1	0	0	0	smed_chr1	3454524	3455258	735	+	AUGUSTUS	mRNA	0.37	NA	SMESG000076256.1	SMEST076256001	FALSE	FALSE	FALSE	Not INV
SMEST076257001.1	0	0	0	smed_chr1	3470029	3471221	1193	+	AUGUSTUS	mRNA	0.16	NA	SMESG000076257.1	SMEST076257001	FALSE	FALSE	FALSE	Not INV
SMEST076260001.1	0	0	0	smed_chr1	3480320	3481351	1032	-	AUGUSTUS	mRNA	0.05	NA	SMESG000076260.1	SMEST076260001	FALSE	FALSE	FALSE	Not INV
SMEST076262001.1	0	0	0	smed_chr1	3486179	3495211	9033	-	AUGUSTUS	mRNA	0.14	NA	SMESG000076262.1	SMEST076262001	FALSE	FALSE	FALSE	Not INV
SMEST076267001.1	0	0	0	smed_chr1	3524078	3525051	974	-	AUGUSTUS	mRNA	0.09	NA	SMESG000076267.1	SMEST076267001	FALSE	FALSE	FALSE	Not INV
SMEST076268001.1	0	0	0	smed_chr1	3526693	3532271	5579	-	AUGUSTUS	mRNA	0.02	NA	SMESG000076268.1	SMEST076268001	FALSE	FALSE	FALSE	Not INV
SMEST076269001.1	0	0	0	smed_chr1	3541634	3547511	5878	-	AUGUSTUS	mRNA	0.16	NA	SMESG000076269.1	SMEST076269001	FALSE	FALSE	FALSE	Not INV
SMEST076273001.1	0	0	0	smed_chr1	3552248	3552821	574	-	AUGUSTUS	mRNA	0.14	NA	SMESG000076273.1	SMEST076273001	FALSE	FALSE	FALSE	Not INV
SMEST076275001.1	0	0	0	smed_chr1	3562619	3564860	2242	+	AUGUSTUS	mRNA	0.03	NA	SMESG000076275.1	SMEST076275001	FALSE	FALSE	FALSE	Not INV
SMEST076276001.1	0	0	0	smed_chr1	3566269	3583457	17189	+	AUGUSTUS	mRNA	0.06	NA	SMESG000076276.1	SMEST076276001	FALSE	FALSE	FALSE	Not INV
SMEST076290001.1	0	0	0	smed_chr1	3653359	3656544	3186	+	AUGUSTUS	mRNA	0.53	NA	SMESG000076290.1	SMEST076290001	FALSE	FALSE	FALSE	Not INV
SMEST076305001.1	0	0	0	smed_chr1	3732119	3732707	589	+	AUGUSTUS	mRNA	0.17	NA	SMESG000076305.1	SMEST076305001	FALSE	FALSE	FALSE	Not INV
SMEST076325001.1	0	0	0	smed_chr1	3888369	3895817	7449	+	AUGUSTUS	mRNA	0.11	NA	SMESG000076325.1	SMEST076325001	FALSE	FALSE	FALSE	Not INV
SMEST076328001.1	0	0	0	smed_chr1	3905749	3907614	1866	-	AUGUSTUS	mRNA	0.07	NA	SMESG000076328.1	SMEST076328001	FALSE	FALSE	FALSE	Not INV
SMEST076329001.1	0	0	0	smed_chr1	3909548	3910764	1217	-	AUGUSTUS	mRNA	0.12	NA	SMESG000076329.1	SMEST076329001	FALSE	FALSE	FALSE	Not INV
SMEST076341001.1	0	0	0	smed_chr1	3936784	3943414	6631	-	AUGUSTUS	mRNA	0.05	NA	SMESG000076341.1	SMEST076341001	FALSE	FALSE	FALSE	Not INV
SMEST076342001.1	0	0	0	smed_chr1	3950352	3952566	2215	+	AUGUSTUS	mRNA	0.12	NA	SMESG000076342.1	SMEST076342001	FALSE	FALSE	FALSE	Not INV
SMEST076346001.1	0	0	0	smed_chr1	3978942	3981065	2124	+	AUGUSTUS	mRNA	0.07	NA	SMESG000076346.1	SMEST076346001	FALSE	FALSE	FALSE	Not INV
SMEST076347001.1	0	0	0	smed_chr1	3991782	4014916	23135	+	AUGUSTUS	mRNA	0.21	NA	SMESG000076347.1	SMEST076347001	FALSE	FALSE	FALSE	Not INV
SMEST076350006.1	0	0	0	smed_chr1	4032722	4040478	7757	+	AUGUSTUS	mRNA	0.01	NA	SMESG000076350.1	SMEST076350006	FALSE	FALSE	FALSE	Not INV
SMEST076354001.1	0	0	0	smed_chr1	4132829	4148274	15446	-	AUGUSTUS	mRNA	0.24	NA	SMESG000076354.1	SMEST076354001	FALSE	FALSE	FALSE	Not INV
SMEST076358001.1	0	0	0	smed_chr1	4176149	4183574	7426	-	AUGUSTUS	mRNA	0.01	NA	SMESG000076358.1	SMEST076358001	FALSE	FALSE	FALSE	Not INV
SMEST076360001.1	0	0	0	smed_chr1	4209942	4210796	855	+	AUGUSTUS	mRNA	0.29	NA	SMESG000076360.1	SMEST076360001	FALSE	FALSE	FALSE	Not INV
SMEST076363002.1	0	0	0	smed_chr1	4218813	4228894	10082	-	AUGUSTUS	mRNA	0.01	NA	SMESG000076363.1	SMEST076363002	FALSE	FALSE	FALSE	Not INV
SMEST076364002.1	0	0	0	smed_chr1	4230475	4236294	5820	-	AUGUSTUS	mRNA	0.01	NA	SMESG000076364.1	SMEST076364002	FALSE	FALSE	FALSE	Not INV
SMEST076365001.1	0	0	0	smed_chr1	4270402	4271386	985	+	AUGUSTUS	mRNA	0.17	NA	SMESG000076365.1	SMEST076365001	FALSE	FALSE	FALSE	Not INV
SMEST076369001.1	0	0	0	smed_chr1	4282794	4284394	1601	-	AUGUSTUS	mRNA	0.13	NA	SMESG000076369.1	SMEST076369001	FALSE	FALSE	FALSE	Not INV
SMEST076371001.1	0.00350536	0.00491402	0.00669413	smed_chr1	4287543	4293954	6412	-	AUGUSTUS	mRNA	0.02	NA	SMESG000076371.1	SMEST076371001	FALSE	FALSE	FALSE	Not INV
SMEST076375001.1	0.00444172	0.0029985	0.00413969	smed_chr1	4330110	4341814	11705	-	AUGUSTUS	mRNA	0.01	NA	SMESG000076375.1	SMEST076375001	FALSE	FALSE	FALSE	Not INV
SMEST076384001.1	0	0	0	smed_chr1	4383863	4384472	610	+	AUGUSTUS	mRNA	0.36	NA	SMESG000076384.1	SMEST076384001	FALSE	FALSE	FALSE	Not INV
SMEST076385008.1	0	0	0	smed_chr1	4385891	4399585	13695	-	AUGUSTUS	mRNA	0.01	NA	SMESG000076385.1	SMEST076385008	FALSE	FALSE	FALSE	Not INV
SMEST076389001.1	0	0	0	smed_chr1	4434492	4440565	6074	-	AUGUSTUS	mRNA	0.01	NA	SMESG000076389.1	SMEST076389001	FALSE	FALSE	FALSE	Not INV
SMEST076390001.1	0.00731416	0.0106196	0.0102764	smed_chr1	4441583	4444985	3403	-	AUGUSTUS	mRNA	0.1	NA	SMESG000076390.1	SMEST076390001	FALSE	FALSE	FALSE	Not INV
SMEST076395001.1	0	0	0	smed_chr1	4467793	4481241	13449	+	AUGUSTUS	mRNA	0.31	NA	SMESG000076395.1	SMEST076395001	FALSE	FALSE	FALSE	Not INV
SMEST076397001.1	0	0	0	smed_chr1	4497263	4511196	13934	+	AUGUSTUS	mRNA	0.78	NA	SMESG000076397.1	SMEST076397001	FALSE	FALSE	FALSE	Not INV
SMEST076398001.1	0	0	0	smed_chr1	4512303	4566300	53998	+	AUGUSTUS	mRNA	0.05	NA	SMESG000076398.1	SMEST076398001	FALSE	FALSE	FALSE	Not INV
SMEST076399001.1	0	0	0	smed_chr1	4568525	4583575	15051	-	AUGUSTUS	mRNA	0.07	NA	SMESG000076399.1	SMEST076399001	FALSE	FALSE	FALSE	Not INV
SMEST076405001.1	0	0	0	smed_chr1	4615343	4616307	965	+	AUGUSTUS	mRNA	0.16	NA	SMESG000076405.1	SMEST076405001	FALSE	FALSE	FALSE	Not INV
SMEST076406001.1	0.00060889	0	0.000792672	smed_chr1	4616013	4626173	10161	+	AUGUSTUS	mRNA	0.13	NA	SMESG000076406.1	SMEST076406001	FALSE	FALSE	FALSE	Not INV
SMEST076407001.1	0.00767831	0.00487807	0.00898693	smed_chr1	4647353	4652454	5102	+	AUGUSTUS	mRNA	0.13	NA	SMESG000076407.1	SMEST076407001	FALSE	FALSE	FALSE	Not INV
SMEST076408002.1	0.00202361	0.00198413	0.00233338	smed_chr1	4655973	4688509	32537	+	AUGUSTUS	mRNA	0.04	NA	SMESG000076408.1	SMEST076408002	FALSE	FALSE	FALSE	Not INV
SMEST076409001.1	0.0010057	0	0.00120428	smed_chr1	4706023	4709981	3959	+	AUGUSTUS	mRNA	0.18	NA	SMESG000076409.1	SMEST076409001	FALSE	FALSE	FALSE	Not INV
SMEST076410010.1	0	0	0	smed_chr1	4713993	4725088	11096	+	AUGUSTUS	mRNA	0.01	NA	SMESG000076410.1	SMEST076410010	FALSE	FALSE	FALSE	Not INV
SMEST076420001.1	0	0	0	smed_chr1	4749016	4750195	1180	-	AUGUSTUS	mRNA	0.25	NA	SMESG000076420.1	SMEST076420001	FALSE	FALSE	FALSE	Not INV
SMEST076421001.1	0	0	0	smed_chr1	4752483	4758679	6197	+	AUGUSTUS	mRNA	0.23	NA	SMESG000076421.1	SMEST076421001	FALSE	FALSE	FALSE	Not INV
SMEST076422001.1	0	0	0	smed_chr1	4766203	4768694	2492	+	AUGUSTUS	mRNA	0.1	NA	SMESG000076422.1	SMEST076422001	FALSE	FALSE	FALSE	Not INV
SMEST076438001.1	0	0	0	smed_chr1	4858297	4859190	894	+	AUGUSTUS	mRNA	0.15	NA	SMESG000076438.1	SMEST076438001	FALSE	FALSE	FALSE	Not INV
SMEST076443001.1	0	0	0	smed_chr1	4896197	4897209	1013	+	AUGUSTUS	mRNA	0.45	NA	SMESG000076443.1	SMEST076443001	FALSE	FALSE	FALSE	Not INV
SMEST034409001.1	0	0	0	smed_chr1	4992502	4993410	909	+	AUGUSTUS	mRNA	0.27	NA	SMESG000034409.1	SMEST034409001	FALSE	FALSE	FALSE	Not INV
SMEST034453001.1	0	0	0	smed_chr1	5013364	5014234	871	-	AUGUSTUS	mRNA	0.16	NA	SMESG000034453.1	SMEST034453001	FALSE	FALSE	FALSE	Not INV
SMEST034377001.1	0	0	0	smed_chr1	5031292	5032309	1018	+	AUGUSTUS	mRNA	0.65	NA	SMESG000034377.1	SMEST034377001	FALSE	FALSE	FALSE	Not INV
SMEST034379001.1	0	0	0	smed_chr1	5051226	5052514	1289	-	AUGUSTUS	mRNA	0.03	NA	SMESG000034379.1	SMEST034379001	FALSE	FALSE	FALSE	Not INV
SMEST034389004.1	0	0	0	smed_chr1	5114615	5117764	3150	-	AUGUSTUS	mRNA	0.01	NA	SMESG000034389.1	SMEST034389004	FALSE	FALSE	FALSE	Not INV
SMEST034399001.1	0	0	0	smed_chr1	5165296	5173224	7929	-	AUGUSTUS	mRNA	0.15	NA	SMESG000034399.1	SMEST034399001	FALSE	FALSE	FALSE	Not INV
SMEST034404001.1	0.00646904	0.0117881	0.0101166	smed_chr1	5200517	5201734	1218	-	AUGUSTUS	mRNA	0.07	NA	SMESG000034404.1	SMEST034404001	FALSE	FALSE	FALSE	Not INV
SMEST034407001.1	0	0	0	smed_chr1	5210652	5229913	19262	+	AUGUSTUS	mRNA	0.17	NA	SMESG000034407.1	SMEST034407001	FALSE	FALSE	FALSE	Not INV
SMEST034423001.1	0	0	0	smed_chr1	5283971	5288394	4424	-	AUGUSTUS	mRNA	0.07	NA	SMESG000034423.1	SMEST034423001	FALSE	FALSE	FALSE	Not INV
SMEST034428001.1	0	0	0	smed_chr1	5367876	5379604	11729	-	AUGUSTUS	mRNA	0.09	NA	SMESG000034428.1	SMEST034428001	FALSE	FALSE	FALSE	Not INV
SMEST034433001.1	0	0	0	smed_chr1	5410552	5423684	13133	+	AUGUSTUS	mRNA	0.28	NA	SMESG000034433.1	SMEST034433001	FALSE	FALSE	FALSE	Not INV
SMEST034450002.1	0	0	0	smed_chr1	5487542	5492628	5087	-	AUGUSTUS	mRNA	0.05	NA	SMESG000034450.1	SMEST034450002	FALSE	FALSE	FALSE	Not INV
SMEST034452001.1	0.0129948	0.0098794	0.0137217	smed_chr1	5497526	5498588	1063	+	AUGUSTUS	mRNA	0.11	NA	SMESG000034452.1	SMEST034452001	FALSE	FALSE	FALSE	Not INV
SMEST034462001.1	0	0	0	smed_chr1	5593871	5594928	1058	-	AUGUSTUS	mRNA	0.04	NA	SMESG000034462.1	SMEST034462001	FALSE	FALSE	FALSE	Not INV
SMEST034469001.1	0	0	0	smed_chr1	5627686	5637533	9848	+	AUGUSTUS	mRNA	0.2	NA	SMESG000034469.1	SMEST034469001	FALSE	FALSE	FALSE	Not INV
SMEST003647001.1	0	0	0	smed_chr1	5757160	5757842	683	+	AUGUSTUS	mRNA	0.08	NA	SMESG000003647.1	SMEST003647001	FALSE	FALSE	FALSE	Not INV
SMEST003635001.1	0	0	0	smed_chr1	5821290	5822192	903	-	AUGUSTUS	mRNA	0.29	NA	SMESG000003635.1	SMEST003635001	FALSE	FALSE	FALSE	Not INV
SMEST003633001.1	0	0	0	smed_chr1	5834854	5846162	11309	-	AUGUSTUS	mRNA	0.03	NA	SMESG000003633.1	SMEST003633001	FALSE	FALSE	FALSE	Not INV
SMEST003631001.1	0	0	0	smed_chr1	5867547	5891852	24306	-	AUGUSTUS	mRNA	0.24	NA	SMESG000003631.1	SMEST003631001	FALSE	FALSE	FALSE	Not INV
SMEST003625003.1	0	0	0	smed_chr1	5927172	5930612	3441	-	AUGUSTUS	mRNA	0.01	NA	SMESG000003625.1	SMEST003625003	FALSE	FALSE	FALSE	Not INV
SMEST003624001.1	0.0124265	0.0145224	0.0159416	smed_chr1	5932800	5937817	5018	+	AUGUSTUS	mRNA	0.04	NA	SMESG000003624.1	SMEST003624001	FALSE	FALSE	FALSE	Not INV
SMEST003622003.1	0	0	0	smed_chr1	5943270	5955262	11993	+	AUGUSTUS	mRNA	0.11	NA	SMESG000003622.1	SMEST003622003	FALSE	FALSE	FALSE	Not INV
SMEST003621001.1	0	0	0	smed_chr1	5956420	5957052	633	-	AUGUSTUS	mRNA	0.61	NA	SMESG000003621.1	SMEST003621001	FALSE	FALSE	FALSE	Not INV
SMEST003620001.1	0.00165017	0	0.00144265	smed_chr1	5966481	5967472	992	-	AUGUSTUS	mRNA	0.55	NA	SMESG000003620.1	SMEST003620001	FALSE	FALSE	FALSE	Not INV
SMEST003619001.1	0	0	0	smed_chr1	5980070	5980877	808	+	AUGUSTUS	mRNA	0.01	NA	SMESG000003619.1	SMEST003619001	FALSE	FALSE	FALSE	Not INV
SMEST003618001.1	0	0	0	smed_chr1	5986960	5987798	839	+	AUGUSTUS	mRNA	0.02	NA	SMESG000003618.1	SMEST003618001	FALSE	FALSE	FALSE	Not INV
SMEST003612001.1	0	0	0	smed_chr1	6037220	6039991	2772	+	AUGUSTUS	mRNA	0.1	NA	SMESG000003612.1	SMEST003612001	FALSE	FALSE	FALSE	Not INV
SMEST003597001.1	0	0	0	smed_chr1	6166096	6166579	484	+	AUGUSTUS	mRNA	0.12	NA	SMESG000003597.1	SMEST003597001	FALSE	FALSE	FALSE	Not INV
SMEST003593001.1	0	0	0	smed_chr1	6188826	6191837	3012	+	AUGUSTUS	mRNA	0.24	NA	SMESG000003593.1	SMEST003593001	FALSE	FALSE	FALSE	Not INV
SMEST003588002.1	0	0	0	smed_chr1	6230971	6234268	3298	-	AUGUSTUS	mRNA	0.02	NA	SMESG000003588.1	SMEST003588002	FALSE	FALSE	FALSE	Not INV
SMEST003571001.1	0	0	0	smed_chr1	6311430	6316468	5039	-	AUGUSTUS	mRNA	0.03	NA	SMESG000003571.1	SMEST003571001	FALSE	FALSE	FALSE	Not INV
SMEST003570001.1	0	0	0	smed_chr1	6321137	6323848	2712	-	AUGUSTUS	mRNA	0.25	NA	SMESG000003570.1	SMEST003570001	FALSE	FALSE	FALSE	Not INV
SMEST003567001.1	0	0	0	smed_chr1	6346366	6385573	39208	+	AUGUSTUS	mRNA	0.04	NA	SMESG000003567.1	SMEST003567001	FALSE	FALSE	FALSE	Not INV
SMEST003566001.1	0	0	0	smed_chr1	6396991	6397408	418	-	AUGUSTUS	mRNA	0.07	NA	SMESG000003566.1	SMEST003566001	FALSE	FALSE	FALSE	Not INV
SMEST003565001.1	0	0	0	smed_chr1	6401166	6401830	665	+	AUGUSTUS	mRNA	0.12	NA	SMESG000003565.1	SMEST003565001	FALSE	FALSE	FALSE	Not INV
SMEST003564001.1	0	0	0	smed_chr1	6403750	6404578	829	-	AUGUSTUS	mRNA	0.05	NA	SMESG000003564.1	SMEST003564001	FALSE	FALSE	FALSE	Not INV
SMEST003563001.1	0	0	0	smed_chr1	6406109	6408398	2290	-	AUGUSTUS	mRNA	0.2	NA	SMESG000003563.1	SMEST003563001	FALSE	FALSE	FALSE	Not INV
SMEST003551001.1	0	0	0	smed_chr1	6483910	6496092	12183	-	AUGUSTUS	mRNA	0.17	NA	SMESG000003551.1	SMEST003551001	FALSE	FALSE	FALSE	Not INV
SMEST003549001.1	0	0	0	smed_chr1	6518000	6568817	50818	+	AUGUSTUS	mRNA	0.03	NA	SMESG000003549.1	SMEST003549001	FALSE	FALSE	FALSE	Not INV
SMEST003548001.1	0	0	0	smed_chr1	6572357	6573912	1556	-	AUGUSTUS	mRNA	0.09	NA	SMESG000003548.1	SMEST003548001	FALSE	FALSE	FALSE	Not INV
SMEST003547001.1	0	0	0	smed_chr1	6578369	6605712	27344	-	AUGUSTUS	mRNA	0.13	NA	SMESG000003547.1	SMEST003547001	FALSE	FALSE	FALSE	Not INV
SMEST003546001.1	0	0	0	smed_chr1	6611540	6612509	970	+	AUGUSTUS	mRNA	0.07	NA	SMESG000003546.1	SMEST003546001	FALSE	FALSE	FALSE	Not INV
SMEST003545001.1	0	0	0	smed_chr1	6636550	6637118	569	+	AUGUSTUS	mRNA	0.22	NA	SMESG000003545.1	SMEST003545001	FALSE	FALSE	FALSE	Not INV
SMEST003544002.1	0	0	0	smed_chr1	6639010	6648202	9193	-	AUGUSTUS	mRNA	0.13	NA	SMESG000003544.1	SMEST003544002	FALSE	FALSE	FALSE	Not INV
SMEST003538001.1	0	0	0	smed_chr1	6678930	6679553	624	+	AUGUSTUS	mRNA	0.12	NA	SMESG000003538.1	SMEST003538001	FALSE	FALSE	FALSE	Not INV
SMEST003511001.1	0	0.0127663	0.00269784	smed_chr1	6848040	6849386	1347	+	AUGUSTUS	mRNA	0.02	NA	SMESG000003511.1	SMEST003511001	FALSE	FALSE	FALSE	Not INV
SMEST003505001.1	0	0	0	smed_chr1	6889890	6891356	1467	+	AUGUSTUS	mRNA	0.11	NA	SMESG000003505.1	SMEST003505001	FALSE	FALSE	FALSE	Not INV
SMEST003504001.1	0	0	0	smed_chr1	6891410	6893445	2036	+	AUGUSTUS	mRNA	0.36	NA	SMESG000003504.1	SMEST003504001	FALSE	FALSE	FALSE	Not INV
SMEST003494001.1	0	0	0	smed_chr1	6942095	6952141	10047	-	AUGUSTUS	mRNA	0.24	NA	SMESG000003494.1	SMEST003494001	FALSE	FALSE	FALSE	Not INV
SMEST003492001.1	0	0	0	smed_chr1	7002800	7006191	3392	-	AUGUSTUS	mRNA	0.02	NA	SMESG000003492.1	SMEST003492001	FALSE	FALSE	FALSE	Not INV
SMEST003734001.1	0	0	0	smed_chr1	7133827	7135551	1725	-	AUGUSTUS	mRNA	0.24	NA	SMESG000003734.1	SMEST003734001	FALSE	FALSE	FALSE	Not INV
SMEST003729001.1	0	0	0	smed_chr1	7184829	7186104	1276	+	AUGUSTUS	mRNA	0.09	NA	SMESG000003729.1	SMEST003729001	FALSE	FALSE	FALSE	Not INV
SMEST003715001.1	0	0	0	smed_chr1	7240086	7262241	22156	-	AUGUSTUS	mRNA	0.14	NA	SMESG000003715.1	SMEST003715001	FALSE	FALSE	FALSE	Not INV
SMEST003711001.1	0	0	0	smed_chr1	7289859	7290844	986	+	AUGUSTUS	mRNA	0.1	NA	SMESG000003711.1	SMEST003711001	FALSE	FALSE	FALSE	Not INV
SMEST003710001.1	0	0	0	smed_chr1	7300329	7301632	1304	+	AUGUSTUS	mRNA	0.19	NA	SMESG000003710.1	SMEST003710001	FALSE	FALSE	FALSE	Not INV
SMEST003707001.1	0	0	0	smed_chr1	7341087	7341751	665	-	AUGUSTUS	mRNA	0.15	NA	SMESG000003707.1	SMEST003707001	FALSE	FALSE	FALSE	Not INV
SMEST003706001.1	0	0	0	smed_chr1	7349529	7362731	13203	-	AUGUSTUS	mRNA	0.11	NA	SMESG000003706.1	SMEST003706001	FALSE	FALSE	FALSE	Not INV
SMEST003705001.1	0	0	0	smed_chr1	7364501	7378461	13961	-	AUGUSTUS	mRNA	0.32	NA	SMESG000003705.1	SMEST003705001	FALSE	FALSE	FALSE	Not INV
SMEST003704001.1	0	0	0	smed_chr1	7385546	7386003	458	-	AUGUSTUS	mRNA	0.32	NA	SMESG000003704.1	SMEST003704001	FALSE	FALSE	FALSE	Not INV
SMEST003698001.1	0	0	0	smed_chr1	7407211	7409012	1802	+	AUGUSTUS	mRNA	0.11	NA	SMESG000003698.1	SMEST003698001	FALSE	FALSE	FALSE	Not INV
SMEST003694002.1	0	0	0	smed_chr1	7462411	7465334	2924	+	AUGUSTUS	mRNA	0.13	NA	SMESG000003694.1	SMEST003694002	FALSE	FALSE	FALSE	Not INV
SMEST003693001.1	0	0	0	smed_chr1	7465551	7466657	1107	+	AUGUSTUS	mRNA	0.45	NA	SMESG000003693.1	SMEST003693001	FALSE	FALSE	FALSE	Not INV
SMEST003690001.1	0	0	0	smed_chr1	7479973	7482233	2261	-	AUGUSTUS	mRNA	0.26	NA	SMESG000003690.1	SMEST003690001	FALSE	FALSE	FALSE	Not INV
SMEST003528001.1	0	0	0	smed_chr1	7701761	7714983	13223	+	AUGUSTUS	mRNA	0.07	NA	SMESG000003528.1	SMEST003528001	FALSE	FALSE	FALSE	Not INV
SMEST003495001.1	0	0	0	smed_chr1	7736105	7751403	15299	-	AUGUSTUS	mRNA	0.56	NA	SMESG000003495.1	SMEST003495001	FALSE	FALSE	FALSE	Not INV
SMEST003670001.1	0	0.00703405	0.0021797	smed_chr1	7790315	7811553	21239	-	AUGUSTUS	mRNA	0.42	NA	SMESG000003670.1	SMEST003670001	FALSE	FALSE	FALSE	Not INV
SMEST054198001.1	0.00389611	0	0.0031428	smed_chr1	7868275	7869907	1633	+	AUGUSTUS	mRNA	0.06	NA	SMESG000054198.1	SMEST054198001	FALSE	FALSE	FALSE	Not INV
SMEST054196001.1	0.00389864	0.007353	0.00618847	smed_chr1	7875641	7877037	1397	-	AUGUSTUS	mRNA	0.01	NA	SMESG000054196.1	SMEST054196001	FALSE	FALSE	FALSE	Not INV
SMEST054195001.1	0	0	0	smed_chr1	7888235	7888847	613	+	AUGUSTUS	mRNA	0.11	NA	SMESG000054195.1	SMEST054195001	FALSE	FALSE	FALSE	Not INV
SMEST054191001.1	0	0	0	smed_chr1	7918621	7922777	4157	-	AUGUSTUS	mRNA	0.04	NA	SMESG000054191.1	SMEST054191001	FALSE	FALSE	FALSE	Not INV
SMEST002139001.1	0	0	0	smed_chr1	7955848	7957886	2039	-	AUGUSTUS	mRNA	0.16	NA	SMESG000002139.1	SMEST002139001	FALSE	FALSE	FALSE	Not INV
SMEST002138001.1	0.00442806	0.0079788	0.00675261	smed_chr1	7958118	7959026	909	-	AUGUSTUS	mRNA	0.21	NA	SMESG000002138.1	SMEST002138001	FALSE	FALSE	FALSE	Not INV
SMEST002137001.1	0	0	0	smed_chr1	7961184	7967875	6692	+	AUGUSTUS	mRNA	0.14	NA	SMESG000002137.1	SMEST002137001	FALSE	FALSE	FALSE	Not INV
SMEST002129001.1	0	0	0	smed_chr1	7988837	7991266	2430	-	AUGUSTUS	mRNA	0.07	NA	SMESG000002129.1	SMEST002129001	FALSE	FALSE	FALSE	Not INV
SMEST002128001.1	0	0	0	smed_chr1	7991500	8013996	22497	-	AUGUSTUS	mRNA	0.17	NA	SMESG000002128.1	SMEST002128001	FALSE	FALSE	FALSE	Not INV
SMEST002127001.1	0	0	0	smed_chr1	8017324	8031138	13815	+	AUGUSTUS	mRNA	0.06	NA	SMESG000002127.1	SMEST002127001	FALSE	FALSE	FALSE	Not INV
SMEST002107001.1	0	0	0	smed_chr1	8212824	8215504	2681	+	AUGUSTUS	mRNA	0.03	NA	SMESG000002107.1	SMEST002107001	FALSE	FALSE	FALSE	Not INV
SMEST002106006.1	0	0	0	smed_chr1	8216065	8228126	12062	-	AUGUSTUS	mRNA	0.01	NA	SMESG000002106.1	SMEST002106006	FALSE	FALSE	FALSE	Not INV
SMEST002091001.1	0	0	0	smed_chr1	8268647	8290466	21820	-	AUGUSTUS	mRNA	0.03	NA	SMESG000002091.1	SMEST002091001	FALSE	FALSE	FALSE	Not INV
SMEST002090002.1	0	0	0	smed_chr1	8294344	8297326	2983	-	AUGUSTUS	mRNA	0.06	NA	SMESG000002090.1	SMEST002090002	FALSE	FALSE	FALSE	Not INV
SMEST002074001.1	0	0	0	smed_chr1	8431133	8464851	33719	+	AUGUSTUS	mRNA	0.17	NA	SMESG000002074.1	SMEST002074001	FALSE	FALSE	FALSE	Not INV
SMEST002073001.1	0	0	0	smed_chr1	8467023	8467525	503	-	AUGUSTUS	mRNA	0.35	NA	SMESG000002073.1	SMEST002073001	FALSE	FALSE	FALSE	Not INV
SMEST002072001.1	0	0	0	smed_chr1	8469868	8470655	788	-	AUGUSTUS	mRNA	0.42	NA	SMESG000002072.1	SMEST002072001	FALSE	FALSE	FALSE	Not INV
SMEST002070001.1	0	0	0	smed_chr1	8482524	8502135	19612	-	AUGUSTUS	mRNA	0.6	NA	SMESG000002070.1	SMEST002070001	FALSE	FALSE	FALSE	Not INV
SMEST002068001.1	0	0	0	smed_chr1	8521963	8523211	1249	+	AUGUSTUS	mRNA	0.11	NA	SMESG000002068.1	SMEST002068001	FALSE	FALSE	FALSE	Not INV
SMEST002061001.1	0	0	0	smed_chr1	8578516	8581035	2520	-	AUGUSTUS	mRNA	0.07	NA	SMESG000002061.1	SMEST002061001	FALSE	FALSE	FALSE	Not INV
SMEST002059001.1	0	0	0	smed_chr1	8592340	8611645	19306	-	AUGUSTUS	mRNA	0.26	NA	SMESG000002059.1	SMEST002059001	FALSE	FALSE	FALSE	Not INV
SMEST002058001.1	0	0	0	smed_chr1	8611783	8623504	11722	+	AUGUSTUS	mRNA	0.09	NA	SMESG000002058.1	SMEST002058001	FALSE	FALSE	FALSE	Not INV
SMEST002057001.1	0	0	0	smed_chr1	8641758	8690925	49168	-	AUGUSTUS	mRNA	0.18	NA	SMESG000002057.1	SMEST002057001	FALSE	FALSE	FALSE	Not INV
SMEST002056001.1	0	0	0	smed_chr1	8702261	8703155	895	-	AUGUSTUS	mRNA	0.16	NA	SMESG000002056.1	SMEST002056001	FALSE	FALSE	FALSE	Not INV
SMEST002055001.1	0	0	0	smed_chr1	8711546	8714395	2850	-	AUGUSTUS	mRNA	0.12	NA	SMESG000002055.1	SMEST002055001	FALSE	FALSE	FALSE	Not INV
SMEST002054002.1	0	0	0	smed_chr1	8732784	8735595	2812	-	AUGUSTUS	mRNA	0.1	NA	SMESG000002054.1	SMEST002054002	FALSE	FALSE	FALSE	Not INV
SMEST002048001.1	0	0	0	smed_chr1	8757515	8759095	1581	-	AUGUSTUS	mRNA	0.18	NA	SMESG000002048.1	SMEST002048001	FALSE	FALSE	FALSE	Not INV
SMEST002046001.1	0	0	0	smed_chr1	8771950	8772565	616	-	AUGUSTUS	mRNA	0.49	NA	SMESG000002046.1	SMEST002046001	FALSE	FALSE	FALSE	Not INV
SMEST002038001.1	0	0	0	smed_chr1	8828223	8830484	2262	+	AUGUSTUS	mRNA	0.01	NA	SMESG000002038.1	SMEST002038001	FALSE	FALSE	FALSE	Not INV
SMEST002033001.1	0	0	0	smed_chr1	8862696	8911988	49293	+	AUGUSTUS	mRNA	0.2	NA	SMESG000002033.1	SMEST002033001	FALSE	FALSE	FALSE	Not INV
SMEST002025001.1	0	0	0	smed_chr1	8981756	9010215	28460	+	AUGUSTUS	mRNA	0.21	NA	SMESG000002025.1	SMEST002025001	FALSE	FALSE	FALSE	Not INV
SMEST002023001.1	0	0	0	smed_chr1	9015756	9017778	2023	+	AUGUSTUS	mRNA	0.05	NA	SMESG000002023.1	SMEST002023001	FALSE	FALSE	FALSE	Not INV
SMEST002021001.1	0	0	0	smed_chr1	9032406	9038490	6085	+	AUGUSTUS	mRNA	0.03	NA	SMESG000002021.1	SMEST002021001	FALSE	FALSE	FALSE	Not INV
SMEST002011001.1	0	0	0	smed_chr1	9076706	9100722	24017	+	AUGUSTUS	mRNA	0.11	NA	SMESG000002011.1	SMEST002011001	FALSE	FALSE	FALSE	Not INV
SMEST002004001.1	0	0	0	smed_chr1	9122476	9133251	10776	+	AUGUSTUS	mRNA	0.03	NA	SMESG000002004.1	SMEST002004001	FALSE	FALSE	FALSE	Not INV
SMEST002221001.1	0	0	0	smed_chr1	9174056	9175306	1251	+	AUGUSTUS	mRNA	0.02	NA	SMESG000002221.1	SMEST002221001	FALSE	FALSE	FALSE	Not INV
SMEST002220001.1	0	0	0	smed_chr1	9175609	9176468	860	-	AUGUSTUS	mRNA	0.29	NA	SMESG000002220.1	SMEST002220001	FALSE	FALSE	FALSE	Not INV
SMEST002219006.1	0	0	0	smed_chr1	9183566	9201257	17692	+	AUGUSTUS	mRNA	0.01	NA	SMESG000002219.1	SMEST002219006	FALSE	FALSE	FALSE	Not INV
SMEST002217001.1	0	0	0	smed_chr1	9206596	9209328	2733	+	AUGUSTUS	mRNA	0.21	NA	SMESG000002217.1	SMEST002217001	FALSE	FALSE	FALSE	Not INV
SMEST002216001.1	0	0	0	smed_chr1	9211886	9223683	11798	+	AUGUSTUS	mRNA	0.02	NA	SMESG000002216.1	SMEST002216001	FALSE	FALSE	FALSE	Not INV
SMEST002213001.1	0	0	0	smed_chr1	9235366	9236737	1372	+	AUGUSTUS	mRNA	0.02	NA	SMESG000002213.1	SMEST002213001	FALSE	FALSE	FALSE	Not INV
SMEST002212001.1	0	0	0	smed_chr1	9237563	9237958	396	-	AUGUSTUS	mRNA	0.26	NA	SMESG000002212.1	SMEST002212001	FALSE	FALSE	FALSE	Not INV
SMEST002211002.1	0	0	0	smed_chr1	9240206	9260731	20526	+	AUGUSTUS	mRNA	0.05	NA	SMESG000002211.1	SMEST002211002	FALSE	FALSE	FALSE	Not INV
SMEST002199002.1	0	0	0	smed_chr1	9321948	9355058	33111	+	AUGUSTUS	mRNA	0.01	NA	SMESG000002199.1	SMEST002199002	FALSE	FALSE	FALSE	Not INV
SMEST002195001.1	0	0	0	smed_chr1	9380901	9410660	29760	-	AUGUSTUS	mRNA	0.1	NA	SMESG000002195.1	SMEST002195001	FALSE	FALSE	FALSE	Not INV
SMEST002192001.1	0	0	0	smed_chr1	9423938	9433905	9968	+	AUGUSTUS	mRNA	0.12	NA	SMESG000002192.1	SMEST002192001	FALSE	FALSE	FALSE	Not INV
SMEST002190001.1	0	0	0	smed_chr1	9452108	9456481	4374	+	AUGUSTUS	mRNA	0.01	NA	SMESG000002190.1	SMEST002190001	FALSE	FALSE	FALSE	Not INV
SMEST002187001.1	0	0	0	smed_chr1	9479317	9482830	3514	-	AUGUSTUS	mRNA	0.11	NA	SMESG000002187.1	SMEST002187001	FALSE	FALSE	FALSE	Not INV
SMEST002177001.1	0	0	0	smed_chr1	9563798	9573106	9309	+	AUGUSTUS	mRNA	0.11	NA	SMESG000002177.1	SMEST002177001	FALSE	FALSE	FALSE	Not INV
SMEST002176001.1	0	0	0	smed_chr1	9575220	9575960	741	-	AUGUSTUS	mRNA	0.08	NA	SMESG000002176.1	SMEST002176001	FALSE	FALSE	FALSE	Not INV
SMEST002170001.1	0	0	0	smed_chr1	9594768	9595936	1169	+	AUGUSTUS	mRNA	0.3	NA	SMESG000002170.1	SMEST002170001	FALSE	FALSE	FALSE	Not INV
SMEST002168001.1	0	0	0	smed_chr1	9608691	9610100	1410	-	AUGUSTUS	mRNA	0.22	NA	SMESG000002168.1	SMEST002168001	FALSE	FALSE	FALSE	Not INV
SMEST002162001.1	0	0	0	smed_chr1	9643838	9670580	26743	+	AUGUSTUS	mRNA	0.17	NA	SMESG000002162.1	SMEST002162001	FALSE	FALSE	FALSE	Not INV
SMEST002159001.1	0	0	0	smed_chr1	9678748	9685669	6922	+	AUGUSTUS	mRNA	0.1	NA	SMESG000002159.1	SMEST002159001	FALSE	FALSE	FALSE	Not INV
SMEST002157001.1	0	0	0	smed_chr1	9722678	9728923	6246	+	AUGUSTUS	mRNA	0.04	NA	SMESG000002157.1	SMEST002157001	FALSE	FALSE	FALSE	Not INV
SMEST002155001.1	0	0	0	smed_chr1	9773071	9813964	40894	-	AUGUSTUS	mRNA	0.08	NA	SMESG000002155.1	SMEST002155001	FALSE	FALSE	FALSE	Not INV
SMEST002154001.1	0	0	0	smed_chr1	9823792	9835024	11233	-	AUGUSTUS	mRNA	0.06	NA	SMESG000002154.1	SMEST002154001	FALSE	FALSE	FALSE	Not INV
SMEST002152001.1	0	0	0	smed_chr1	9850369	9853924	3556	-	AUGUSTUS	mRNA	0.22	NA	SMESG000002152.1	SMEST002152001	FALSE	FALSE	FALSE	Not INV
SMEST002146001.1	0	0	0	smed_chr1	9877427	9915554	38128	-	AUGUSTUS	mRNA	0.07	NA	SMESG000002146.1	SMEST002146001	FALSE	FALSE	FALSE	Not INV
SMEST002145001.1	0	0	0	smed_chr1	9915712	9916941	1230	+	AUGUSTUS	mRNA	0.1	NA	SMESG000002145.1	SMEST002145001	FALSE	FALSE	FALSE	Not INV
SMEST002064001.1	0	0	0	smed_chr1	9954402	9958384	3983	+	AUGUSTUS	mRNA	0.06	NA	SMESG000002064.1	SMEST002064001	FALSE	FALSE	FALSE	Not INV
SMEST002053001.1	0	0	0	smed_chr1	9959311	9972044	12734	-	AUGUSTUS	mRNA	0.32	NA	SMESG000002053.1	SMEST002053001	FALSE	FALSE	FALSE	Not INV
SMEST002031001.1	0	0	0	smed_chr1	9988098	10057444	69347	-	AUGUSTUS	mRNA	0.21	NA	SMESG000002031.1	SMEST002031001	FALSE	FALSE	FALSE	Not INV
SMEST002226001.1	0	0	0	smed_chr1	10109082	10141481	32400	+	AUGUSTUS	mRNA	0.08	NA	SMESG000002226.1	SMEST002226001	FALSE	FALSE	FALSE	Not INV
SMEST052959001.1	0	0	0	smed_chr1	10279303	10286048	6746	-	AUGUSTUS	mRNA	0.05	NA	SMESG000052959.1	SMEST052959001	FALSE	FALSE	FALSE	Not INV
SMEST038128001.1	0	0	0	smed_chr1	10345418	10367831	22414	-	AUGUSTUS	mRNA	0.2	NA	SMESG000038128.1	SMEST038128001	FALSE	FALSE	FALSE	Not INV
SMEST038056001.1	0	0	0	smed_chr1	10385019	10397655	12637	+	AUGUSTUS	mRNA	0.65	NA	SMESG000038056.1	SMEST038056001	FALSE	FALSE	FALSE	Not INV
SMEST038057001.1	0	0	0	smed_chr1	10402109	10404631	2523	+	AUGUSTUS	mRNA	0.38	NA	SMESG000038057.1	SMEST038057001	FALSE	FALSE	FALSE	Not INV
SMEST038072001.1	0	0	0	smed_chr1	10478769	10523351	44583	-	AUGUSTUS	mRNA	0.03	NA	SMESG000038072.1	SMEST038072001	FALSE	FALSE	FALSE	Not INV
SMEST038073001.1	0	0	0	smed_chr1	10540328	10579771	39444	-	AUGUSTUS	mRNA	0.13	NA	SMESG000038073.1	SMEST038073001	FALSE	FALSE	FALSE	Not INV
SMEST038075001.1	0	0	0	smed_chr1	10593442	10621651	28210	-	AUGUSTUS	mRNA	0.08	NA	SMESG000038075.1	SMEST038075001	FALSE	FALSE	FALSE	Not INV
SMEST038080001.1	0	0	0	smed_chr1	10652439	10653643	1205	+	AUGUSTUS	mRNA	0.26	NA	SMESG000038080.1	SMEST038080001	FALSE	FALSE	FALSE	Not INV
SMEST038086001.1	0	0	0	smed_chr1	10703137	10711171	8035	-	AUGUSTUS	mRNA	0.03	NA	SMESG000038086.1	SMEST038086001	FALSE	FALSE	FALSE	Not INV
SMEST038096001.1	0	0	0	smed_chr1	10732854	10734131	1278	-	AUGUSTUS	mRNA	0.05	NA	SMESG000038096.1	SMEST038096001	FALSE	FALSE	FALSE	Not INV
SMEST038098001.1	0	0	0	smed_chr1	10740209	10741488	1280	+	AUGUSTUS	mRNA	0.19	NA	SMESG000038098.1	SMEST038098001	FALSE	FALSE	FALSE	Not INV
SMEST038104001.1	0	0	0	smed_chr1	10761059	10762254	1196	+	AUGUSTUS	mRNA	0.59	NA	SMESG000038104.1	SMEST038104001	FALSE	FALSE	FALSE	Not INV
SMEST038111001.1	0	0	0	smed_chr1	10780829	10781353	525	+	AUGUSTUS	mRNA	0.33	NA	SMESG000038111.1	SMEST038111001	FALSE	FALSE	FALSE	Not INV
SMEST038115001.1	0	0	0	smed_chr1	10804289	10804660	372	-	AUGUSTUS	mRNA	0.08	NA	SMESG000038115.1	SMEST038115001	FALSE	FALSE	FALSE	Not INV
SMEST038116001.1	0	0	0	smed_chr1	10812700	10821410	8711	-	AUGUSTUS	mRNA	0.4	NA	SMESG000038116.1	SMEST038116001	FALSE	FALSE	FALSE	Not INV
SMEST038117001.1	0	0	0	smed_chr1	10821568	10823033	1466	+	AUGUSTUS	mRNA	0.51	NA	SMESG000038117.1	SMEST038117001	FALSE	FALSE	FALSE	Not INV
SMEST038124001.1	0	0	0	smed_chr1	10858946	10859400	455	-	AUGUSTUS	mRNA	0.1	NA	SMESG000038124.1	SMEST038124001	FALSE	FALSE	FALSE	Not INV
SMEST066712001.1	0	0	0	smed_chr1	10876999	10877658	660	-	AUGUSTUS	mRNA	0.07	NA	SMESG000066712.1	SMEST066712001	FALSE	FALSE	FALSE	Not INV
SMEST066823001.1	0	0	0	smed_chr1	10891686	10892186	501	+	AUGUSTUS	mRNA	0.45	NA	SMESG000066823.1	SMEST066823001	FALSE	FALSE	FALSE	Not INV
SMEST066903004.1	0	0	0	smed_chr1	10897537	10899828	2292	-	AUGUSTUS	mRNA	0.06	NA	SMESG000066903.1	SMEST066903004	FALSE	FALSE	FALSE	Not INV
SMEST066645001.1	0	0	0	smed_chr1	10932346	10933943	1598	+	AUGUSTUS	mRNA	0.21	NA	SMESG000066645.1	SMEST066645001	FALSE	FALSE	FALSE	Not INV
SMEST066667001.1	0	0	0	smed_chr1	10949317	10949928	612	-	AUGUSTUS	mRNA	0.04	NA	SMESG000066667.1	SMEST066667001	FALSE	FALSE	FALSE	Not INV
SMEST066745001.1	0	0	0	smed_chr1	10966022	10966618	597	-	AUGUSTUS	mRNA	0.02	NA	SMESG000066745.1	SMEST066745001	FALSE	FALSE	FALSE	Not INV
SMEST066756001.1	0	0	0	smed_chr1	10970121	10970648	528	-	AUGUSTUS	mRNA	0.04	NA	SMESG000066756.1	SMEST066756001	FALSE	FALSE	FALSE	Not INV
SMEST066767001.1	0	0	0	smed_chr1	11000961	11002278	1318	-	AUGUSTUS	mRNA	0.2	NA	SMESG000066767.1	SMEST066767001	FALSE	FALSE	FALSE	Not INV
SMEST066789004.1	0	0	0	smed_chr1	11021716	11051952	30237	+	AUGUSTUS	mRNA	0.07	NA	SMESG000066789.1	SMEST066789004	FALSE	FALSE	FALSE	Not INV
SMEST066834001.1	0	0	0	smed_chr1	11105616	11113838	8223	+	AUGUSTUS	mRNA	0.04	NA	SMESG000066834.1	SMEST066834001	FALSE	FALSE	FALSE	Not INV
SMEST066856001.1	0	0	0	smed_chr1	11133157	11146758	13602	-	AUGUSTUS	mRNA	0.03	NA	SMESG000066856.1	SMEST066856001	FALSE	FALSE	FALSE	Not INV
SMEST066904001.1	0	0	0	smed_chr1	11223886	11236578	12693	+	AUGUSTUS	mRNA	0.03	NA	SMESG000066904.1	SMEST066904001	FALSE	FALSE	FALSE	Not INV
SMEST066905002.1	0.0014111	0	0.00115763	smed_chr1	11241006	11243915	2910	+	AUGUSTUS	mRNA	0.38	NA	SMESG000066905.1	SMEST066905002	FALSE	FALSE	FALSE	Not INV
SMEST066912001.1	0	0	0	smed_chr1	11263856	11266504	2649	+	AUGUSTUS	mRNA	0.11	NA	SMESG000066912.1	SMEST066912001	FALSE	FALSE	FALSE	Not INV
SMEST066915001.1	0	0	0	smed_chr1	11274656	11275301	646	+	AUGUSTUS	mRNA	0.38	NA	SMESG000066915.1	SMEST066915001	FALSE	FALSE	FALSE	Not INV
SMEST066923001.1	0	0	0	smed_chr1	11296736	11299723	2988	+	AUGUSTUS	mRNA	0.15	NA	SMESG000066923.1	SMEST066923001	FALSE	FALSE	FALSE	Not INV
SMEST066926003.1	0	0	0	smed_chr1	11303886	11311406	7521	+	AUGUSTUS	mRNA	0.02	NA	SMESG000066926.1	SMEST066926003	FALSE	FALSE	FALSE	Not INV
SMEST066927001.1	0	0	0	smed_chr1	11313366	11314638	1273	+	AUGUSTUS	mRNA	0.09	NA	SMESG000066927.1	SMEST066927001	FALSE	FALSE	FALSE	Not INV
SMEST066935002.1	0	0	0	smed_chr1	11347834	11354374	6541	+	AUGUSTUS	mRNA	0.07	NA	SMESG000066935.1	SMEST066935002	FALSE	FALSE	FALSE	Not INV
SMEST066939001.1	0	0	0	smed_chr1	11381096	11382976	1881	-	AUGUSTUS	mRNA	0.15	NA	SMESG000066939.1	SMEST066939001	FALSE	FALSE	FALSE	Not INV
SMEST066940001.1	0	0	0	smed_chr1	11383074	11383866	793	+	AUGUSTUS	mRNA	0.08	NA	SMESG000066940.1	SMEST066940001	FALSE	FALSE	FALSE	Not INV
SMEST066955001.1	0	0	0.00801925	smed_chr1	11507334	11510486	3153	-	AUGUSTUS	mRNA	0.1	NA	SMESG000066955.1	SMEST066955001	FALSE	FALSE	FALSE	Not INV
SMEST066957001.1	0	0	0	smed_chr1	11549062	11556656	7595	-	AUGUSTUS	mRNA	0.04	NA	SMESG000066957.1	SMEST066957001	FALSE	FALSE	FALSE	Not INV
SMEST066602001.1	0	0	0	smed_chr1	11558415	11559386	972	-	AUGUSTUS	mRNA	0.26	NA	SMESG000066602.1	SMEST066602001	FALSE	FALSE	FALSE	Not INV
SMEST066603009.1	0.00026757	0.00432746	0.0011217	smed_chr1	11560728	11571526	10799	-	AUGUSTUS	mRNA	0.01	NA	SMESG000066603.1	SMEST066603009	FALSE	FALSE	FALSE	Not INV
SMEST066626001.1	0	0	0	smed_chr1	11733754	11734663	910	+	AUGUSTUS	mRNA	0.11	NA	SMESG000066626.1	SMEST066626001	FALSE	FALSE	FALSE	Not INV
SMEST066627001.1	0	0	0	smed_chr1	11744340	11745766	1427	-	AUGUSTUS	mRNA	0.01	NA	SMESG000066627.1	SMEST066627001	FALSE	FALSE	FALSE	Not INV
SMEST066628001.1	0	0	0	smed_chr1	11772880	11773855	976	+	AUGUSTUS	mRNA	0.43	NA	SMESG000066628.1	SMEST066628001	FALSE	FALSE	FALSE	Not INV
SMEST066644001.1	0	0	0	smed_chr1	11869320	11871300	1981	+	AUGUSTUS	mRNA	0.48	NA	SMESG000066644.1	SMEST066644001	FALSE	FALSE	FALSE	Not INV
SMEST066647004.1	0	0	0	smed_chr1	11888470	11923782	35313	-	AUGUSTUS	mRNA	0.15	NA	SMESG000066647.1	SMEST066647004	FALSE	FALSE	FALSE	Not INV
SMEST066649003.1	0	0.00258844	0.000580776	smed_chr1	11990580	12011975	21396	+	AUGUSTUS	mRNA	0.06	NA	SMESG000066649.1	SMEST066649003	FALSE	FALSE	FALSE	Not INV
SMEST066650001.1	0.00525133	0.0227536	0.00976734	smed_chr1	12017605	12019322	1718	-	AUGUSTUS	mRNA	0.07	NA	SMESG000066650.1	SMEST066650001	FALSE	FALSE	FALSE	Not INV
SMEST066654002.1	0	0	0	smed_chr1	12059560	12062702	3143	+	AUGUSTUS	mRNA	0.06	NA	SMESG000066654.1	SMEST066654002	FALSE	FALSE	FALSE	Not INV
SMEST066655001.1	0	0	0	smed_chr1	12064571	12074612	10042	-	AUGUSTUS	mRNA	0.08	NA	SMESG000066655.1	SMEST066655001	FALSE	FALSE	FALSE	Not INV
SMEST066659004.1	0	0	0	smed_chr1	12111190	12119456	8267	+	AUGUSTUS	mRNA	0.01	NA	SMESG000066659.1	SMEST066659004	FALSE	FALSE	FALSE	Not INV
SMEST066662001.1	0	0	0	smed_chr1	12165650	12166308	659	+	AUGUSTUS	mRNA	0.16	NA	SMESG000066662.1	SMEST066662001	FALSE	FALSE	FALSE	Not INV
SMEST066671001.1	0	0	0	smed_chr1	12269462	12277202	7741	+	AUGUSTUS	mRNA	0.24	NA	SMESG000066671.1	SMEST066671001	FALSE	FALSE	FALSE	Not INV
SMEST066677001.1	0	0	0	smed_chr1	12335252	12335844	593	+	AUGUSTUS	mRNA	0.11	NA	SMESG000066677.1	SMEST066677001	FALSE	FALSE	FALSE	Not INV
SMEST066686001.1	0	0	0	smed_chr1	12382262	12382760	499	+	AUGUSTUS	mRNA	0.29	NA	SMESG000066686.1	SMEST066686001	FALSE	FALSE	FALSE	Not INV
SMEST066687001.1	0	0.0158019	0.00448319	smed_chr1	12403687	12416684	12998	-	AUGUSTUS	mRNA	0.12	NA	SMESG000066687.1	SMEST066687001	FALSE	FALSE	FALSE	Not INV
SMEST066691004.1	0	0	0	smed_chr1	12423222	12437940	14719	+	AUGUSTUS	mRNA	0.02	NA	SMESG000066691.1	SMEST066691004	FALSE	FALSE	FALSE	Not INV
SMEST066693001.1	0	0	0	smed_chr1	12452270	12452934	665	-	AUGUSTUS	mRNA	0.06	NA	SMESG000066693.1	SMEST066693001	FALSE	FALSE	FALSE	Not INV
SMEST066699001.1	0	0	0	smed_chr1	12515039	12515874	836	-	AUGUSTUS	mRNA	0.09	NA	SMESG000066699.1	SMEST066699001	FALSE	FALSE	FALSE	Not INV
SMEST066703001.1	0	0	0	smed_chr1	12528511	12529624	1114	-	AUGUSTUS	mRNA	0.2	NA	SMESG000066703.1	SMEST066703001	FALSE	FALSE	FALSE	Not INV
SMEST066704001.1	0.00202429	0	0.00187559	smed_chr1	12538128	12561324	23197	-	AUGUSTUS	mRNA	0.05	NA	SMESG000066704.1	SMEST066704001	FALSE	FALSE	FALSE	Not INV
SMEST066708001.1	0	0	0	smed_chr1	12582764	12592474	9711	-	AUGUSTUS	mRNA	0.09	NA	SMESG000066708.1	SMEST066708001	FALSE	FALSE	FALSE	Not INV
SMEST066710001.1	0	0	0	smed_chr1	12603001	12603434	434	-	AUGUSTUS	mRNA	0.16	NA	SMESG000066710.1	SMEST066710001	FALSE	FALSE	FALSE	Not INV
SMEST066718001.1	0.00205128	0	0.00225338	smed_chr1	12653052	12654472	1421	+	AUGUSTUS	mRNA	0.31	NA	SMESG000066718.1	SMEST066718001	FALSE	FALSE	FALSE	Not INV
SMEST066719001.1	0	0	0	smed_chr1	12661568	12662794	1227	-	AUGUSTUS	mRNA	0.08	NA	SMESG000066719.1	SMEST066719001	FALSE	FALSE	FALSE	Not INV
SMEST066720001.1	0	0	0	smed_chr1	12664972	12668181	3210	+	AUGUSTUS	mRNA	0.1	NA	SMESG000066720.1	SMEST066720001	FALSE	FALSE	FALSE	Not INV
SMEST066725002.1	0	0	0	smed_chr1	12706697	12712389	5693	+	AUGUSTUS	mRNA	0.09	NA	SMESG000066725.1	SMEST066725002	FALSE	FALSE	FALSE	Not INV
SMEST066726001.1	0	0	0	smed_chr1	12716877	12717350	474	+	AUGUSTUS	mRNA	0.16	NA	SMESG000066726.1	SMEST066726001	FALSE	FALSE	FALSE	Not INV
SMEST066740001.1	0	0	0	smed_chr1	12803971	12806189	2219	-	AUGUSTUS	mRNA	0.03	NA	SMESG000066740.1	SMEST066740001	FALSE	FALSE	FALSE	Not INV
SMEST066742001.1	0	0	0	smed_chr1	12857436	12858749	1314	-	AUGUSTUS	mRNA	0.1	NA	SMESG000066742.1	SMEST066742001	FALSE	FALSE	FALSE	Not INV
SMEST066757001.1	0	0	0	smed_chr1	12920658	12921821	1164	+	AUGUSTUS	mRNA	0.69	NA	SMESG000066757.1	SMEST066757001	FALSE	FALSE	FALSE	Not INV
SMEST066759001.1	0	0	0	smed_chr1	12934078	12982527	48450	+	AUGUSTUS	mRNA	0.05	NA	SMESG000066759.1	SMEST066759001	FALSE	FALSE	FALSE	Not INV
SMEST066760002.1	0.00153414	0	0.00176173	smed_chr1	13014425	13017710	3286	+	AUGUSTUS	mRNA	0.52	NA	SMESG000066760.1	SMEST066760002	TRUE	FALSE	FALSE	inv1
SMEST066762001.1	0.0120831	0.0163813	0.0165469	smed_chr1	13031945	13033589	1645	+	AUGUSTUS	mRNA	0.07	NA	SMESG000066762.1	SMEST066762001	TRUE	FALSE	FALSE	inv1
SMEST066771002.1	0.00503962	0.0194636	0.0104026	smed_chr1	13078775	13091790	13016	+	AUGUSTUS	mRNA	0.26	NA	SMESG000066771.1	SMEST066771002	TRUE	FALSE	FALSE	inv1
SMEST066775001.1	0.00157604	0.0107749	0.00461946	smed_chr1	13150304	13169207	18904	-	AUGUSTUS	mRNA	0.16	NA	SMESG000066775.1	SMEST066775001	TRUE	FALSE	FALSE	inv1
SMEST066780003.1	0.00169779	0.00626308	0.00264042	smed_chr1	13224806	13225857	1052	-	AUGUSTUS	mRNA	0.03	NA	SMESG000066780.1	SMEST066780003	TRUE	FALSE	FALSE	inv1
SMEST066782001.1	0.0135139	0.00415514	0.0124297	smed_chr1	13234985	13235799	815	+	AUGUSTUS	mRNA	0.17	NA	SMESG000066782.1	SMEST066782001	TRUE	FALSE	FALSE	inv1
SMEST066785001.1	0.001	0.0102274	0.00454483	smed_chr1	13262761	13270347	7587	-	AUGUSTUS	mRNA	0.19	NA	SMESG000066785.1	SMEST066785001	TRUE	FALSE	FALSE	inv1
SMEST066797001.1	0	0	0	smed_chr1	13305405	13325498	20094	+	AUGUSTUS	mRNA	0.02	NA	SMESG000066797.1	SMEST066797001	TRUE	FALSE	FALSE	inv1
SMEST066798001.1	0	0	0	smed_chr1	13332925	13333477	553	-	AUGUSTUS	mRNA	0.21	NA	SMESG000066798.1	SMEST066798001	TRUE	FALSE	FALSE	inv1
SMEST066803001.1	0	0	0	smed_chr1	13358555	13361257	2703	-	AUGUSTUS	mRNA	0.07	NA	SMESG000066803.1	SMEST066803001	TRUE	FALSE	FALSE	inv1
SMEST066806001.1	0.0369533	0.0156256	0.0375817	smed_chr1	13391985	13395960	3976	+	AUGUSTUS	mRNA	0.06	NA	SMESG000066806.1	SMEST066806001	TRUE	FALSE	FALSE	inv1
SMEST066808001.1	0	0.0105598	0.00301628	smed_chr1	13420195	13443557	23363	+	AUGUSTUS	mRNA	0.25	NA	SMESG000066808.1	SMEST066808001	TRUE	FALSE	FALSE	inv1
SMEST066809004.1	0.00228891	0.00932172	0.0043309	smed_chr1	13447507	13458067	10561	-	AUGUSTUS	mRNA	0.01	NA	SMESG000066809.1	SMEST066809004	TRUE	FALSE	FALSE	inv1
SMEST066810001.1	0	0	0	smed_chr1	13483399	13484099	701	+	AUGUSTUS	mRNA	0.17	NA	SMESG000066810.1	SMEST066810001	TRUE	FALSE	FALSE	inv1
SMEST066813001.1	0.00080732	0.00295858	0.0011352	smed_chr1	13495995	13498311	2317	-	AUGUSTUS	mRNA	0.03	NA	SMESG000066813.1	SMEST066813001	TRUE	FALSE	FALSE	inv1
SMEST066814001.1	0.00120919	0	0.000862813	smed_chr1	13511758	13561981	50224	-	AUGUSTUS	mRNA	0.1	NA	SMESG000066814.1	SMEST066814001	TRUE	FALSE	FALSE	inv1
SMEST066820001.1	0	0	0	smed_chr1	13616669	13617915	1247	+	AUGUSTUS	mRNA	0.23	NA	SMESG000066820.1	SMEST066820001	TRUE	FALSE	FALSE	inv1
SMEST066824001.1	0	0	0	smed_chr1	13630569	13631290	722	+	AUGUSTUS	mRNA	0.19	NA	SMESG000066824.1	SMEST066824001	TRUE	FALSE	FALSE	inv1
SMEST066830001.1	0	0	0	smed_chr1	13717336	13718811	1476	-	AUGUSTUS	mRNA	0.03	NA	SMESG000066830.1	SMEST066830001	TRUE	FALSE	FALSE	inv1
SMEST066831001.1	0	0	0	smed_chr1	13722559	13723794	1236	+	AUGUSTUS	mRNA	0.41	NA	SMESG000066831.1	SMEST066831001	TRUE	FALSE	FALSE	inv1
SMEST066833001.1	0	0	0	smed_chr1	13734839	13735560	722	+	AUGUSTUS	mRNA	0.11	NA	SMESG000066833.1	SMEST066833001	TRUE	FALSE	FALSE	inv1
SMEST066840001.1	0.003359	0.00308801	0.00428725	smed_chr1	13803079	13807194	4116	+	AUGUSTUS	mRNA	0.17	NA	SMESG000066840.1	SMEST066840001	TRUE	FALSE	FALSE	inv1
SMEST066841001.1	0	0.00716423	0.00208189	smed_chr1	13821959	13823746	1788	+	AUGUSTUS	mRNA	0.42	NA	SMESG000066841.1	SMEST066841001	TRUE	FALSE	FALSE	inv1
SMEST066843001.1	0.00290698	0.0133932	0.00648789	smed_chr1	13860829	13861426	598	+	AUGUSTUS	mRNA	0.17	NA	SMESG000066843.1	SMEST066843001	TRUE	FALSE	FALSE	inv1
SMEST066844001.1	0.00165472	0.026175	0.00706298	smed_chr1	13867159	13876779	9621	+	AUGUSTUS	mRNA	0.6	NA	SMESG000066844.1	SMEST066844001	TRUE	FALSE	FALSE	inv1
SMEST066846001.1	0.0100168	0.0379828	0.0260452	smed_chr1	13879999	13880475	477	+	AUGUSTUS	mRNA	0.35	NA	SMESG000066846.1	SMEST066846001	TRUE	FALSE	FALSE	inv1
SMEST066847001.1	0.0017567	0.00889778	0.00421281	smed_chr1	13881899	13894571	12673	+	AUGUSTUS	mRNA	0.32	NA	SMESG000066847.1	SMEST066847001	TRUE	FALSE	FALSE	inv1
SMEST066852001.1	0.000818331	0.00600604	0.0026086	smed_chr1	13913249	13933496	20248	+	AUGUSTUS	mRNA	0.23	NA	SMESG000066852.1	SMEST066852001	TRUE	FALSE	FALSE	inv1
SMEST066854002.1	0	0.0247445	0.00654736	smed_chr1	13947140	13948461	1322	-	AUGUSTUS	mRNA	0.05	NA	SMESG000066854.1	SMEST066854002	TRUE	FALSE	FALSE	inv1
SMEST066855001.1	0	0.0067265	0.0024564	smed_chr1	13963565	14004015	40451	+	AUGUSTUS	mRNA	0.12	NA	SMESG000066855.1	SMEST066855001	TRUE	FALSE	FALSE	inv1
SMEST066858001.1	0	0	0	smed_chr1	14034652	14036267	1616	-	AUGUSTUS	mRNA	0.07	NA	SMESG000066858.1	SMEST066858001	TRUE	FALSE	FALSE	inv1
SMEST066861001.1	0	0.0156527	0.00455421	smed_chr1	14059896	14067927	8032	-	AUGUSTUS	mRNA	0.06	NA	SMESG000066861.1	SMEST066861001	TRUE	FALSE	FALSE	inv1
SMEST066862001.1	0	0	0	smed_chr1	14069595	14073818	4224	+	AUGUSTUS	mRNA	0.43	NA	SMESG000066862.1	SMEST066862001	TRUE	FALSE	FALSE	inv1
SMEST066864001.1	0.00234681	0.00534285	0.00411523	smed_chr1	14083449	14086737	3289	-	AUGUSTUS	mRNA	0.09	NA	SMESG000066864.1	SMEST066864001	TRUE	FALSE	FALSE	inv1
SMEST066865001.1	0	0.00643781	0.00243427	smed_chr1	14086858	14088217	1360	-	AUGUSTUS	mRNA	0.09	NA	SMESG000066865.1	SMEST066865001	TRUE	FALSE	FALSE	inv1
SMEST066886001.1	0	0	0	smed_chr1	14191325	14193005	1681	+	AUGUSTUS	mRNA	0.12	NA	SMESG000066886.1	SMEST066886001	TRUE	FALSE	FALSE	inv1
SMEST004187002.1	0.00186858	0.00809724	0.00283286	smed_chr1	14288584	14292823	4240	+	AUGUSTUS	mRNA	0.15	NA	SMESG000004187.1	SMEST004187002	TRUE	FALSE	FALSE	inv1
SMEST004000004.1	0.00380042	0.00699102	0.00573244	smed_chr1	14319781	14345516	25736	-	AUGUSTUS	mRNA	0.01	NA	SMESG000004000.1	SMEST004000004	TRUE	FALSE	FALSE	inv1
SMEST004055001.1	0.0167569	0.0262954	0.024871	smed_chr1	14393134	14394650	1517	+	AUGUSTUS	mRNA	0.4	NA	SMESG000004055.1	SMEST004055001	TRUE	FALSE	FALSE	inv1
SMEST004138001.1	0.000859661	0.00679699	0.00283286	smed_chr1	14475744	14511485	35742	+	AUGUSTUS	mRNA	0.08	NA	SMESG000004138.1	SMEST004138001	TRUE	FALSE	FALSE	inv1
SMEST004141001.1	0.00223769	0.00680277	0.00390042	smed_chr1	14528901	14551556	22656	-	AUGUSTUS	mRNA	0.19	NA	SMESG000004141.1	SMEST004141001	TRUE	FALSE	FALSE	inv1
SMEST004147001.1	0	0.0108305	0.00330164	smed_chr1	14583744	14585501	1758	+	AUGUSTUS	mRNA	0.51	NA	SMESG000004147.1	SMEST004147001	TRUE	FALSE	FALSE	inv1
SMEST004148001.1	0.00111732	0.00443133	0.00272261	smed_chr1	14585635	14586856	1222	-	AUGUSTUS	mRNA	0.23	NA	SMESG000004148.1	SMEST004148001	TRUE	FALSE	FALSE	inv1
SMEST004159001.1	0.00399468	0.0150759	0.0088741	smed_chr1	14637678	14639686	2009	-	AUGUSTUS	mRNA	0.06	NA	SMESG000004159.1	SMEST004159001	TRUE	FALSE	FALSE	inv1
SMEST004163001.1	0.00442479	0.0317508	0.0157233	smed_chr1	14671464	14672268	805	+	AUGUSTUS	mRNA	0.53	NA	SMESG000004163.1	SMEST004163001	TRUE	FALSE	FALSE	inv1
SMEST004164001.1	0.00206541	0.0329271	0.0113928	smed_chr1	14672324	14674786	2463	+	AUGUSTUS	mRNA	0.43	NA	SMESG000004164.1	SMEST004164001	TRUE	FALSE	FALSE	inv1
SMEST004166001.1	0.00177646	0.00667784	0.00430598	smed_chr1	14674813	14689616	14804	-	AUGUSTUS	mRNA	0.08	NA	SMESG000004166.1	SMEST004166001	TRUE	FALSE	FALSE	inv1
SMEST004171001.1	0	0.0100001	0.00198728	smed_chr1	14727093	14728095	1003	+	AUGUSTUS	mRNA	0.38	NA	SMESG000004171.1	SMEST004171001	TRUE	FALSE	FALSE	inv1
SMEST004174001.1	0.000938527	0	0.0015528	smed_chr1	14745553	14748055	2503	-	AUGUSTUS	mRNA	0.03	NA	SMESG000004174.1	SMEST004174001	TRUE	FALSE	FALSE	inv1
SMEST004184001.1	0.00215983	0.0116507	0.00491735	smed_chr1	14819473	14823387	3915	+	AUGUSTUS	mRNA	0.07	NA	SMESG000004184.1	SMEST004184001	TRUE	FALSE	FALSE	inv1
SMEST004185001.1	0.00327511	0	0.00369004	smed_chr1	14825903	14834062	8160	+	AUGUSTUS	mRNA	0.16	NA	SMESG000004185.1	SMEST004185001	TRUE	FALSE	FALSE	inv1
SMEST004186001.1	0	0.00737711	0.00198207	smed_chr1	14834123	14851513	17391	+	AUGUSTUS	mRNA	0.29	NA	SMESG000004186.1	SMEST004186001	TRUE	FALSE	FALSE	inv1
SMEST004188001.1	0	0.0145636	0.00546448	smed_chr1	14864413	14864942	530	+	AUGUSTUS	mRNA	0.26	NA	SMESG000004188.1	SMEST004188001	TRUE	FALSE	FALSE	inv1
SMEST004190002.1	0	0	0	smed_chr1	14893893	14912778	18886	+	AUGUSTUS	mRNA	0.02	NA	SMESG000004190.1	SMEST004190002	TRUE	FALSE	FALSE	inv1
SMEST004193001.1	0	0	0	smed_chr1	14935412	14936785	1374	-	AUGUSTUS	mRNA	0.11	NA	SMESG000004193.1	SMEST004193001	TRUE	FALSE	FALSE	inv1
SMEST004195001.1	0	0	0	smed_chr1	14945700	14946465	766	-	AUGUSTUS	mRNA	0.24	NA	SMESG000004195.1	SMEST004195001	TRUE	FALSE	FALSE	inv1
SMEST004196001.1	0.00516353	0.019609	0.0102564	smed_chr1	14952893	14953294	402	+	AUGUSTUS	mRNA	0.1	NA	SMESG000004196.1	SMEST004196001	TRUE	FALSE	FALSE	inv1
SMEST004200001.1	0.00107191	0.0132211	0.00473015	smed_chr1	14973263	15003405	30143	+	AUGUSTUS	mRNA	0.76	NA	SMESG000004200.1	SMEST004200001	TRUE	FALSE	FALSE	inv1
SMEST004201001.1	0	0.0236613	0.00614439	smed_chr1	15003453	15010823	7371	+	AUGUSTUS	mRNA	0.5	NA	SMESG000004201.1	SMEST004201001	TRUE	FALSE	FALSE	inv1
SMEST004207001.1	0	0	0	smed_chr1	15033583	15034849	1267	+	AUGUSTUS	mRNA	0.28	NA	SMESG000004207.1	SMEST004207001	TRUE	FALSE	FALSE	inv1
SMEST004210001.1	0.000781759	0.0185099	0.00484848	smed_chr1	15048133	15063093	14961	+	AUGUSTUS	mRNA	0.32	NA	SMESG000004210.1	SMEST004210001	TRUE	FALSE	FALSE	inv1
SMEST004213001.1	0.00825967	0.00838583	0.00972447	smed_chr1	15085891	15087375	1485	-	AUGUSTUS	mRNA	0.11	NA	SMESG000004213.1	SMEST004213001	TRUE	FALSE	FALSE	inv1
SMEST004216002.1	0	0	0	smed_chr1	15105193	15106688	1496	+	AUGUSTUS	mRNA	0.11	NA	SMESG000004216.1	SMEST004216002	TRUE	FALSE	FALSE	inv1
SMEST004218001.1	0.00430006	0.0212028	0.00863422	smed_chr1	15121761	15132845	11085	-	AUGUSTUS	mRNA	0.04	NA	SMESG000004218.1	SMEST004218001	TRUE	FALSE	FALSE	inv1
SMEST004219001.1	0.00158646	0.00585369	0.00265957	smed_chr1	15156999	15159191	2193	+	AUGUSTUS	mRNA	0.23	NA	SMESG000004219.1	SMEST004219001	TRUE	FALSE	FALSE	inv1
SMEST003990003.1	0	0.0106574	0.00282844	smed_chr1	15163310	15172351	9042	-	AUGUSTUS	mRNA	0.03	NA	SMESG000003990.1	SMEST003990003	TRUE	FALSE	FALSE	inv1
SMEST003991001.1	0.0046368	0.0202441	0.0101822	smed_chr1	15174859	15176030	1172	+	AUGUSTUS	mRNA	0.1	NA	SMESG000003991.1	SMEST003991001	TRUE	FALSE	FALSE	inv1
SMEST003992001.1	0.00718784	0.0144409	0.0112994	smed_chr1	15198269	15199181	913	-	AUGUSTUS	mRNA	0.14	NA	SMESG000003992.1	SMEST003992001	TRUE	FALSE	FALSE	inv1
SMEST003993001.1	0.00316456	0	0.00435624	smed_chr1	15208599	15209811	1213	+	AUGUSTUS	mRNA	0.15	NA	SMESG000003993.1	SMEST003993001	TRUE	FALSE	FALSE	inv1
SMEST003997001.1	0	0	0	smed_chr1	15231439	15232905	1467	+	AUGUSTUS	mRNA	0.24	NA	SMESG000003997.1	SMEST003997001	TRUE	FALSE	FALSE	inv1
SMEST048697001.1	0	0	0	smed_chr1	15305963	15306427	465	+	AUGUSTUS	mRNA	0.06	NA	SMESG000048697.1	SMEST048697001	TRUE	FALSE	FALSE	inv1
SMEST048698001.1	0	0	0	smed_chr1	15306523	15307549	1027	+	AUGUSTUS	mRNA	0.28	NA	SMESG000048698.1	SMEST048698001	TRUE	FALSE	FALSE	inv1
SMEST048692001.1	0	0	0	smed_chr1	15393303	15394406	1104	+	AUGUSTUS	mRNA	0.06	NA	SMESG000048692.1	SMEST048692001	TRUE	FALSE	FALSE	inv1
SMEST048693002.1	0	0	0	smed_chr1	15395442	15405425	9984	-	AUGUSTUS	mRNA	0.02	NA	SMESG000048693.1	SMEST048693002	TRUE	FALSE	FALSE	inv1
SMEST048694001.1	0	0	0	smed_chr1	15429781	15430805	1025	-	AUGUSTUS	mRNA	0.11	NA	SMESG000048694.1	SMEST048694001	TRUE	FALSE	FALSE	inv1
SMEST004009001.1	0.000659848	0	0.00110814	smed_chr1	15439774	15460366	20593	-	AUGUSTUS	mRNA	0.07	NA	SMESG000004009.1	SMEST004009001	TRUE	FALSE	FALSE	inv1
SMEST004014001.1	0.00185701	0.0297069	0.00868268	smed_chr1	15476654	15478282	1629	+	AUGUSTUS	mRNA	0.1	NA	SMESG000004014.1	SMEST004014001	TRUE	FALSE	FALSE	inv1
SMEST004026001.1	0	0	0	smed_chr1	15540973	15543996	3024	-	AUGUSTUS	mRNA	0.08	NA	SMESG000004026.1	SMEST004026001	TRUE	FALSE	FALSE	inv1
SMEST004029001.1	0	0.0211282	0.0059125	smed_chr1	15568754	15585816	17063	+	AUGUSTUS	mRNA	0.1	NA	SMESG000004029.1	SMEST004029001	TRUE	FALSE	FALSE	inv1
SMEST004031001.1	0.000764916	0.00898214	0.00311388	smed_chr1	15609148	15628816	19669	-	AUGUSTUS	mRNA	0.06	NA	SMESG000004031.1	SMEST004031001	TRUE	FALSE	FALSE	inv1
SMEST004032001.1	0	0.019609	0.00723066	smed_chr1	15633302	15633806	505	-	AUGUSTUS	mRNA	0.11	NA	SMESG000004032.1	SMEST004032001	TRUE	FALSE	FALSE	inv1
SMEST004036001.1	0	0	0	smed_chr1	15649694	15650206	513	-	AUGUSTUS	mRNA	0.07	NA	SMESG000004036.1	SMEST004036001	TRUE	FALSE	FALSE	inv1
SMEST004039001.1	0	0	0	smed_chr1	15679146	15681073	1928	-	AUGUSTUS	mRNA	0.01	NA	SMESG000004039.1	SMEST004039001	TRUE	FALSE	FALSE	inv1
SMEST004045001.1	0	0	0	smed_chr1	15744266	15754083	9818	-	AUGUSTUS	mRNA	0.01	NA	SMESG000004045.1	SMEST004045001	TRUE	FALSE	FALSE	inv1
SMEST004048001.1	0	0	0	smed_chr1	15764142	15764623	482	-	AUGUSTUS	mRNA	0.11	NA	SMESG000004048.1	SMEST004048001	TRUE	FALSE	FALSE	inv1
SMEST004049001.1	0	0.00588816	0.00150732	smed_chr1	15764741	15774613	9873	+	AUGUSTUS	mRNA	0.4	NA	SMESG000004049.1	SMEST004049001	TRUE	FALSE	FALSE	inv1
SMEST004060001.1	0.00158144	0.0192937	0.00751366	smed_chr1	15824381	15845545	21165	+	AUGUSTUS	mRNA	0.06	NA	SMESG000004060.1	SMEST004060001	TRUE	FALSE	FALSE	inv1
SMEST004062001.1	0.00405955	0	0.00359066	smed_chr1	15859261	15861376	2116	+	AUGUSTUS	mRNA	0.21	NA	SMESG000004062.1	SMEST004062001	TRUE	FALSE	FALSE	inv1
SMEST004064001.1	0	0	0	smed_chr1	15876184	15880283	4100	-	AUGUSTUS	mRNA	0.03	NA	SMESG000004064.1	SMEST004064001	TRUE	FALSE	FALSE	inv1
SMEST004065001.1	0.00261723	0	0.00191718	smed_chr1	15884951	15904508	19558	+	AUGUSTUS	mRNA	0.28	NA	SMESG000004065.1	SMEST004065001	TRUE	FALSE	FALSE	inv1
SMEST004071002.1	0	0.00650763	0.00111259	smed_chr1	15905109	15916603	11495	-	AUGUSTUS	mRNA	0.19	NA	SMESG000004071.1	SMEST004071002	TRUE	FALSE	FALSE	inv1
SMEST004072001.1	0	0.0138253	0.00307692	smed_chr1	15916655	15917243	589	-	AUGUSTUS	mRNA	0.21	NA	SMESG000004072.1	SMEST004072001	TRUE	FALSE	FALSE	inv1
SMEST004074001.1	0	0	0	smed_chr1	15948928	15950123	1196	-	AUGUSTUS	mRNA	0.32	NA	SMESG000004074.1	SMEST004074001	TRUE	FALSE	FALSE	inv1
SMEST004083001.1	0	0	0	smed_chr1	15972442	15973093	652	-	AUGUSTUS	mRNA	0.06	NA	SMESG000004083.1	SMEST004083001	TRUE	FALSE	FALSE	inv1
SMEST004091002.1	0	0	0	smed_chr1	16041848	16043043	1196	-	AUGUSTUS	mRNA	0.06	NA	SMESG000004091.1	SMEST004091002	TRUE	FALSE	FALSE	inv1
SMEST004098001.1	0	0	0	smed_chr1	16065400	16066053	654	-	AUGUSTUS	mRNA	0.11	NA	SMESG000004098.1	SMEST004098001	TRUE	FALSE	FALSE	inv1
SMEST004103001.1	0	0.00578038	0.0021725	smed_chr1	16092253	16093403	1151	-	AUGUSTUS	mRNA	0.07	NA	SMESG000004103.1	SMEST004103001	TRUE	FALSE	FALSE	inv1
SMEST004109001.1	0	0	0	smed_chr1	16142131	16142837	707	+	AUGUSTUS	mRNA	0.27	NA	SMESG000004109.1	SMEST004109001	TRUE	FALSE	FALSE	inv1
SMEST004110001.1	0	0	0	smed_chr1	16151826	16152733	908	-	AUGUSTUS	mRNA	0.5	NA	SMESG000004110.1	SMEST004110001	TRUE	FALSE	FALSE	inv1
SMEST004112002.1	0	0	0	smed_chr1	16160814	16172243	11430	-	AUGUSTUS	mRNA	0.15	NA	SMESG000004112.1	SMEST004112002	TRUE	FALSE	FALSE	inv1
SMEST004117001.1	0	0	0	smed_chr1	16235111	16235906	796	+	AUGUSTUS	mRNA	0.24	NA	SMESG000004117.1	SMEST004117001	TRUE	FALSE	FALSE	inv1
SMEST004118002.1	0	0	0	smed_chr1	16253213	16264843	11631	-	AUGUSTUS	mRNA	0.02	NA	SMESG000004118.1	SMEST004118002	TRUE	FALSE	FALSE	inv1
SMEST004121001.1	0	0	0	smed_chr1	16290391	16302100	11710	+	AUGUSTUS	mRNA	0.01	NA	SMESG000004121.1	SMEST004121001	TRUE	FALSE	FALSE	inv1
SMEST004126002.1	0.000241468	0.0120225	0.00345583	smed_chr1	16338180	16364533	26354	-	AUGUSTUS	mRNA	0.12	NA	SMESG000004126.1	SMEST004126002	TRUE	FALSE	FALSE	inv1
SMEST004130001.1	0	0	0	smed_chr1	16414401	16417185	2785	+	AUGUSTUS	mRNA	0.14	NA	SMESG000004130.1	SMEST004130001	TRUE	FALSE	FALSE	inv1
SMEST004134001.1	0	0.0165753	0.00345026	smed_chr1	16438601	16439312	712	+	AUGUSTUS	mRNA	0.57	NA	SMESG000004134.1	SMEST004134001	TRUE	FALSE	FALSE	inv1
SMEST004135001.1	0.00128599	0.0108468	0.00384518	smed_chr1	16459621	16469403	9783	-	AUGUSTUS	mRNA	0.11	NA	SMESG000004135.1	SMEST004135001	TRUE	FALSE	FALSE	inv1
SMEST044132001.1	0.00102215	0.00841524	0.00336996	smed_chr1	16512601	16514245	1645	+	AUGUSTUS	mRNA	0.05	NA	SMESG000044132.1	SMEST044132001	TRUE	FALSE	FALSE	inv1
SMEST044130001.1	0	0	0	smed_chr1	16540751	16541413	663	-	AUGUSTUS	mRNA	0.5	NA	SMESG000044130.1	SMEST044130001	TRUE	FALSE	FALSE	inv1
SMEST044116001.1	0	0	0	smed_chr1	16660196	16660743	548	-	AUGUSTUS	mRNA	0.21	NA	SMESG000044116.1	SMEST044116001	TRUE	FALSE	FALSE	inv1
SMEST044140001.1	0.00185989	0.0141514	0.00573614	smed_chr1	16692801	16693682	882	+	AUGUSTUS	mRNA	0.2	NA	SMESG000044140.1	SMEST044140001	TRUE	FALSE	FALSE	inv1
SMEST044136004.1	0.000497512	0.00745348	0.00295086	smed_chr1	16717991	16727030	9040	+	AUGUSTUS	mRNA	0.02	NA	SMESG000044136.1	SMEST044136004	TRUE	FALSE	FALSE	inv1
SMEST044135001.1	0.00322581	0.0137619	0.00682594	smed_chr1	16740141	16741579	1439	+	AUGUSTUS	mRNA	0.04	NA	SMESG000044135.1	SMEST044135001	TRUE	FALSE	FALSE	inv1
SMEST039522001.1	0	0.0144932	0.00506842	smed_chr1	16837484	16838178	695	+	AUGUSTUS	mRNA	0.22	NA	SMESG000039522.1	SMEST039522001	TRUE	FALSE	FALSE	inv1
SMEST039523001.1	0	0.00470221	0.00152362	smed_chr1	16838184	16839796	1613	-	AUGUSTUS	mRNA	0.33	NA	SMESG000039523.1	SMEST039523001	TRUE	FALSE	FALSE	inv1
SMEST039526001.1	0.00196593	0.0252833	0.00940071	smed_chr1	16872689	16881016	8328	-	AUGUSTUS	mRNA	0.08	NA	SMESG000039526.1	SMEST039526001	TRUE	FALSE	FALSE	inv1
SMEST039528001.1	0	0.00703817	0.00205603	smed_chr1	16881831	16893556	11726	-	AUGUSTUS	mRNA	0.04	NA	SMESG000039528.1	SMEST039528001	TRUE	FALSE	FALSE	inv1
SMEST039529001.1	0	0.00791564	0.00174317	smed_chr1	16900221	16905846	5626	-	AUGUSTUS	mRNA	0.11	NA	SMESG000039529.1	SMEST039529001	TRUE	FALSE	FALSE	inv1
SMEST039534001.1	0.00172811	0.0199127	0.00787402	smed_chr1	16940344	16941412	1069	+	AUGUSTUS	mRNA	0.06	NA	SMESG000039534.1	SMEST039534001	TRUE	FALSE	FALSE	inv1
SMEST039535001.1	0	0.0185052	0.00472089	smed_chr1	16945698	16967286	21589	-	AUGUSTUS	mRNA	0.07	NA	SMESG000039535.1	SMEST039535001	TRUE	FALSE	FALSE	inv1
SMEST039544001.1	0	0	0	smed_chr1	16991817	16992566	750	-	AUGUSTUS	mRNA	0.08	NA	SMESG000039544.1	SMEST039544001	TRUE	FALSE	FALSE	inv1
SMEST039545001.1	0.00591525	0.00482996	0.00768447	smed_chr1	16998812	17005506	6695	-	AUGUSTUS	mRNA	0.24	NA	SMESG000039545.1	SMEST039545001	TRUE	FALSE	FALSE	inv1
SMEST037020001.1	0.00382166	0.00710906	0.00643259	smed_chr1	17053660	17083154	29495	+	AUGUSTUS	mRNA	0.07	NA	SMESG000037020.1	SMEST037020001	TRUE	FALSE	FALSE	inv1
SMEST037031001.1	0	0.0156909	0.00376106	smed_chr1	17083204	17085772	2569	-	AUGUSTUS	mRNA	0.11	NA	SMESG000037031.1	SMEST037031001	TRUE	FALSE	FALSE	inv1
SMEST037019002.1	0.000944436	0.0114725	0.00391645	smed_chr1	17178781	17218832	40052	-	AUGUSTUS	mRNA	0.11	NA	SMESG000037019.1	SMEST037019002	TRUE	FALSE	FALSE	inv1
SMEST037022001.1	0.00283621	0.011101	0.00616523	smed_chr1	17241977	17246032	4056	-	AUGUSTUS	mRNA	0.27	NA	SMESG000037022.1	SMEST037022001	TRUE	FALSE	FALSE	inv1
SMEST037024001.1	0.000905524	0.0103094	0.00375696	smed_chr1	17271400	17274138	2739	+	AUGUSTUS	mRNA	0.1	NA	SMESG000037024.1	SMEST037024001	TRUE	FALSE	FALSE	inv1
SMEST037028001.1	0	0.00480771	0.00161996	smed_chr1	17301900	17303500	1601	+	AUGUSTUS	mRNA	0.46	NA	SMESG000037028.1	SMEST037028001	TRUE	FALSE	FALSE	inv1
SMEST037030001.1	0	0	0	smed_chr1	17310120	17333684	23565	+	AUGUSTUS	mRNA	0.2	NA	SMESG000037030.1	SMEST037030001	TRUE	FALSE	FALSE	inv1
SMEST037035001.1	0	0	0	smed_chr1	17353350	17355413	2064	+	AUGUSTUS	mRNA	0.14	NA	SMESG000037035.1	SMEST037035001	TRUE	FALSE	FALSE	inv1
SMEST037036002.1	0	0	0	smed_chr1	17358989	17361722	2734	-	AUGUSTUS	mRNA	0.03	NA	SMESG000037036.1	SMEST037036002	TRUE	FALSE	FALSE	inv1
SMEST037044001.1	0	0	0	smed_chr1	17419010	17420585	1576	+	AUGUSTUS	mRNA	0.13	NA	SMESG000037044.1	SMEST037044001	TRUE	FALSE	FALSE	inv1
SMEST037047001.1	0	0	0	smed_chr1	17457107	17459845	2739	-	AUGUSTUS	mRNA	0.08	NA	SMESG000037047.1	SMEST037047001	TRUE	FALSE	FALSE	inv1
SMEST037051001.1	0	0	0	smed_chr1	17496253	17498110	1858	+	AUGUSTUS	mRNA	0.06	NA	SMESG000037051.1	SMEST037051001	TRUE	FALSE	FALSE	inv1
SMEST037063001.1	0.0030399	0.00982011	0.00515233	smed_chr1	17551253	17553309	2057	+	AUGUSTUS	mRNA	0.02	NA	SMESG000037063.1	SMEST037063001	TRUE	FALSE	FALSE	inv1
SMEST037066001.1	0	0	0	smed_chr1	17565278	17566105	828	-	AUGUSTUS	mRNA	0.01	NA	SMESG000037066.1	SMEST037066001	TRUE	FALSE	FALSE	inv1
SMEST037067001.1	0	0	0	smed_chr1	17568393	17569428	1036	+	AUGUSTUS	mRNA	0.08	NA	SMESG000037067.1	SMEST037067001	TRUE	FALSE	FALSE	inv1
SMEST037071001.1	0	0	0	smed_chr1	17597031	17597845	815	-	AUGUSTUS	mRNA	0.05	NA	SMESG000037071.1	SMEST037071001	TRUE	FALSE	FALSE	inv1
SMEST008450001.1	0	0	0	smed_chr1	17638476	17639511	1036	+	AUGUSTUS	mRNA	0.06	NA	SMESG000008450.1	SMEST008450001	TRUE	FALSE	FALSE	inv1
SMEST008494001.1	0	0	0	smed_chr1	17667036	17668548	1513	-	AUGUSTUS	mRNA	0.04	NA	SMESG000008494.1	SMEST008494001	TRUE	FALSE	FALSE	inv1
SMEST008431001.1	0	0	0	smed_chr1	17784235	17785128	894	-	AUGUSTUS	mRNA	0.04	NA	SMESG000008431.1	SMEST008431001	TRUE	FALSE	FALSE	inv1
SMEST008433001.1	0	0	0	smed_chr1	17802136	17803021	886	+	AUGUSTUS	mRNA	0.29	NA	SMESG000008433.1	SMEST008433001	TRUE	FALSE	FALSE	inv1
SMEST008447001.1	0	0	0	smed_chr1	17934831	17936318	1488	-	AUGUSTUS	mRNA	0.05	NA	SMESG000008447.1	SMEST008447001	TRUE	FALSE	FALSE	inv1
SMEST008452001.1	0	0	0	smed_chr1	17961446	17962329	884	+	AUGUSTUS	mRNA	0.31	NA	SMESG000008452.1	SMEST008452001	TRUE	FALSE	FALSE	inv1
SMEST008453001.1	0	0	0	smed_chr1	17978931	17981628	2698	-	AUGUSTUS	mRNA	0.03	NA	SMESG000008453.1	SMEST008453001	TRUE	FALSE	FALSE	inv1
SMEST008460001.1	0.00146437	0.0122238	0.00518524	smed_chr1	18022006	18041559	19554	+	AUGUSTUS	mRNA	0.2	NA	SMESG000008460.1	SMEST008460001	TRUE	FALSE	FALSE	inv1
SMEST008462001.1	0	0	0	smed_chr1	18041877	18042318	442	-	AUGUSTUS	mRNA	0.23	NA	SMESG000008462.1	SMEST008462001	TRUE	FALSE	FALSE	inv1
SMEST008465002.1	0.000475964	0.00378789	0.0016351	smed_chr1	18075204	18086912	11709	-	AUGUSTUS	mRNA	0.11	NA	SMESG000008465.1	SMEST008465002	TRUE	FALSE	FALSE	inv1
SMEST008469001.1	0	0	0	smed_chr1	18111071	18112332	1262	-	AUGUSTUS	mRNA	0.07	NA	SMESG000008469.1	SMEST008469001	TRUE	FALSE	FALSE	inv1
SMEST008493001.1	0	0	0	smed_chr1	18249316	18250432	1117	-	AUGUSTUS	mRNA	0.04	NA	SMESG000008493.1	SMEST008493001	TRUE	FALSE	FALSE	inv1
SMEST008497001.1	0.00175953	0	0.00154162	smed_chr1	18275610	18287346	11737	+	AUGUSTUS	mRNA	0.2	NA	SMESG000008497.1	SMEST008497001	TRUE	FALSE	FALSE	inv1
SMEST008500001.1	0	0.00655026	0.0015361	smed_chr1	18287349	18288592	1244	-	AUGUSTUS	mRNA	0.18	NA	SMESG000008500.1	SMEST008500001	TRUE	FALSE	FALSE	inv1
SMEST008503001.1	0	0.018751	0.00520833	smed_chr1	18298300	18303711	5412	+	AUGUSTUS	mRNA	0.12	NA	SMESG000008503.1	SMEST008503001	TRUE	FALSE	FALSE	inv1
SMEST008512001.1	0.00110416	0.00165472	0.00120227	smed_chr1	18329300	18360592	31293	+	AUGUSTUS	mRNA	0.31	NA	SMESG000008512.1	SMEST008512001	TRUE	FALSE	FALSE	inv1
SMEST008297001.1	0	0	0	smed_chr1	18405392	18406642	1251	-	AUGUSTUS	mRNA	0.06	NA	SMESG000008297.1	SMEST008297001	TRUE	FALSE	FALSE	inv1
SMEST008305002.1	0.00224652	0	0.00261523	smed_chr1	18446270	18476782	30513	+	AUGUSTUS	mRNA	0.07	NA	SMESG000008305.1	SMEST008305002	TRUE	FALSE	FALSE	inv1
SMEST008310001.1	0.000569044	0.00643781	0.00183706	smed_chr1	18490837	18533742	42906	-	AUGUSTUS	mRNA	0.01	NA	SMESG000008310.1	SMEST008310001	TRUE	FALSE	FALSE	inv1
SMEST008312001.1	0.00136654	0.0037855	0.00290577	smed_chr1	18540906	18554213	13308	+	AUGUSTUS	mRNA	0.17	NA	SMESG000008312.1	SMEST008312001	TRUE	FALSE	FALSE	inv1
SMEST008313001.1	0.00303491	0.02191	0.00933588	smed_chr1	18558158	18564968	6811	-	AUGUSTUS	mRNA	0.21	NA	SMESG000008313.1	SMEST008313001	TRUE	FALSE	FALSE	inv1
SMEST008315001.1	0.00396171	0.0145459	0.006396	smed_chr1	18568446	18578688	10243	+	AUGUSTUS	mRNA	0.1	NA	SMESG000008315.1	SMEST008315001	TRUE	FALSE	FALSE	inv1
SMEST008316001.1	0	0.0271933	0.00783801	smed_chr1	18586224	18587138	915	-	AUGUSTUS	mRNA	0.17	NA	SMESG000008316.1	SMEST008316001	TRUE	FALSE	FALSE	inv1
SMEST008317001.1	0	0.0101696	0.00344265	smed_chr1	18594524	18602428	7905	-	AUGUSTUS	mRNA	0.03	NA	SMESG000008317.1	SMEST008317001	TRUE	FALSE	FALSE	inv1
SMEST008326001.1	0.000679425	0.0123409	0.00483596	smed_chr1	18667446	18682327	14882	+	AUGUSTUS	mRNA	0.16	NA	SMESG000008326.1	SMEST008326001	TRUE	FALSE	FALSE	inv1
SMEST008327001.1	0.00127877	0	0.000928505	smed_chr1	18683936	18702465	18530	+	AUGUSTUS	mRNA	0.19	NA	SMESG000008327.1	SMEST008327001	TRUE	FALSE	FALSE	inv1
SMEST008328001.1	0.00299252	0.0247445	0.00787402	smed_chr1	18706239	18707538	1300	-	AUGUSTUS	mRNA	0.07	NA	SMESG000008328.1	SMEST008328001	TRUE	FALSE	FALSE	inv1
SMEST008335001.1	0.00622626	0.0116583	0.00676144	smed_chr1	18760202	18769608	9407	-	AUGUSTUS	mRNA	0.02	NA	SMESG000008335.1	SMEST008335001	TRUE	FALSE	FALSE	inv1
SMEST008336001.1	0	0	0	smed_chr1	18775086	18775831	746	+	AUGUSTUS	mRNA	0.12	NA	SMESG000008336.1	SMEST008336001	TRUE	FALSE	FALSE	inv1
SMEST008338001.1	0	0.00529103	0.00170908	smed_chr1	18801265	18802608	1344	-	AUGUSTUS	mRNA	0.2	NA	SMESG000008338.1	SMEST008338001	TRUE	FALSE	FALSE	inv1
SMEST008342001.1	0	0	0	smed_chr1	18826876	18829806	2931	+	AUGUSTUS	mRNA	0.14	NA	SMESG000008342.1	SMEST008342001	TRUE	FALSE	FALSE	inv1
SMEST008345001.1	0.0016116	0.00614758	0.00279135	smed_chr1	18851156	18858601	7446	+	AUGUSTUS	mRNA	0.4	NA	SMESG000008345.1	SMEST008345001	TRUE	FALSE	FALSE	inv1
SMEST008346001.1	0.0153122	0.00816335	0.0187361	smed_chr1	18894066	18894808	743	-	AUGUSTUS	mRNA	0.08	NA	SMESG000008346.1	SMEST008346001	TRUE	FALSE	FALSE	inv1
SMEST008351013.1	0	0	0	smed_chr1	18919713	18923408	3696	-	AUGUSTUS	mRNA	0.01	NA	SMESG000008351.1	SMEST008351013	TRUE	FALSE	FALSE	inv1
SMEST008360001.1	0.00539409	0.00587662	0.00776079	smed_chr1	18937336	18940483	3148	+	AUGUSTUS	mRNA	0.05	NA	SMESG000008360.1	SMEST008360001	TRUE	FALSE	FALSE	inv1
SMEST008374001.1	0.00137678	0.00497927	0.00325359	smed_chr1	19030483	19042861	12379	+	AUGUSTUS	mRNA	0.14	NA	SMESG000008374.1	SMEST008374001	TRUE	FALSE	FALSE	inv1
SMEST008378007.1	0.000188306	0	0.000282167	smed_chr1	19064975	19075685	10711	-	AUGUSTUS	mRNA	0.01	NA	SMESG000008378.1	SMEST008378007	TRUE	FALSE	FALSE	inv1
SMEST008380001.1	0.000777404	0.00650058	0.00267162	smed_chr1	19098257	19100655	2399	-	AUGUSTUS	mRNA	0.14	NA	SMESG000008380.1	SMEST008380001	TRUE	FALSE	FALSE	inv1
SMEST008382001.1	0.000839698	0.00735525	0.00252608	smed_chr1	19112294	19161995	49702	-	AUGUSTUS	mRNA	0.36	NA	SMESG000008382.1	SMEST008382001	TRUE	FALSE	FALSE	inv1
SMEST008384001.1	0.00121188	0.00715427	0.00299956	smed_chr1	19162044	19172065	10022	-	AUGUSTUS	mRNA	0.14	NA	SMESG000008384.1	SMEST008384001	TRUE	FALSE	FALSE	inv1
SMEST008387001.1	0.00136364	0.00511947	0.00291489	smed_chr1	19187043	19188407	1365	+	AUGUSTUS	mRNA	0.16	NA	SMESG000008387.1	SMEST008387001	TRUE	FALSE	FALSE	inv1
SMEST008405001.1	0.00346621	0.0176109	0.00795962	smed_chr1	19265364	19285065	19702	-	AUGUSTUS	mRNA	0.08	NA	SMESG000008405.1	SMEST008405001	TRUE	FALSE	FALSE	inv1
SMEST008406002.1	0.00590554	0.011321	0.00869205	smed_chr1	19326944	19346705	19762	-	AUGUSTUS	mRNA	0.1	NA	SMESG000008406.1	SMEST008406002	TRUE	FALSE	FALSE	inv1
SMEST008407001.1	0.00454203	0.0153852	0.0126582	smed_chr1	19346764	19358955	12192	-	AUGUSTUS	mRNA	0.21	NA	SMESG000008407.1	SMEST008407001	TRUE	FALSE	FALSE	inv1
SMEST008414001.1	0.00353108	0.00995039	0.00664647	smed_chr1	19378983	19412063	33081	+	AUGUSTUS	mRNA	0.18	NA	SMESG000008414.1	SMEST008414001	TRUE	FALSE	FALSE	inv1
SMEST008415001.1	0	0.00877203	0.00327332	smed_chr1	19413954	19414755	802	-	AUGUSTUS	mRNA	0.06	NA	SMESG000008415.1	SMEST008415001	TRUE	FALSE	FALSE	inv1
SMEST008416003.1	0.00133038	0	0.00243013	smed_chr1	19414863	19416040	1178	+	AUGUSTUS	mRNA	0.21	NA	SMESG000008416.1	SMEST008416003	TRUE	FALSE	FALSE	inv1
SMEST008420001.1	0.00275989	0	0.00485437	smed_chr1	19436533	19437170	638	+	AUGUSTUS	mRNA	0.13	NA	SMESG000008420.1	SMEST008420001	TRUE	FALSE	FALSE	inv1
SMEST055936001.1	0	0	0	smed_chr1	19535073	19535653	581	+	AUGUSTUS	mRNA	0.06	NA	SMESG000055936.1	SMEST055936001	TRUE	FALSE	FALSE	inv1
SMEST055935001.1	0.00496691	0	0.00583942	smed_chr1	19535685	19536725	1041	-	AUGUSTUS	mRNA	0.05	NA	SMESG000055935.1	SMEST055935001	TRUE	FALSE	FALSE	inv1
SMEST076890001.1	0.00345225	0	0.00420954	smed_chr1	19576260	19578556	2297	-	AUGUSTUS	mRNA	0.13	NA	SMESG000076890.1	SMEST076890001	TRUE	FALSE	FALSE	inv1
SMEST076946002.1	0.00195504	0.00739833	0.00277546	smed_chr1	19603722	19628106	24385	-	AUGUSTUS	mRNA	0.02	NA	SMESG000076946.1	SMEST076946002	TRUE	FALSE	FALSE	inv1
SMEST076979001.1	0.0111665	0.00482317	0.00901551	smed_chr1	19651905	19652826	922	-	AUGUSTUS	mRNA	0.05	NA	SMESG000076979.1	SMEST076979001	TRUE	FALSE	FALSE	inv1
SMEST077001001.1	0.00405224	0.0162902	0.00822597	smed_chr1	19668324	19671126	2803	+	AUGUSTUS	mRNA	0.04	NA	SMESG000077001.1	SMEST077001001	TRUE	FALSE	FALSE	inv1
SMEST077040001.1	0	0.0137619	0.00338524	smed_chr1	19738084	19743309	5226	+	AUGUSTUS	mRNA	0.26	NA	SMESG000077040.1	SMEST077040001	TRUE	FALSE	FALSE	inv1
SMEST077049001.1	0	0	0	smed_chr1	19805684	19806771	1088	+	AUGUSTUS	mRNA	0.26	NA	SMESG000077049.1	SMEST077049001	TRUE	FALSE	FALSE	inv1
SMEST077057002.1	0.00196721	0.00390118	0.00332274	smed_chr1	19843564	19865025	21462	+	AUGUSTUS	mRNA	0.09	NA	SMESG000077057.1	SMEST077057002	TRUE	FALSE	FALSE	inv1
SMEST077059001.1	0.00381842	0.002457	0.00412448	smed_chr1	19871120	19891236	20117	-	AUGUSTUS	mRNA	0.12	NA	SMESG000077059.1	SMEST077059001	TRUE	FALSE	FALSE	inv1
SMEST077060001.1	0	0.0076727	0.00141084	smed_chr1	19893185	19894636	1452	-	AUGUSTUS	mRNA	0.09	NA	SMESG000077060.1	SMEST077060001	TRUE	FALSE	FALSE	inv1
SMEST077061001.1	0	0.00443133	0.00175963	smed_chr1	19899927	19903436	3510	-	AUGUSTUS	mRNA	0.1	NA	SMESG000077061.1	SMEST077061001	TRUE	FALSE	FALSE	inv1
SMEST077064001.1	0.000759013	0.00605147	0.00311388	smed_chr1	19917220	19929433	12214	+	AUGUSTUS	mRNA	0.03	NA	SMESG000077064.1	SMEST077064001	TRUE	FALSE	FALSE	inv1
SMEST077065001.1	0	0.00833342	0.0026285	smed_chr1	19931420	19933792	2373	+	AUGUSTUS	mRNA	0.12	NA	SMESG000077065.1	SMEST077065001	TRUE	FALSE	FALSE	inv1
SMEST077068001.1	0.00377096	0.00840345	0.00658138	smed_chr1	19951269	19978912	27644	-	AUGUSTUS	mRNA	0.2	NA	SMESG000077068.1	SMEST077068001	TRUE	FALSE	FALSE	inv1
SMEST077071001.1	0	0.0114506	0.00305989	smed_chr1	19997790	20028662	30873	-	AUGUSTUS	mRNA	0.15	NA	SMESG000077071.1	SMEST077071001	TRUE	FALSE	FALSE	inv1
SMEST077074003.1	0.0022119	0.00823958	0.00469603	smed_chr1	20068693	20113642	44950	-	AUGUSTUS	mRNA	0.04	NA	SMESG000077074.1	SMEST077074003	TRUE	FALSE	FALSE	inv1
SMEST077075001.1	0	0	0	smed_chr1	20127650	20129066	1417	+	AUGUSTUS	mRNA	0.35	NA	SMESG000077075.1	SMEST077075001	TRUE	FALSE	FALSE	inv1
SMEST077081001.1	0.00548825	0.00565507	0.00608519	smed_chr1	20176310	20177780	1471	+	AUGUSTUS	mRNA	0.45	NA	SMESG000077081.1	SMEST077081001	TRUE	FALSE	FALSE	inv1
SMEST077082001.1	0	0	0	smed_chr1	20186110	20195142	9033	+	AUGUSTUS	mRNA	0.1	NA	SMESG000077082.1	SMEST077082001	TRUE	FALSE	FALSE	inv1
SMEST077083002.1	0.00171184	0.0133041	0.00497698	smed_chr1	20196424	20236822	40399	-	AUGUSTUS	mRNA	0.02	NA	SMESG000077083.1	SMEST077083002	TRUE	FALSE	FALSE	inv1
SMEST077088001.1	0	0	0	smed_chr1	20271643	20272532	890	-	AUGUSTUS	mRNA	0.16	NA	SMESG000077088.1	SMEST077088001	TRUE	FALSE	FALSE	inv1
SMEST077092001.1	0.00121359	0.00505904	0.00339286	smed_chr1	20289771	20291044	1274	-	AUGUSTUS	mRNA	0.43	NA	SMESG000077092.1	SMEST077092001	TRUE	FALSE	FALSE	inv1
SMEST077093001.1	0.000629723	0.00479618	0.00231708	smed_chr1	20296282	20405225	108944	+	AUGUSTUS	mRNA	0.11	NA	SMESG000077093.1	SMEST077093001	TRUE	FALSE	FALSE	inv1
SMEST077094001.1	0	0	0	smed_chr1	20410042	20410556	515	+	AUGUSTUS	mRNA	0.41	NA	SMESG000077094.1	SMEST077094001	TRUE	FALSE	FALSE	inv1
SMEST077095001.1	0	0.0200012	0.0065703	smed_chr1	20410567	20411644	1078	-	AUGUSTUS	mRNA	0.07	NA	SMESG000077095.1	SMEST077095001	TRUE	FALSE	FALSE	inv1
SMEST077104001.1	0.00206009	0.00423431	0.00321003	smed_chr1	20470507	20478004	7498	-	AUGUSTUS	mRNA	0.18	NA	SMESG000077104.1	SMEST077104001	TRUE	FALSE	FALSE	inv1
SMEST077106001.1	0.00193424	0.00721159	0.00434664	smed_chr1	20492842	20494289	1448	+	AUGUSTUS	mRNA	0.16	NA	SMESG000077106.1	SMEST077106001	TRUE	FALSE	FALSE	inv1
SMEST077108001.1	0	0	0	smed_chr1	20503092	20517745	14654	+	AUGUSTUS	mRNA	0.31	NA	SMESG000077108.1	SMEST077108001	TRUE	FALSE	FALSE	inv1
SMEST077110001.1	0.00802576	0.00628935	0.0105942	smed_chr1	20517748	20518414	667	-	AUGUSTUS	mRNA	0.24	NA	SMESG000077110.1	SMEST077110001	TRUE	FALSE	FALSE	inv1
SMEST076841001.1	0.00258231	0.00519483	0.00335696	smed_chr1	20632392	20633499	1108	+	AUGUSTUS	mRNA	0.24	NA	SMESG000076841.1	SMEST076841001	TRUE	FALSE	FALSE	inv1
SMEST076847001.1	0.00453859	0.0129314	0.0087073	smed_chr1	20669940	20670814	875	-	AUGUSTUS	mRNA	0.04	NA	SMESG000076847.1	SMEST076847001	TRUE	FALSE	FALSE	inv1
SMEST076850001.1	0.0031072	0.00972461	0.00767165	smed_chr1	20699499	20701358	1860	+	AUGUSTUS	mRNA	0.07	NA	SMESG000076850.1	SMEST076850001	TRUE	FALSE	FALSE	inv1
SMEST076860001.1	0	0	0	smed_chr1	20752839	20753568	730	+	AUGUSTUS	mRNA	0.11	NA	SMESG000076860.1	SMEST076860001	TRUE	FALSE	FALSE	inv1
SMEST076872001.1	0	0	0	smed_chr1	20845979	20849172	3194	+	AUGUSTUS	mRNA	0.29	NA	SMESG000076872.1	SMEST076872001	TRUE	FALSE	FALSE	inv1
SMEST076885001.1	0.00092626	0.00809724	0.00338864	smed_chr1	20981039	21014415	33377	+	AUGUSTUS	mRNA	0.26	NA	SMESG000076885.1	SMEST076885001	TRUE	FALSE	FALSE	inv1
SMEST076886001.1	0	0.00754961	0.00207886	smed_chr1	21028359	21055890	27532	+	AUGUSTUS	mRNA	0.4	NA	SMESG000076886.1	SMEST076886001	TRUE	FALSE	FALSE	inv1
SMEST076887001.1	0.00371748	0	0.0047619	smed_chr1	21031375	21032131	757	-	AUGUSTUS	mRNA	0.12	NA	SMESG000076887.1	SMEST076887001	TRUE	FALSE	FALSE	inv1
SMEST076888001.1	0.00697274	0	0.00651324	smed_chr1	21062389	21064379	1991	+	AUGUSTUS	mRNA	0.34	NA	SMESG000076888.1	SMEST076888001	TRUE	FALSE	FALSE	inv1
SMEST076891001.1	0.00274286	0.018238	0.00741504	smed_chr1	21068223	21069491	1269	-	AUGUSTUS	mRNA	0.04	NA	SMESG000076891.1	SMEST076891001	TRUE	FALSE	FALSE	inv1
SMEST076892001.1	0	0.00356295	0.0013328	smed_chr1	21071314	21118271	46958	-	AUGUSTUS	mRNA	0.1	NA	SMESG000076892.1	SMEST076892001	TRUE	FALSE	FALSE	inv1
SMEST076895001.1	0.00988482	0.0278132	0.0168046	smed_chr1	21126860	21128561	1702	-	AUGUSTUS	mRNA	0.1	NA	SMESG000076895.1	SMEST076895001	TRUE	FALSE	FALSE	inv1
SMEST076896001.1	0	0	0	smed_chr1	21148431	21149151	721	-	AUGUSTUS	mRNA	0.3	NA	SMESG000076896.1	SMEST076896001	TRUE	FALSE	FALSE	inv1
SMEST076900001.1	0	0	0	smed_chr1	21161609	21162119	511	+	AUGUSTUS	mRNA	0.06	NA	SMESG000076900.1	SMEST076900001	TRUE	FALSE	FALSE	inv1
SMEST076903001.1	0.00185414	0.0276347	0.0075	smed_chr1	21177439	21178842	1404	+	AUGUSTUS	mRNA	0.07	NA	SMESG000076903.1	SMEST076903001	TRUE	FALSE	FALSE	inv1
SMEST076911001.1	0.0026537	0.0170462	0.00882526	smed_chr1	21208778	21210721	1944	-	AUGUSTUS	mRNA	0.03	NA	SMESG000076911.1	SMEST076911001	TRUE	FALSE	FALSE	inv1
SMEST076918001.1	0	0	0	smed_chr1	21255289	21256169	881	+	AUGUSTUS	mRNA	0.09	NA	SMESG000076918.1	SMEST076918001	TRUE	FALSE	FALSE	inv1
SMEST076922001.1	0.00187999	0.010837	0.00508293	smed_chr1	21288485	21295821	7337	-	AUGUSTUS	mRNA	0.1	NA	SMESG000076922.1	SMEST076922001	TRUE	FALSE	FALSE	inv1
SMEST076927001.1	0.00601452	0.0154162	0.00942023	smed_chr1	21305514	21310411	4898	-	AUGUSTUS	mRNA	0.11	NA	SMESG000076927.1	SMEST076927001	TRUE	FALSE	FALSE	inv1
SMEST076928001.1	0.00127011	0.0145636	0.00402414	smed_chr1	21316672	21332411	15740	-	AUGUSTUS	mRNA	0.06	NA	SMESG000076928.1	SMEST076928001	TRUE	FALSE	FALSE	inv1
SMEST076929001.1	0	0.00855929	0.00226655	smed_chr1	21375739	21378611	2873	-	AUGUSTUS	mRNA	0.06	NA	SMESG000076929.1	SMEST076929001	TRUE	FALSE	FALSE	inv1
SMEST076933001.1	0	0.00829884	0.00210843	smed_chr1	21410803	21415001	4199	-	AUGUSTUS	mRNA	0.01	NA	SMESG000076933.1	SMEST076933001	TRUE	FALSE	FALSE	inv1
SMEST076936001.1	0	0.00324325	0.00075815	smed_chr1	21423710	21433971	10262	-	AUGUSTUS	mRNA	0.08	NA	SMESG000076936.1	SMEST076936001	TRUE	FALSE	FALSE	inv1
SMEST076939001.1	0	0	0	smed_chr1	21455789	21459779	3991	+	AUGUSTUS	mRNA	0.21	NA	SMESG000076939.1	SMEST076939001	TRUE	FALSE	FALSE	inv1
SMEST076955001.1	0	0.0468903	0.0123267	smed_chr1	21523269	21525241	1973	-	AUGUSTUS	mRNA	0.06	NA	SMESG000076955.1	SMEST076955001	TRUE	FALSE	FALSE	inv1
SMEST076961001.1	0.000863496	0.00321975	0.00180419	smed_chr1	21567380	21570548	3169	+	AUGUSTUS	mRNA	0.47	NA	SMESG000076961.1	SMEST076961001	TRUE	FALSE	FALSE	inv1
SMEST076962001.1	0.0011257	0	0.0015586	smed_chr1	21575940	21577731	1792	+	AUGUSTUS	mRNA	0.44	NA	SMESG000076962.1	SMEST076962001	TRUE	FALSE	FALSE	inv1
SMEST076969003.1	0	0.0104592	0.00320184	smed_chr1	21610880	21647851	36972	+	AUGUSTUS	mRNA	0.25	NA	SMESG000076969.1	SMEST076969003	TRUE	FALSE	FALSE	inv1
SMEST076970001.1	0	0	0	smed_chr1	21638881	21644482	5602	-	AUGUSTUS	mRNA	0.03	NA	SMESG000076970.1	SMEST076970001	TRUE	FALSE	FALSE	inv1
SMEST076971001.1	0	0.0199347	0.00551724	smed_chr1	21660735	21679892	19158	-	AUGUSTUS	mRNA	0.05	NA	SMESG000076971.1	SMEST076971001	TRUE	FALSE	FALSE	inv1
SMEST076975001.1	0	0	0	smed_chr1	21737520	21738815	1296	+	AUGUSTUS	mRNA	0.08	NA	SMESG000076975.1	SMEST076975001	TRUE	FALSE	FALSE	inv1
SMEST076982001.1	0	0	0	smed_chr1	21770290	21771850	1561	+	AUGUSTUS	mRNA	0.06	NA	SMESG000076982.1	SMEST076982001	TRUE	FALSE	FALSE	inv1
SMEST076983001.1	0	0	0	smed_chr1	21776360	21794402	18043	+	AUGUSTUS	mRNA	0.18	NA	SMESG000076983.1	SMEST076983001	TRUE	FALSE	FALSE	inv1
SMEST076986001.1	0	0	0	smed_chr1	21804640	21805966	1327	+	AUGUSTUS	mRNA	0.21	NA	SMESG000076986.1	SMEST076986001	TRUE	FALSE	FALSE	inv1
SMEST076991001.1	0	0	0	smed_chr1	21827600	21828691	1092	+	AUGUSTUS	mRNA	0.11	NA	SMESG000076991.1	SMEST076991001	TRUE	FALSE	FALSE	inv1
SMEST076994001.1	0	0	0	smed_chr1	21848370	21849933	1564	+	AUGUSTUS	mRNA	0.07	NA	SMESG000076994.1	SMEST076994001	TRUE	FALSE	FALSE	inv1
SMEST076995001.1	0	0	0	smed_chr1	21854420	21859441	5022	+	AUGUSTUS	mRNA	0.14	NA	SMESG000076995.1	SMEST076995001	TRUE	FALSE	FALSE	inv1
SMEST076997001.1	0	0	0	smed_chr1	21871120	21872010	891	+	AUGUSTUS	mRNA	0.36	NA	SMESG000076997.1	SMEST076997001	TRUE	FALSE	FALSE	inv1
SMEST077004001.1	0.00167224	0.0157569	0.00589831	smed_chr1	21923720	21937633	13914	+	AUGUSTUS	mRNA	0.21	NA	SMESG000077004.1	SMEST077004001	TRUE	FALSE	FALSE	inv1
SMEST077009001.1	0	0	0	smed_chr1	21991973	21994782	2810	-	AUGUSTUS	mRNA	0.05	NA	SMESG000077009.1	SMEST077009001	TRUE	FALSE	FALSE	inv1
SMEST077010001.1	0.000963082	0.00747204	0.0035014	smed_chr1	22022511	22043616	21106	-	AUGUSTUS	mRNA	0.38	NA	SMESG000077010.1	SMEST077010001	TRUE	FALSE	FALSE	inv1
SMEST077013001.1	0	0	0	smed_chr1	22067364	22075650	8287	+	AUGUSTUS	mRNA	0.18	NA	SMESG000077013.1	SMEST077013001	TRUE	FALSE	FALSE	inv1
SMEST077014001.1	0.00428573	0.0146346	0.00920069	smed_chr1	22086257	22117356	31100	-	AUGUSTUS	mRNA	0.13	NA	SMESG000077014.1	SMEST077014001	TRUE	FALSE	FALSE	inv1
SMEST077015001.1	0	0	0	smed_chr1	22117405	22137346	19942	-	AUGUSTUS	mRNA	0.22	NA	SMESG000077015.1	SMEST077015001	TRUE	FALSE	FALSE	inv1
SMEST077016001.1	0.00140252	0.00970887	0.00525292	smed_chr1	22138971	22154126	15156	-	AUGUSTUS	mRNA	0.22	NA	SMESG000077016.1	SMEST077016001	TRUE	FALSE	FALSE	inv1
SMEST077022001.1	0.00500837	0	0.00587947	smed_chr1	22204514	22207312	2799	+	AUGUSTUS	mRNA	0.24	NA	SMESG000077022.1	SMEST077022001	TRUE	FALSE	FALSE	inv1
SMEST077025001.1	0	0	0	smed_chr1	22230754	22237838	7085	+	AUGUSTUS	mRNA	0.22	NA	SMESG000077025.1	SMEST077025001	TRUE	FALSE	FALSE	inv1
SMEST077027001.1	0	0	0	smed_chr1	22242244	22247096	4853	-	AUGUSTUS	mRNA	0.15	NA	SMESG000077027.1	SMEST077027001	TRUE	FALSE	FALSE	inv1
SMEST077031001.1	0	0	0	smed_chr1	22282874	22283477	604	+	AUGUSTUS	mRNA	0.47	NA	SMESG000077031.1	SMEST077031001	TRUE	FALSE	FALSE	inv1
SMEST077033001.1	0	0	0	smed_chr1	22292516	22316666	24151	-	AUGUSTUS	mRNA	0.06	NA	SMESG000077033.1	SMEST077033001	TRUE	FALSE	FALSE	inv1
SMEST020661002.1	0	0	0	smed_chr1	22353488	22354962	1475	-	AUGUSTUS	mRNA	0.3	NA	SMESG000020661.1	SMEST020661002	TRUE	FALSE	FALSE	inv1
SMEST020759001.1	0	0	0	smed_chr1	22388470	22389008	539	+	AUGUSTUS	mRNA	0.14	NA	SMESG000020759.1	SMEST020759001	TRUE	FALSE	FALSE	inv1
SMEST020757001.1	0	0.00254886	0.000810446	smed_chr1	22398087	22426222	28136	-	AUGUSTUS	mRNA	0.07	NA	SMESG000020757.1	SMEST020757001	TRUE	FALSE	FALSE	inv1
SMEST020746001.1	0.000852031	0.00328948	0.00222305	smed_chr1	22505210	22507971	2762	+	AUGUSTUS	mRNA	0.12	NA	SMESG000020746.1	SMEST020746001	TRUE	FALSE	FALSE	inv1
SMEST020744001.1	0.00376412	0	0.00426212	smed_chr1	22536400	22537112	713	+	AUGUSTUS	mRNA	0.02	NA	SMESG000020744.1	SMEST020744001	TRUE	FALSE	FALSE	inv1
SMEST020743001.1	0.000545256	0.00234375	0.00155763	smed_chr1	22546160	22548573	2414	+	AUGUSTUS	mRNA	0.13	NA	SMESG000020743.1	SMEST020743001	TRUE	FALSE	FALSE	inv1
SMEST020739001.1	0	0	0	smed_chr1	22575500	22581557	6058	+	AUGUSTUS	mRNA	0.21	NA	SMESG000020739.1	SMEST020739001	TRUE	FALSE	FALSE	inv1
SMEST020728001.1	0.00252667	0.00335571	0.0034487	smed_chr1	22646000	22692607	46608	+	AUGUSTUS	mRNA	0.09	NA	SMESG000020728.1	SMEST020728001	TRUE	FALSE	FALSE	inv1
SMEST020718001.1	0.00188383	0.00700122	0.00477011	smed_chr1	22752640	22754449	1810	+	AUGUSTUS	mRNA	0.12	NA	SMESG000020718.1	SMEST020718001	TRUE	FALSE	FALSE	inv1
SMEST020711001.1	0	0.00710906	0.00137967	smed_chr1	22831148	22833672	2525	-	AUGUSTUS	mRNA	0.25	NA	SMESG000020711.1	SMEST020711001	TRUE	FALSE	FALSE	inv1
SMEST020709002.1	0.00187186	0.0143352	0.00535805	smed_chr1	22845060	22904124	59065	+	AUGUSTUS	mRNA	0.01	NA	SMESG000020709.1	SMEST020709002	TRUE	FALSE	FALSE	inv1
SMEST020707003.1	0.0017151	0.0111734	0.00402111	smed_chr1	22907480	22917635	10156	+	AUGUSTUS	mRNA	0.01	NA	SMESG000020707.1	SMEST020707003	TRUE	FALSE	FALSE	inv1
SMEST020706001.1	0.00142579	0.010558	0.004452	smed_chr1	22936180	22961595	25416	+	AUGUSTUS	mRNA	0.04	NA	SMESG000020706.1	SMEST020706001	TRUE	FALSE	FALSE	inv1
SMEST020705002.1	0.000844595	0.0112362	0.00322875	smed_chr1	22966520	22979991	13472	+	AUGUSTUS	mRNA	0.02	NA	SMESG000020705.1	SMEST020705002	TRUE	FALSE	FALSE	inv1
SMEST020698002.1	0.000221549	0.00753355	0.00236601	smed_chr1	22991110	23006722	15613	+	AUGUSTUS	mRNA	0.01	NA	SMESG000020698.1	SMEST020698002	TRUE	FALSE	FALSE	inv1
SMEST020691001.1	0.00113679	0.0126764	0.00352395	smed_chr1	23082474	23095589	13116	-	AUGUSTUS	mRNA	0.02	NA	SMESG000020691.1	SMEST020691001	TRUE	FALSE	FALSE	inv1
SMEST020692001.1	0.00913601	0.00927369	0.0110924	smed_chr1	23115877	23118306	2430	+	AUGUSTUS	mRNA	0.06	NA	SMESG000020692.1	SMEST020692001	TRUE	FALSE	FALSE	inv1
SMEST020689001.1	0.00504204	0.0202715	0.0150038	smed_chr1	23197287	23197690	404	+	AUGUSTUS	mRNA	0.09	NA	SMESG000020689.1	SMEST020689001	TRUE	FALSE	FALSE	inv1
SMEST020681001.1	0	0.019738	0.00385604	smed_chr1	23243740	23244279	540	-	AUGUSTUS	mRNA	0.07	NA	SMESG000020681.1	SMEST020681001	TRUE	FALSE	FALSE	inv1
SMEST020680001.1	0	0.0321478	0.00768425	smed_chr1	23244735	23256409	11675	-	AUGUSTUS	mRNA	0.25	NA	SMESG000020680.1	SMEST020680001	TRUE	FALSE	FALSE	inv1
SMEST020676001.1	0.00346922	0.00692046	0.00625782	smed_chr1	23281899	23282869	971	-	AUGUSTUS	mRNA	0.24	NA	SMESG000020676.1	SMEST020676001	TRUE	FALSE	FALSE	inv1
SMEST020674001.1	0.00241676	0	0.00215395	smed_chr1	23283847	23285876	2030	+	AUGUSTUS	mRNA	0.13	NA	SMESG000020674.1	SMEST020674001	TRUE	FALSE	FALSE	inv1
SMEST020672002.1	0	0	0	smed_chr1	23287620	23337869	50250	-	AUGUSTUS	mRNA	0.12	NA	SMESG000020672.1	SMEST020672002	TRUE	FALSE	FALSE	inv1
SMEST020671001.1	0	0	0	smed_chr1	23351177	23365394	14218	+	AUGUSTUS	mRNA	0.06	NA	SMESG000020671.1	SMEST020671001	TRUE	FALSE	FALSE	inv1
SMEST020665001.1	0	0	0	smed_chr1	23407157	23449879	42723	+	AUGUSTUS	mRNA	0.06	NA	SMESG000020665.1	SMEST020665001	TRUE	FALSE	FALSE	inv1
SMEST000930001.1	0	0	0	smed_chr1	23537913	23539142	1230	-	AUGUSTUS	mRNA	0.06	NA	SMESG000000930.1	SMEST000930001	TRUE	FALSE	FALSE	inv1
SMEST000985001.1	0	0.00666301	0.00209668	smed_chr1	23569800	23574622	4823	+	AUGUSTUS	mRNA	0.41	NA	SMESG000000985.1	SMEST000985001	TRUE	FALSE	FALSE	inv1
SMEST000864001.1	0	0	0	smed_chr1	23631792	23632402	611	-	AUGUSTUS	mRNA	0.3	NA	SMESG000000864.1	SMEST000864001	TRUE	FALSE	FALSE	inv1
SMEST000886001.1	0.00425533	0.00934592	0.00529265	smed_chr1	23639910	23640607	698	+	AUGUSTUS	mRNA	0.09	NA	SMESG000000886.1	SMEST000886001	TRUE	FALSE	FALSE	inv1
SMEST000923001.1	0.00265018	0.0283052	0.0102533	smed_chr1	23678990	23683139	4150	+	AUGUSTUS	mRNA	0.09	NA	SMESG000000923.1	SMEST000923001	TRUE	FALSE	FALSE	inv1
SMEST000926001.1	0	0	0	smed_chr1	23694335	23699012	4678	-	AUGUSTUS	mRNA	0.06	NA	SMESG000000926.1	SMEST000926001	TRUE	FALSE	FALSE	inv1
SMEST000928002.1	0	0	0	smed_chr1	23722950	23723612	663	-	AUGUSTUS	mRNA	0.05	NA	SMESG000000928.1	SMEST000928002	TRUE	FALSE	FALSE	inv1
SMEST000945002.1	0	0	0	smed_chr1	23858803	23859472	670	-	AUGUSTUS	mRNA	0.08	NA	SMESG000000945.1	SMEST000945002	TRUE	FALSE	FALSE	inv1
SMEST000947001.1	0	0	0	smed_chr1	23866661	23867292	632	-	AUGUSTUS	mRNA	0.12	NA	SMESG000000947.1	SMEST000947001	TRUE	FALSE	FALSE	inv1
SMEST000948001.1	0	0	0	smed_chr1	23877470	23878312	843	-	AUGUSTUS	mRNA	0.18	NA	SMESG000000948.1	SMEST000948001	TRUE	FALSE	FALSE	inv1
SMEST000949001.1	0	0	0	smed_chr1	23878500	23879025	526	+	AUGUSTUS	mRNA	0.16	NA	SMESG000000949.1	SMEST000949001	TRUE	FALSE	FALSE	inv1
SMEST000950001.1	0	0	0	smed_chr1	23881406	23902542	21137	-	AUGUSTUS	mRNA	0.04	NA	SMESG000000950.1	SMEST000950001	TRUE	FALSE	FALSE	inv1
SMEST000954001.1	0.000518941	0.00564089	0.00210762	smed_chr1	23925780	23931938	6159	+	AUGUSTUS	mRNA	0.29	NA	SMESG000000954.1	SMEST000954001	TRUE	FALSE	FALSE	inv1
SMEST000956001.1	0	0.0258646	0.00826251	smed_chr1	23936246	23945172	8927	-	AUGUSTUS	mRNA	0.34	NA	SMESG000000956.1	SMEST000956001	TRUE	FALSE	FALSE	inv1
SMEST000957001.1	0.00312257	0	0.00423257	smed_chr1	23947594	23948932	1339	-	AUGUSTUS	mRNA	0.07	NA	SMESG000000957.1	SMEST000957001	TRUE	FALSE	FALSE	inv1
SMEST000959001.1	0	0.0247956	0.00667678	smed_chr1	23955750	23958126	2377	+	AUGUSTUS	mRNA	0.3	NA	SMESG000000959.1	SMEST000959001	TRUE	FALSE	FALSE	inv1
SMEST000960001.1	0	0	0	smed_chr1	23959340	23960219	880	+	AUGUSTUS	mRNA	0.49	NA	SMESG000000960.1	SMEST000960001	TRUE	FALSE	FALSE	inv1
SMEST000962001.1	0	0	0	smed_chr1	23976047	23981241	5195	+	AUGUSTUS	mRNA	0.45	NA	SMESG000000962.1	SMEST000962001	TRUE	FALSE	FALSE	inv1
SMEST000964001.1	0	0.00272233	0.000565553	smed_chr1	23984118	23996779	12662	-	AUGUSTUS	mRNA	0.29	NA	SMESG000000964.1	SMEST000964001	TRUE	FALSE	FALSE	inv1
SMEST000983001.1	0	0	0	smed_chr1	24126871	24168309	41439	-	AUGUSTUS	mRNA	0.09	NA	SMESG000000983.1	SMEST000983001	TRUE	FALSE	FALSE	inv1
SMEST000986002.1	0.00150006	0.010478	0.00400157	smed_chr1	24185627	24251857	66231	+	AUGUSTUS	mRNA	0.12	NA	SMESG000000986.1	SMEST000986002	TRUE	FALSE	FALSE	inv1
SMEST000987001.1	0.00220751	0.00864563	0.00408677	smed_chr1	24266857	24268930	2074	+	AUGUSTUS	mRNA	0.18	NA	SMESG000000987.1	SMEST000987001	TRUE	FALSE	FALSE	inv1
SMEST000989001.1	0.00355083	0.0104229	0.00532792	smed_chr1	24285077	24290087	5011	+	AUGUSTUS	mRNA	0.01	NA	SMESG000000989.1	SMEST000989001	TRUE	FALSE	FALSE	inv1
SMEST000990001.1	0.00112318	0.00464398	0.00217355	smed_chr1	24302467	24319880	17414	+	AUGUSTUS	mRNA	0.3	NA	SMESG000000990.1	SMEST000990001	TRUE	FALSE	FALSE	inv1
SMEST000991003.1	0.000694123	0.0230344	0.00587758	smed_chr1	24329042	24356149	27108	-	AUGUSTUS	mRNA	0.12	NA	SMESG000000991.1	SMEST000991003	TRUE	FALSE	FALSE	inv1
SMEST000993002.1	0	0.0137935	0.00403836	smed_chr1	24365583	24385099	19517	-	AUGUSTUS	mRNA	0.04	NA	SMESG000000993.1	SMEST000993002	TRUE	FALSE	FALSE	inv1
SMEST000998001.1	0	0	0	smed_chr1	24404197	24407250	3054	+	AUGUSTUS	mRNA	0.13	NA	SMESG000000998.1	SMEST000998001	TRUE	FALSE	FALSE	inv1
SMEST000790001.1	0	0	0	smed_chr1	24505041	24505570	530	+	AUGUSTUS	mRNA	0.15	NA	SMESG000000790.1	SMEST000790001	TRUE	FALSE	FALSE	inv1
SMEST000801001.1	0	0	0	smed_chr1	24565531	24576281	10751	+	AUGUSTUS	mRNA	0.19	NA	SMESG000000801.1	SMEST000801001	TRUE	FALSE	FALSE	inv1
SMEST000802003.1	0	0	0	smed_chr1	24581202	24584663	3462	-	AUGUSTUS	mRNA	0.08	NA	SMESG000000802.1	SMEST000802003	TRUE	FALSE	FALSE	inv1
SMEST000804001.1	0	0	0	smed_chr1	24617797	24633663	15867	-	AUGUSTUS	mRNA	0.06	NA	SMESG000000804.1	SMEST000804001	TRUE	FALSE	FALSE	inv1
SMEST000812001.1	0	0.0167293	0.00321156	smed_chr1	24685123	24731613	46491	-	AUGUSTUS	mRNA	0.06	NA	SMESG000000812.1	SMEST000812001	TRUE	FALSE	FALSE	inv1
SMEST000822002.1	0.00341832	0.00690057	0.00593135	smed_chr1	24830471	24832308	1838	+	AUGUSTUS	mRNA	0.13	NA	SMESG000000822.1	SMEST000822002	TRUE	FALSE	FALSE	inv1
SMEST000828001.1	0.000351865	0.0149943	0.00441371	smed_chr1	24854337	24859163	4827	-	AUGUSTUS	mRNA	0.03	NA	SMESG000000828.1	SMEST000828001	TRUE	FALSE	FALSE	inv1
SMEST000832001.1	0	0	0	smed_chr1	24885971	24904133	18163	-	AUGUSTUS	mRNA	0.06	NA	SMESG000000832.1	SMEST000832001	TRUE	FALSE	FALSE	inv1
SMEST000833001.1	0.00660434	0	0.00850112	smed_chr1	24905249	24907283	2035	-	AUGUSTUS	mRNA	0.01	NA	SMESG000000833.1	SMEST000833001	TRUE	FALSE	FALSE	inv1
SMEST000836001.1	0	0.00868631	0.00294998	smed_chr1	24958213	24994454	36242	-	AUGUSTUS	mRNA	0.1	NA	SMESG000000836.1	SMEST000836001	TRUE	FALSE	FALSE	inv1
SMEST000839001.1	0.000703895	0.00530038	0.00258013	smed_chr1	25029292	25033988	4697	+	AUGUSTUS	mRNA	0.58	NA	SMESG000000839.1	SMEST000839001	TRUE	FALSE	FALSE	inv1
SMEST000843001.1	0.00184985	0.0131655	0.00533576	smed_chr1	25072372	25086489	14118	+	AUGUSTUS	mRNA	0.47	NA	SMESG000000843.1	SMEST000843001	TRUE	FALSE	FALSE	inv1
SMEST000844001.1	0.000652387	0.0142353	0.00460278	smed_chr1	25086592	25091748	5157	+	AUGUSTUS	mRNA	0.28	NA	SMESG000000844.1	SMEST000844001	TRUE	FALSE	FALSE	inv1
SMEST000846001.1	0	0.00920257	0.00302343	smed_chr1	25112802	25123092	10291	+	AUGUSTUS	mRNA	0.2	NA	SMESG000000846.1	SMEST000846001	TRUE	FALSE	FALSE	inv1
SMEST000854002.1	0.00302954	0.0120003	0.00676275	smed_chr1	25185596	25203724	18129	-	AUGUSTUS	mRNA	0.06	NA	SMESG000000854.1	SMEST000854002	TRUE	FALSE	FALSE	inv1
SMEST000860001.1	0.000611122	0.00237907	0.00131165	smed_chr1	25276922	25323581	46660	+	AUGUSTUS	mRNA	0.16	NA	SMESG000000860.1	SMEST000860001	TRUE	FALSE	FALSE	inv1
SMEST000863003.1	0.00615641	0.00737107	0.00715244	smed_chr1	25347963	25351372	3410	+	AUGUSTUS	mRNA	0.01	NA	SMESG000000863.1	SMEST000863003	TRUE	FALSE	FALSE	inv1
SMEST000865001.1	0	0	0	smed_chr1	25351723	25352544	822	+	AUGUSTUS	mRNA	0.04	NA	SMESG000000865.1	SMEST000865001	TRUE	FALSE	FALSE	inv1
SMEST000866001.1	0	0	0	smed_chr1	25352593	25354051	1459	+	AUGUSTUS	mRNA	0.14	NA	SMESG000000866.1	SMEST000866001	TRUE	FALSE	FALSE	inv1
SMEST000873001.1	0	0	0	smed_chr1	25374193	25375290	1098	+	AUGUSTUS	mRNA	0.24	NA	SMESG000000873.1	SMEST000873001	TRUE	FALSE	FALSE	inv1
SMEST000881001.1	0	0.00964644	0.00296132	smed_chr1	25420763	25432754	11992	+	AUGUSTUS	mRNA	0.24	NA	SMESG000000881.1	SMEST000881001	TRUE	FALSE	FALSE	inv1
SMEST000883001.1	0.00253394	0.0115526	0.00513228	smed_chr1	25445486	25449225	3740	-	AUGUSTUS	mRNA	0.13	NA	SMESG000000883.1	SMEST000883001	TRUE	FALSE	FALSE	inv1
SMEST000884001.1	0.00195313	0.0074258	0.00477662	smed_chr1	25467776	25468535	760	-	AUGUSTUS	mRNA	0.05	NA	SMESG000000884.1	SMEST000884001	TRUE	FALSE	FALSE	inv1
SMEST000887001.1	0.00677014	0.0113531	0.0107811	smed_chr1	25479143	25489512	10370	+	AUGUSTUS	mRNA	0.23	NA	SMESG000000887.1	SMEST000887001	TRUE	FALSE	FALSE	inv1
SMEST000888001.1	0.00917131	0.0192072	0.0130518	smed_chr1	25491866	25532505	40640	-	AUGUSTUS	mRNA	0.18	NA	SMESG000000888.1	SMEST000888001	TRUE	FALSE	FALSE	inv1
SMEST000892001.1	0	0.00486225	0.00105671	smed_chr1	25549013	25590875	41863	-	AUGUSTUS	mRNA	0.14	NA	SMESG000000892.1	SMEST000892001	TRUE	FALSE	FALSE	inv1
SMEST000893001.1	0.00450614	0.0109448	0.00730552	smed_chr1	25600794	25625505	24712	-	AUGUSTUS	mRNA	0.3	NA	SMESG000000893.1	SMEST000893001	TRUE	FALSE	FALSE	inv1
SMEST000894001.1	0.0185998	0.0158317	0.0260677	smed_chr1	25610733	25611298	566	+	AUGUSTUS	mRNA	0.37	NA	SMESG000000894.1	SMEST000894001	TRUE	FALSE	FALSE	inv1
SMEST000901001.1	0.00372209	0.0138893	0.00554995	smed_chr1	25653631	25668605	14975	-	AUGUSTUS	mRNA	0.06	NA	SMESG000000901.1	SMEST000901001	TRUE	FALSE	FALSE	inv1
SMEST000903001.1	0.00104603	0.0162168	0.00518365	smed_chr1	25699833	25701329	1497	+	AUGUSTUS	mRNA	0.18	NA	SMESG000000903.1	SMEST000903001	TRUE	FALSE	FALSE	inv1
SMEST000905001.1	0.00368099	0	0.00513084	smed_chr1	25719083	25719767	685	+	AUGUSTUS	mRNA	0.07	NA	SMESG000000905.1	SMEST000905001	TRUE	FALSE	FALSE	inv1
SMEST000906001.1	0	0	0	smed_chr1	25736021	25737865	1845	-	AUGUSTUS	mRNA	0.07	NA	SMESG000000906.1	SMEST000906001	TRUE	FALSE	FALSE	inv1
SMEST000908006.1	0	0	0	smed_chr1	25761968	25775405	13438	-	AUGUSTUS	mRNA	0.03	NA	SMESG000000908.1	SMEST000908006	TRUE	FALSE	FALSE	inv1
SMEST000911003.1	0	0	0	smed_chr1	25778499	25784145	5647	-	AUGUSTUS	mRNA	0.01	NA	SMESG000000911.1	SMEST000911003	TRUE	FALSE	FALSE	inv1
SMEST000913001.1	0	0	0	smed_chr1	25800263	25801133	871	+	AUGUSTUS	mRNA	0.08	NA	SMESG000000913.1	SMEST000913001	TRUE	FALSE	FALSE	inv1
SMEST000915001.1	0	0	0	smed_chr1	25825515	25843648	18134	-	AUGUSTUS	mRNA	0.03	NA	SMESG000000915.1	SMEST000915001	TRUE	FALSE	FALSE	inv1
SMEST079866001.1	0	0	0	smed_chr1	25905128	25906963	1836	-	AUGUSTUS	mRNA	0.12	NA	SMESG000079866.1	SMEST079866001	TRUE	FALSE	FALSE	inv1
SMEST079877001.1	0	0	0	smed_chr1	25915513	25917693	2181	-	AUGUSTUS	mRNA	0.25	NA	SMESG000079877.1	SMEST079877001	TRUE	FALSE	FALSE	inv1
SMEST079899001.1	0	0	0	smed_chr1	25922341	25929093	6753	-	AUGUSTUS	mRNA	0.01	NA	SMESG000079899.1	SMEST079899001	TRUE	FALSE	FALSE	inv1
SMEST079921002.1	0	0	0	smed_chr1	25934913	25938003	3091	-	AUGUSTUS	mRNA	0.02	NA	SMESG000079921.1	SMEST079921002	TRUE	FALSE	FALSE	inv1
SMEST079932001.1	0	0	0	smed_chr1	25947321	25951169	3849	+	AUGUSTUS	mRNA	0.05	NA	SMESG000079932.1	SMEST079932001	TRUE	FALSE	FALSE	inv1
SMEST079719001.1	0	0	0	smed_chr1	25984317	25984923	607	-	AUGUSTUS	mRNA	0.02	NA	SMESG000079719.1	SMEST079719001	TRUE	FALSE	FALSE	inv1
SMEST079730002.1	0	0	0	smed_chr1	25989433	26007503	18071	-	AUGUSTUS	mRNA	0.01	NA	SMESG000079730.1	SMEST079730002	TRUE	FALSE	FALSE	inv1
SMEST079774001.1	0.00728161	0.0168546	0.0114165	smed_chr1	26040591	26041373	783	+	AUGUSTUS	mRNA	0.25	NA	SMESG000079774.1	SMEST079774001	TRUE	TRUE	FALSE	inv2
SMEST079785001.1	0.00147638	0.0273753	0.0102639	smed_chr1	26061514	26092143	30630	-	AUGUSTUS	mRNA	0.03	NA	SMESG000079785.1	SMEST079785001	TRUE	TRUE	FALSE	inv2
SMEST079796001.1	0.00956188	0	0.0102401	smed_chr1	26095314	26096003	690	-	AUGUSTUS	mRNA	0.11	NA	SMESG000079796.1	SMEST079796001	TRUE	TRUE	FALSE	inv2
SMEST079865001.1	0	0.0208347	0.0071736	smed_chr1	26120561	26120973	413	-	AUGUSTUS	mRNA	0.22	NA	SMESG000079865.1	SMEST079865001	TRUE	TRUE	FALSE	inv2
SMEST079867001.1	0.00195695	0.0118035	0.00560345	smed_chr1	26139294	26181613	42320	-	AUGUSTUS	mRNA	0.18	NA	SMESG000079867.1	SMEST079867001	TRUE	TRUE	FALSE	inv2
SMEST079873001.1	0.00203321	0.00764338	0.00380897	smed_chr1	26209302	26218783	9482	-	AUGUSTUS	mRNA	0.08	NA	SMESG000079873.1	SMEST079873001	TRUE	TRUE	FALSE	inv2
SMEST079885001.1	0	0.0139539	0.00436205	smed_chr1	26312851	26333917	21067	+	AUGUSTUS	mRNA	0.05	NA	SMESG000079885.1	SMEST079885001	TRUE	TRUE	FALSE	inv2
SMEST079886001.1	0.000785032	0.00280243	0.00144928	smed_chr1	26334674	26336903	2230	-	AUGUSTUS	mRNA	0.12	NA	SMESG000079886.1	SMEST079886001	TRUE	TRUE	FALSE	inv2
SMEST079887001.1	0.00551473	0.0194816	0.0115119	smed_chr1	26338701	26339237	537	+	AUGUSTUS	mRNA	0.39	NA	SMESG000079887.1	SMEST079887001	TRUE	TRUE	FALSE	inv2
SMEST079890001.1	0	0	0	smed_chr1	26359751	26360644	894	+	AUGUSTUS	mRNA	0.6	NA	SMESG000079890.1	SMEST079890001	TRUE	TRUE	FALSE	inv2
SMEST079895001.1	0	0	0	smed_chr1	26415405	26437914	22510	-	AUGUSTUS	mRNA	0.12	NA	SMESG000079895.1	SMEST079895001	TRUE	TRUE	FALSE	inv2
SMEST079905001.1	0.00259853	0.00686897	0.00447799	smed_chr1	26480832	26541542	60711	+	AUGUSTUS	mRNA	0.11	NA	SMESG000079905.1	SMEST079905001	TRUE	TRUE	FALSE	inv2
SMEST079909001.1	0.00178042	0.0068966	0.0040858	smed_chr1	26598756	26599694	939	-	AUGUSTUS	mRNA	0.27	NA	SMESG000079909.1	SMEST079909001	TRUE	TRUE	FALSE	inv2
SMEST079920001.1	0.00328588	0.0130155	0.00902827	smed_chr1	26679595	26696244	16650	-	AUGUSTUS	mRNA	0.04	NA	SMESG000079920.1	SMEST079920001	TRUE	TRUE	FALSE	inv2
SMEST079924001.1	0	0.0145283	0.00384721	smed_chr1	26714488	26717774	3287	-	AUGUSTUS	mRNA	0.05	NA	SMESG000079924.1	SMEST079924001	TRUE	TRUE	FALSE	inv2
SMEST079925001.1	0	0	0	smed_chr1	26720462	26721156	695	+	AUGUSTUS	mRNA	0.07	NA	SMESG000079925.1	SMEST079925001	TRUE	TRUE	FALSE	inv2
SMEST079926001.1	0.00522423	0	0.00420489	smed_chr1	26723593	26724584	992	-	AUGUSTUS	mRNA	0.1	NA	SMESG000079926.1	SMEST079926001	TRUE	TRUE	FALSE	inv2
SMEST079934001.1	0.000336361	0.0213158	0.00617044	smed_chr1	26755952	26767834	11883	+	AUGUSTUS	mRNA	0.27	NA	SMESG000079934.1	SMEST079934001	TRUE	TRUE	FALSE	inv2
SMEST079687002.1	0.000797342	0.012308	0.00376133	smed_chr1	26795453	26801304	5852	-	AUGUSTUS	mRNA	0.03	NA	SMESG000079687.1	SMEST079687002	TRUE	TRUE	FALSE	inv2
SMEST079688001.1	0	0	0	smed_chr1	26823972	26829034	5063	-	AUGUSTUS	mRNA	0.07	NA	SMESG000079688.1	SMEST079688001	TRUE	TRUE	FALSE	inv2
SMEST079690001.1	0.000982318	0.00357569	0.0015112	smed_chr1	26851114	26856427	5314	-	AUGUSTUS	mRNA	0.06	NA	SMESG000079690.1	SMEST079690001	TRUE	TRUE	FALSE	inv2
SMEST079693001.1	0.00116528	0.00430109	0.00194489	smed_chr1	26876415	26877832	1418	+	AUGUSTUS	mRNA	0.12	NA	SMESG000079693.1	SMEST079693001	TRUE	TRUE	FALSE	inv2
SMEST079694001.1	0.00151649	0.00675789	0.00362398	smed_chr1	26888068	26910777	22710	-	AUGUSTUS	mRNA	0.04	NA	SMESG000079694.1	SMEST079694001	TRUE	TRUE	FALSE	inv2
SMEST079705001.1	0	0.014852	0.0033557	smed_chr1	26976355	26979477	3123	+	AUGUSTUS	mRNA	0.18	NA	SMESG000079705.1	SMEST079705001	TRUE	TRUE	FALSE	inv2
SMEST079706001.1	0.00334356	0.00350468	0.00423676	smed_chr1	26981381	26984237	2857	-	AUGUSTUS	mRNA	0.12	NA	SMESG000079706.1	SMEST079706001	TRUE	TRUE	FALSE	inv2
SMEST079710001.1	0.00251362	0	0.00314698	smed_chr1	27010985	27031199	20215	+	AUGUSTUS	mRNA	0.07	NA	SMESG000079710.1	SMEST079710001	TRUE	TRUE	FALSE	inv2
SMEST079712001.1	0	0	0	smed_chr1	27046305	27048614	2310	+	AUGUSTUS	mRNA	0.05	NA	SMESG000079712.1	SMEST079712001	TRUE	TRUE	FALSE	inv2
SMEST079713001.1	0.00142315	0	0.00338839	smed_chr1	27049865	27071993	22129	+	AUGUSTUS	mRNA	0.02	NA	SMESG000079713.1	SMEST079713001	TRUE	TRUE	FALSE	inv2
SMEST079726001.1	0	0.00919317	0.00203551	smed_chr1	27147535	27151441	3907	+	AUGUSTUS	mRNA	0.43	NA	SMESG000079726.1	SMEST079726001	TRUE	TRUE	FALSE	inv2
SMEST079728004.1	0.00547876	0.0031348	0.0054807	smed_chr1	27161145	27174632	13488	+	AUGUSTUS	mRNA	0.11	NA	SMESG000079728.1	SMEST079728004	TRUE	TRUE	FALSE	inv2
SMEST079731001.1	0	0.00970887	0.00251889	smed_chr1	27212655	27243239	30585	+	AUGUSTUS	mRNA	0.06	NA	SMESG000079731.1	SMEST079731001	TRUE	TRUE	FALSE	inv2
SMEST079740001.1	0.000584454	0.0093532	0.00303109	smed_chr1	27308615	27319973	11359	+	AUGUSTUS	mRNA	0.13	NA	SMESG000079740.1	SMEST079740001	TRUE	TRUE	FALSE	inv2
SMEST079744001.1	0.00784321	0	0.00797872	smed_chr1	27349375	27350394	1020	+	AUGUSTUS	mRNA	0.27	NA	SMESG000079744.1	SMEST079744001	TRUE	TRUE	FALSE	inv2
SMEST079747001.1	0.00318387	0.0102391	0.00559524	smed_chr1	27368250	27370017	1768	-	AUGUSTUS	mRNA	0.12	NA	SMESG000079747.1	SMEST079747001	TRUE	TRUE	FALSE	inv2
SMEST079755001.1	0	0.0181278	0.00431183	smed_chr1	27439535	27441918	2384	+	AUGUSTUS	mRNA	0.12	NA	SMESG000079755.1	SMEST079755001	TRUE	TRUE	FALSE	inv2
SMEST079759001.1	0.000635055	0.0142297	0.00423691	smed_chr1	27483149	27486637	3489	-	AUGUSTUS	mRNA	0.15	NA	SMESG000079759.1	SMEST079759001	TRUE	TRUE	FALSE	inv2
SMEST079760001.1	0.00091352	0.00684155	0.00423001	smed_chr1	27486775	27488628	1854	+	AUGUSTUS	mRNA	0.08	NA	SMESG000079760.1	SMEST079760001	TRUE	TRUE	FALSE	inv2
SMEST079761001.1	0.00253005	0.00893533	0.00408236	smed_chr1	27498002	27504857	6856	-	AUGUSTUS	mRNA	0.05	NA	SMESG000079761.1	SMEST079761001	TRUE	TRUE	FALSE	inv2
SMEST079764001.1	0.00131752	0	0.00108735	smed_chr1	27514126	27528057	13932	-	AUGUSTUS	mRNA	0.03	NA	SMESG000079764.1	SMEST079764001	TRUE	TRUE	FALSE	inv2
SMEST079765001.1	0	0.0071943	0.00159405	smed_chr1	27532465	27542589	10125	+	AUGUSTUS	mRNA	0.06	NA	SMESG000079765.1	SMEST079765001	TRUE	TRUE	FALSE	inv2
SMEST079766001.1	0	0.00576649	0.00155321	smed_chr1	27548218	27571627	23410	-	AUGUSTUS	mRNA	0.13	NA	SMESG000079766.1	SMEST079766001	TRUE	TRUE	FALSE	inv2
SMEST079767001.1	0.00161987	0.00631583	0.003465	smed_chr1	27571755	27575813	4059	+	AUGUSTUS	mRNA	0.25	NA	SMESG000079767.1	SMEST079767001	TRUE	TRUE	FALSE	inv2
SMEST079770001.1	0	0.00241352	0.000883704	smed_chr1	27586055	27613047	26993	+	AUGUSTUS	mRNA	0.24	NA	SMESG000079770.1	SMEST079770001	TRUE	TRUE	FALSE	inv2
SMEST079775003.1	0	0	0	smed_chr1	27662095	27662692	598	+	AUGUSTUS	mRNA	0.1	NA	SMESG000079775.1	SMEST079775003	TRUE	TRUE	FALSE	inv2
SMEST079781001.1	0.00265252	0	0.00197006	smed_chr1	27719576	27720394	819	-	AUGUSTUS	mRNA	0.03	NA	SMESG000079781.1	SMEST079781001	TRUE	TRUE	FALSE	inv2
SMEST079784001.1	0	0.012146	0.0025663	smed_chr1	27743417	27744064	648	-	AUGUSTUS	mRNA	0.14	NA	SMESG000079784.1	SMEST079784001	TRUE	TRUE	FALSE	inv2
SMEST079786001.1	0.00236221	0.00845079	0.00489077	smed_chr1	27751959	27764644	12686	-	AUGUSTUS	mRNA	0.18	NA	SMESG000079786.1	SMEST079786001	TRUE	TRUE	FALSE	inv2
SMEST079787001.1	0.000989446	0.0100785	0.00271481	smed_chr1	27768798	27792904	24107	-	AUGUSTUS	mRNA	0.16	NA	SMESG000079787.1	SMEST079787001	TRUE	TRUE	FALSE	inv2
SMEST079788007.1	0.000730194	0	0.000634048	smed_chr1	27803813	27824364	20552	-	AUGUSTUS	mRNA	0.01	NA	SMESG000079788.1	SMEST079788007	TRUE	TRUE	FALSE	inv2
SMEST079789001.1	0.00165975	0	0.00252781	smed_chr1	27864351	27865234	884	-	AUGUSTUS	mRNA	0.47	NA	SMESG000079789.1	SMEST079789001	TRUE	TRUE	FALSE	inv2
SMEST079790001.1	0	0.00923799	0.00354015	smed_chr1	27870251	27879374	9124	-	AUGUSTUS	mRNA	0.05	NA	SMESG000079790.1	SMEST079790001	TRUE	TRUE	FALSE	inv2
SMEST079800001.1	0.00165677	0.00374767	0.00220236	smed_chr1	27903751	27925154	21404	-	AUGUSTUS	mRNA	0.19	NA	SMESG000079800.1	SMEST079800001	TRUE	TRUE	FALSE	inv2
SMEST079803001.1	0.000876168	0.00641715	0.00285466	smed_chr1	27943946	27967264	23319	-	AUGUSTUS	mRNA	0.02	NA	SMESG000079803.1	SMEST079803001	TRUE	TRUE	FALSE	inv2
SMEST079804001.1	0	0	0	smed_chr1	27967542	27971632	4091	+	AUGUSTUS	mRNA	0.07	NA	SMESG000079804.1	SMEST079804001	TRUE	TRUE	FALSE	inv2
SMEST079805001.1	0	0.00368099	0.0013344	smed_chr1	27990332	28026629	36298	+	AUGUSTUS	mRNA	0.29	NA	SMESG000079805.1	SMEST079805001	TRUE	TRUE	FALSE	inv2
SMEST079807001.1	0	0.0157074	0.00461936	smed_chr1	28045742	28055276	9535	+	AUGUSTUS	mRNA	0.09	NA	SMESG000079807.1	SMEST079807001	TRUE	TRUE	FALSE	inv2
SMEST079809001.1	0.000790618	0	0.00114916	smed_chr1	28055336	28057724	2389	-	AUGUSTUS	mRNA	0.3	NA	SMESG000079809.1	SMEST079809001	TRUE	TRUE	FALSE	inv2
SMEST079817001.1	0.00343643	0.0109093	0.00417885	smed_chr1	28143223	28143924	702	-	AUGUSTUS	mRNA	0.2	NA	SMESG000079817.1	SMEST079817001	TRUE	TRUE	FALSE	inv2
SMEST079834001.1	0.00190295	0.00401607	0.00400172	smed_chr1	28193114	28195545	2432	-	AUGUSTUS	mRNA	0.07	NA	SMESG000079834.1	SMEST079834001	TRUE	TRUE	FALSE	inv2
SMEST079835001.1	0	0.00564974	0.00198098	smed_chr1	28201773	28203391	1619	+	AUGUSTUS	mRNA	0.17	NA	SMESG000079835.1	SMEST079835001	TRUE	TRUE	FALSE	inv2
SMEST079836001.1	0.00327511	0.00539571	0.00447658	smed_chr1	28205876	28207115	1240	-	AUGUSTUS	mRNA	0.15	NA	SMESG000079836.1	SMEST079836001	TRUE	TRUE	FALSE	inv2
SMEST079839001.1	0.00119184	0.0130053	0.0048975	smed_chr1	28228623	28246107	17485	+	AUGUSTUS	mRNA	0.24	NA	SMESG000079839.1	SMEST079839001	TRUE	TRUE	FALSE	inv2
SMEST079844001.1	0.0010917	0	0.001473	smed_chr1	28264204	28286605	22402	-	AUGUSTUS	mRNA	0.26	NA	SMESG000079844.1	SMEST079844001	TRUE	TRUE	FALSE	inv2
SMEST079847001.1	0	0	0	smed_chr1	28305571	28306255	685	-	AUGUSTUS	mRNA	0.07	NA	SMESG000079847.1	SMEST079847001	TRUE	TRUE	FALSE	inv2
SMEST079849002.1	0.00233827	0.0102566	0.00582936	smed_chr1	28320483	28364917	44435	+	AUGUSTUS	mRNA	0.01	NA	SMESG000079849.1	SMEST079849002	TRUE	TRUE	FALSE	inv2
SMEST079853001.1	0.00248396	0.00556073	0.00381388	smed_chr1	28378893	28391685	12793	+	AUGUSTUS	mRNA	0.11	NA	SMESG000079853.1	SMEST079853001	TRUE	TRUE	FALSE	inv2
SMEST079855002.1	0	0	0	smed_chr1	28409116	28419605	10490	-	AUGUSTUS	mRNA	0.08	NA	SMESG000079855.1	SMEST079855002	TRUE	TRUE	FALSE	inv2
SMEST037170001.1	0	0	0	smed_chr1	28454644	28464229	9586	-	AUGUSTUS	mRNA	0.09	NA	SMESG000037170.1	SMEST037170001	TRUE	TRUE	FALSE	inv2
SMEST037192001.1	0	0.00384124	0.000826105	smed_chr1	28479515	28481019	1505	-	AUGUSTUS	mRNA	0.03	NA	SMESG000037192.1	SMEST037192001	TRUE	TRUE	FALSE	inv2
SMEST037203001.1	0.00474614	0.00513994	0.00529255	smed_chr1	28486942	28500119	13178	-	AUGUSTUS	mRNA	0.13	NA	SMESG000037203.1	SMEST037203001	TRUE	TRUE	FALSE	inv2
SMEST037212004.1	0	0	0	smed_chr1	28522859	28534239	11381	-	AUGUSTUS	mRNA	0.01	NA	SMESG000037212.1	SMEST037212004	TRUE	TRUE	FALSE	inv2
SMEST037144001.1	0.000289883	0.00539765	0.00174818	smed_chr1	28568807	28579623	10817	+	AUGUSTUS	mRNA	0.13	NA	SMESG000037144.1	SMEST037144001	TRUE	TRUE	FALSE	inv2
SMEST037145001.1	0.00124018	0	0.00179565	smed_chr1	28579677	28580772	1096	+	AUGUSTUS	mRNA	0.34	NA	SMESG000037145.1	SMEST037145001	TRUE	TRUE	FALSE	inv2
SMEST037146001.1	0.000922226	0	0.00106496	smed_chr1	28589177	28591185	2009	+	AUGUSTUS	mRNA	0.27	NA	SMESG000037146.1	SMEST037146001	TRUE	TRUE	FALSE	inv2
SMEST037147001.1	0	0	0	smed_chr1	28591817	28593927	2111	+	AUGUSTUS	mRNA	0.26	NA	SMESG000037147.1	SMEST037147001	TRUE	TRUE	FALSE	inv2
SMEST037149001.1	0	0	0	smed_chr1	28607147	28609923	2777	+	AUGUSTUS	mRNA	0.45	NA	SMESG000037149.1	SMEST037149001	TRUE	TRUE	FALSE	inv2
SMEST037154001.1	0.00173926	0	0.00151219	smed_chr1	28629327	28633485	4159	+	AUGUSTUS	mRNA	0.23	NA	SMESG000037154.1	SMEST037154001	TRUE	TRUE	FALSE	inv2
SMEST037155001.1	0.00105652	0	0.00105145	smed_chr1	28657617	28660383	2767	+	AUGUSTUS	mRNA	0.13	NA	SMESG000037155.1	SMEST037155001	TRUE	TRUE	FALSE	inv2
SMEST037169001.1	0.00106629	0	0.00162206	smed_chr1	28722538	28724139	1602	-	AUGUSTUS	mRNA	0.01	NA	SMESG000037169.1	SMEST037169001	TRUE	TRUE	FALSE	inv2
SMEST037175001.1	0	0	0	smed_chr1	28736997	28738214	1218	+	AUGUSTUS	mRNA	0.07	NA	SMESG000037175.1	SMEST037175001	TRUE	TRUE	FALSE	inv2
SMEST037189001.1	0.00228711	0.00536195	0.00365206	smed_chr1	28838367	28841389	3023	+	AUGUSTUS	mRNA	0.09	NA	SMESG000037189.1	SMEST037189001	TRUE	TRUE	FALSE	inv2
SMEST037193001.1	0	0.00986856	0.00239687	smed_chr1	28864709	28906829	42121	+	AUGUSTUS	mRNA	0.46	NA	SMESG000037193.1	SMEST037193001	TRUE	TRUE	FALSE	inv2
SMEST037194001.1	0	0	0	smed_chr1	28917188	28927131	9944	-	AUGUSTUS	mRNA	0.28	NA	SMESG000037194.1	SMEST037194001	TRUE	TRUE	FALSE	inv2
SMEST037208001.1	0.0013245	0.00521741	0.00269594	smed_chr1	29002949	29009201	6253	+	AUGUSTUS	mRNA	0.08	NA	SMESG000037208.1	SMEST037208001	TRUE	TRUE	FALSE	inv2
SMEST024361002.1	0	0.00874645	0.00315856	smed_chr1	29134469	29135356	888	-	AUGUSTUS	mRNA	0.18	NA	SMESG000024361.1	SMEST024361002	TRUE	TRUE	FALSE	inv2
SMEST024364001.1	0	0	0	smed_chr1	29160574	29163312	2739	+	AUGUSTUS	mRNA	0.11	NA	SMESG000024364.1	SMEST024364001	TRUE	TRUE	FALSE	inv2
SMEST024365001.1	0	0	0	smed_chr1	29164823	29174476	9654	-	AUGUSTUS	mRNA	0.06	NA	SMESG000024365.1	SMEST024365001	TRUE	TRUE	FALSE	inv2
SMEST024368001.1	0	0	0	smed_chr1	29195630	29196336	707	-	AUGUSTUS	mRNA	0.08	NA	SMESG000024368.1	SMEST024368001	TRUE	TRUE	FALSE	inv2
SMEST024369001.1	0.0024	0	0.0036776	smed_chr1	29202974	29203626	653	+	AUGUSTUS	mRNA	0.16	NA	SMESG000024369.1	SMEST024369001	TRUE	TRUE	FALSE	inv2
SMEST024375001.1	0.00196421	0.00509773	0.00337553	smed_chr1	29240134	29255457	15324	+	AUGUSTUS	mRNA	0.35	NA	SMESG000024375.1	SMEST024375001	TRUE	TRUE	FALSE	inv2
SMEST024377001.1	0.000724988	0.00285443	0.00156805	smed_chr1	29272874	29274753	1880	+	AUGUSTUS	mRNA	0.11	NA	SMESG000024377.1	SMEST024377001	TRUE	TRUE	FALSE	inv2
SMEST024379001.1	0	0.00953403	0.002849	smed_chr1	29275460	29285966	10507	-	AUGUSTUS	mRNA	0.17	NA	SMESG000024379.1	SMEST024379001	TRUE	TRUE	FALSE	inv2
SMEST024380001.1	0.00557278	0.00781257	0.00817362	smed_chr1	29312174	29321223	9050	+	AUGUSTUS	mRNA	0.01	NA	SMESG000024380.1	SMEST024380001	TRUE	TRUE	FALSE	inv2
SMEST024421001.1	0.0149197	0.0109691	0.0168389	smed_chr1	29588639	29590661	2023	+	AUGUSTUS	mRNA	0.06	NA	SMESG000024421.1	SMEST024421001	TRUE	TRUE	FALSE	inv2
SMEST024428001.1	0.00119784	0.0047431	0.0021111	smed_chr1	29616749	29649756	33008	+	AUGUSTUS	mRNA	0.27	NA	SMESG000024428.1	SMEST024428001	TRUE	TRUE	FALSE	inv2
SMEST024430001.1	0.00104858	0.00828738	0.00272603	smed_chr1	29657203	29662301	5099	-	AUGUSTUS	mRNA	0.05	NA	SMESG000024430.1	SMEST024430001	TRUE	TRUE	FALSE	inv2
SMEST024431001.1	0.00426138	0.0056075	0.00860303	smed_chr1	29664011	29679681	15671	-	AUGUSTUS	mRNA	0.1	NA	SMESG000024431.1	SMEST024431001	TRUE	TRUE	FALSE	inv2
SMEST024438001.1	0	0.0102566	0.00192938	smed_chr1	29723969	29725405	1437	+	AUGUSTUS	mRNA	0.06	NA	SMESG000024438.1	SMEST024438001	TRUE	TRUE	FALSE	inv2
SMEST024440001.1	0.00712957	0.0122702	0.0119813	smed_chr1	29739379	29740931	1553	-	AUGUSTUS	mRNA	0.03	NA	SMESG000024440.1	SMEST024440001	TRUE	TRUE	FALSE	inv2
SMEST024445001.1	0.00282486	0	0.00340643	smed_chr1	29775529	29779555	4027	+	AUGUSTUS	mRNA	0.35	NA	SMESG000024445.1	SMEST024445001	TRUE	TRUE	FALSE	inv2
SMEST024446001.1	0	0	0	smed_chr1	29779629	29787811	8183	+	AUGUSTUS	mRNA	0.26	NA	SMESG000024446.1	SMEST024446001	TRUE	TRUE	FALSE	inv2
SMEST024345001.1	0	0	0	smed_chr1	29885289	29886386	1098	+	AUGUSTUS	mRNA	0.59	NA	SMESG000024345.1	SMEST024345001	TRUE	TRUE	FALSE	inv2
SMEST024348001.1	0	0	0	smed_chr1	29914365	29915201	837	+	AUGUSTUS	mRNA	0.37	NA	SMESG000024348.1	SMEST024348001	TRUE	TRUE	FALSE	inv2
SMEST024353001.1	0	0	0	smed_chr1	29978079	29979757	1679	-	AUGUSTUS	mRNA	0.05	NA	SMESG000024353.1	SMEST024353001	TRUE	TRUE	FALSE	inv2
SMEST046455002.1	0	0	0	smed_chr1	30047000	30087852	40853	-	AUGUSTUS	mRNA	0.01	NA	SMESG000046455.1	SMEST046455002	TRUE	TRUE	FALSE	inv2
SMEST046453001.1	0	0	0	smed_chr1	30098742	30100572	1831	-	AUGUSTUS	mRNA	0.04	NA	SMESG000046453.1	SMEST046453001	TRUE	TRUE	FALSE	inv2
SMEST046449001.1	0	0.00387098	0.00128645	smed_chr1	30149550	30154519	4970	+	AUGUSTUS	mRNA	0.19	NA	SMESG000046449.1	SMEST046449001	TRUE	TRUE	FALSE	inv2
SMEST046463001.1	0	0	0	smed_chr1	30195620	30208083	12464	+	AUGUSTUS	mRNA	0.08	NA	SMESG000046463.1	SMEST046463001	TRUE	TRUE	FALSE	inv2
SMEST046458002.1	0	0	0	smed_chr1	30224840	30231767	6928	+	AUGUSTUS	mRNA	0.14	NA	SMESG000046458.1	SMEST046458002	TRUE	TRUE	FALSE	inv2
SMEST054144001.1	0	0	0	smed_chr1	30252353	30264506	12154	+	AUGUSTUS	mRNA	0.19	NA	SMESG000054144.1	SMEST054144001	TRUE	TRUE	FALSE	inv2
SMEST054136008.1	0	0.00346421	0.0022596	smed_chr1	30281253	30305492	24240	+	AUGUSTUS	mRNA	0.03	NA	SMESG000054136.1	SMEST054136008	TRUE	TRUE	FALSE	inv2
SMEST036021001.1	0.00303337	0.0120485	0.00945423	smed_chr1	30379874	30380558	685	+	AUGUSTUS	mRNA	0.22	NA	SMESG000036021.1	SMEST036021001	TRUE	TRUE	FALSE	inv2
SMEST035983001.1	0	0	0	smed_chr1	30440225	30443106	2882	-	AUGUSTUS	mRNA	0.21	NA	SMESG000035983.1	SMEST035983001	TRUE	TRUE	FALSE	inv2
SMEST035985002.1	0.00445965	0.00703817	0.00681044	smed_chr1	30485064	30494214	9151	+	AUGUSTUS	mRNA	0.02	NA	SMESG000035985.1	SMEST035985002	TRUE	TRUE	FALSE	inv2
SMEST035987001.1	0	0	0	smed_chr1	30519954	30546389	26436	+	AUGUSTUS	mRNA	0.14	NA	SMESG000035987.1	SMEST035987001	TRUE	TRUE	FALSE	inv2
SMEST035995006.1	0.0007463	0.00385915	0.00164904	smed_chr1	30602854	30637547	34694	+	AUGUSTUS	mRNA	0.01	NA	SMESG000035995.1	SMEST035995006	TRUE	TRUE	FALSE	inv2
SMEST035997001.1	0	0.00414939	0.000755629	smed_chr1	30639370	30644676	5307	-	AUGUSTUS	mRNA	0.17	NA	SMESG000035997.1	SMEST035997001	TRUE	TRUE	FALSE	inv2
SMEST036014001.1	0	0	0	smed_chr1	30752333	30753086	754	-	AUGUSTUS	mRNA	0.04	NA	SMESG000036014.1	SMEST036014001	TRUE	TRUE	FALSE	inv2
SMEST036030001.1	0	0.00644472	0.0016979	smed_chr1	30847962	30861685	13724	+	AUGUSTUS	mRNA	0.41	NA	SMESG000036030.1	SMEST036030001	TRUE	TRUE	FALSE	inv2
SMEST036033001.1	0	0.00390626	0.00143658	smed_chr1	30891272	30892905	1634	+	AUGUSTUS	mRNA	0.39	NA	SMESG000036033.1	SMEST036033001	TRUE	TRUE	FALSE	inv2
SMEST036034001.1	0.00231392	0	0.00206044	smed_chr1	30896112	30897000	889	+	AUGUSTUS	mRNA	0.36	NA	SMESG000036034.1	SMEST036034001	TRUE	TRUE	FALSE	inv2
SMEST036036001.1	0.00100637	0.0079261	0.0025989	smed_chr1	30912976	30921184	8209	-	AUGUSTUS	mRNA	0.17	NA	SMESG000036036.1	SMEST036036001	TRUE	TRUE	FALSE	inv2
SMEST036037001.1	0	0.00877203	0.00155812	smed_chr1	30921237	30922124	888	-	AUGUSTUS	mRNA	0.12	NA	SMESG000036037.1	SMEST036037001	TRUE	TRUE	FALSE	inv2
SMEST036038002.1	0	0.0125003	0.0027027	smed_chr1	30923002	30923964	963	+	AUGUSTUS	mRNA	0.14	NA	SMESG000036038.1	SMEST036038002	TRUE	TRUE	FALSE	inv2
SMEST038388002.1	0.00144075	0.0117018	0.00446904	smed_chr1	30968946	30981364	12419	+	AUGUSTUS	mRNA	0.07	NA	SMESG000038388.1	SMEST038388002	TRUE	TRUE	FALSE	inv2
SMEST038387002.1	0	0.034845	0.00799458	smed_chr1	30984816	30991328	6513	+	AUGUSTUS	mRNA	0.03	NA	SMESG000038387.1	SMEST038387002	TRUE	TRUE	FALSE	inv2
SMEST038352002.1	0	0.00432902	0.000904704	smed_chr1	31242977	31249643	6667	+	AUGUSTUS	mRNA	0.03	NA	SMESG000038352.1	SMEST038352002	TRUE	TRUE	FALSE	inv2
SMEST038344001.1	0	0	0	smed_chr1	31348537	31353949	5413	+	AUGUSTUS	mRNA	0.06	NA	SMESG000038344.1	SMEST038344001	TRUE	TRUE	FALSE	inv2
SMEST038343003.1	0	0.0116734	0.00266075	smed_chr1	31358577	31367253	8677	+	AUGUSTUS	mRNA	0.07	NA	SMESG000038343.1	SMEST038343003	TRUE	TRUE	FALSE	inv2
SMEST038342002.1	0.0012685	0.0155446	0.00616277	smed_chr1	31367427	31368676	1250	+	AUGUSTUS	mRNA	0.02	NA	SMESG000038342.1	SMEST038342002	TRUE	TRUE	FALSE	inv2
SMEST038394001.1	0.00128755	0.0111451	0.00438566	smed_chr1	31419251	31424309	5059	-	AUGUSTUS	mRNA	0.21	NA	SMESG000038394.1	SMEST038394001	TRUE	TRUE	FALSE	inv2
SMEST038351001.1	0.000983284	0	0.000978474	smed_chr1	31463187	31464675	1489	+	AUGUSTUS	mRNA	0.13	NA	SMESG000038351.1	SMEST038351001	TRUE	TRUE	FALSE	inv2
SMEST038340001.1	0	0	0	smed_chr1	31471867	31474299	2433	-	AUGUSTUS	mRNA	0.04	NA	SMESG000038340.1	SMEST038340001	TRUE	TRUE	FALSE	inv2
SMEST023567001.1	0	0	0	smed_chr1	31568739	31577922	9184	+	AUGUSTUS	mRNA	0.08	NA	SMESG000023567.1	SMEST023567001	TRUE	TRUE	FALSE	inv2
SMEST023565001.1	0	0.00650763	0.00136893	smed_chr1	31592755	31593871	1117	-	AUGUSTUS	mRNA	0.25	NA	SMESG000023565.1	SMEST023565001	TRUE	TRUE	FALSE	inv2
SMEST023556001.1	0	0	0	smed_chr1	31664208	31670011	5804	-	AUGUSTUS	mRNA	0.05	NA	SMESG000023556.1	SMEST023556001	TRUE	TRUE	FALSE	inv2
SMEST023554001.1	0	0.0422647	0.013245	smed_chr1	31693355	31701976	8622	+	AUGUSTUS	mRNA	0.15	NA	SMESG000023554.1	SMEST023554001	TRUE	TRUE	FALSE	inv2
SMEST023553003.1	0.00605208	0.00925224	0.00911123	smed_chr1	31704836	31728427	23592	-	AUGUSTUS	mRNA	0.02	NA	SMESG000023553.1	SMEST023553003	TRUE	TRUE	FALSE	inv2
SMEST023551001.1	0	0.00977213	0.00201342	smed_chr1	31734835	31746406	11572	+	AUGUSTUS	mRNA	0.11	NA	SMESG000023551.1	SMEST023551001	TRUE	TRUE	FALSE	inv2
SMEST023550001.1	0.00533494	0.0199127	0.00996264	smed_chr1	31750584	31754227	3644	-	AUGUSTUS	mRNA	0.2	NA	SMESG000023550.1	SMEST023550001	TRUE	TRUE	FALSE	inv2
SMEST023549001.1	0.00187091	0.00746739	0.00357987	smed_chr1	31766115	31791320	25206	+	AUGUSTUS	mRNA	0.06	NA	SMESG000023549.1	SMEST023549001	TRUE	TRUE	FALSE	inv2
SMEST023546001.1	0	0	0	smed_chr1	31806615	31807497	883	-	AUGUSTUS	mRNA	0.13	NA	SMESG000023546.1	SMEST023546001	TRUE	TRUE	FALSE	inv2
SMEST023545001.1	0	0.00616653	0.00286328	smed_chr1	31810965	31811877	913	+	AUGUSTUS	mRNA	0.05	NA	SMESG000023545.1	SMEST023545001	TRUE	TRUE	FALSE	inv2
SMEST023543001.1	0.0010569	0.00415801	0.00311236	smed_chr1	31817705	31825807	8103	+	AUGUSTUS	mRNA	0.12	NA	SMESG000023543.1	SMEST023543001	TRUE	TRUE	FALSE	inv2
SMEST023541001.1	0.00216763	0.0267886	0.00965873	smed_chr1	31856164	31857367	1204	-	AUGUSTUS	mRNA	0.1	NA	SMESG000023541.1	SMEST023541001	TRUE	TRUE	FALSE	inv2
SMEST023540001.1	0.000924499	0.007344	0.00434664	smed_chr1	31858190	31890467	32278	-	AUGUSTUS	mRNA	0.23	NA	SMESG000023540.1	SMEST023540001	TRUE	TRUE	FALSE	inv2
SMEST023535001.1	0.00536099	0.00327511	0.00569235	smed_chr1	31903875	31911526	7652	+	AUGUSTUS	mRNA	0.07	NA	SMESG000023535.1	SMEST023535001	TRUE	TRUE	FALSE	inv2
SMEST023530001.1	0.00664272	0.0104048	0.00824143	smed_chr1	31953145	31954847	1703	+	AUGUSTUS	mRNA	0.04	NA	SMESG000023530.1	SMEST023530001	TRUE	TRUE	FALSE	inv2
SMEST023528001.1	0.00165563	0.0103928	0.00376488	smed_chr1	31973821	31975787	1967	-	AUGUSTUS	mRNA	0.16	NA	SMESG000023528.1	SMEST023528001	TRUE	TRUE	FALSE	inv2
SMEST023518001.1	0.00175979	0.00831955	0.00404455	smed_chr1	32024390	32135217	110828	-	AUGUSTUS	mRNA	0.08	NA	SMESG000023518.1	SMEST023518001	TRUE	TRUE	FALSE	inv2
SMEST023516001.1	0	0	0	smed_chr1	32177495	32187110	9616	-	AUGUSTUS	mRNA	0.26	NA	SMESG000023516.1	SMEST023516001	TRUE	TRUE	FALSE	inv2
SMEST023512001.1	0	0	0	smed_chr1	32212388	32213680	1293	+	AUGUSTUS	mRNA	0.21	NA	SMESG000023512.1	SMEST023512001	TRUE	TRUE	FALSE	inv2
SMEST023510001.1	0	0	0	smed_chr1	32231088	32231906	819	+	AUGUSTUS	mRNA	0.38	NA	SMESG000023510.1	SMEST023510001	TRUE	TRUE	FALSE	inv2
SMEST023506001.1	0.00369232	0.0349918	0.0134794	smed_chr1	32270858	32271620	763	+	AUGUSTUS	mRNA	0.24	NA	SMESG000023506.1	SMEST023506001	TRUE	TRUE	FALSE	inv2
SMEST023498001.1	0	0	0	smed_chr1	32327628	32330291	2664	+	AUGUSTUS	mRNA	0.19	NA	SMESG000023498.1	SMEST023498001	TRUE	TRUE	FALSE	inv2
SMEST023497001.1	0	0	0	smed_chr1	32330303	32330730	428	-	AUGUSTUS	mRNA	0.64	NA	SMESG000023497.1	SMEST023497001	TRUE	TRUE	FALSE	inv2
SMEST023487001.1	0.0058896	0.0161152	0.00983343	smed_chr1	32410288	32411781	1494	+	AUGUSTUS	mRNA	0.14	NA	SMESG000023487.1	SMEST023487001	TRUE	TRUE	FALSE	inv2
SMEST023477001.1	0	0.00222222	0.000486539	smed_chr1	32475338	32506139	30802	+	AUGUSTUS	mRNA	0.02	NA	SMESG000023477.1	SMEST023477001	TRUE	TRUE	FALSE	inv2
SMEST006883001.1	0	0	0	smed_chr1	32618059	32618960	902	-	AUGUSTUS	mRNA	0.11	NA	SMESG000006883.1	SMEST006883001	TRUE	TRUE	FALSE	inv2
SMEST006880001.1	0	0	0	smed_chr1	32647813	32648450	638	-	AUGUSTUS	mRNA	0.02	NA	SMESG000006880.1	SMEST006880001	TRUE	TRUE	FALSE	inv2
SMEST006866001.1	0.0009612	0.00982145	0.0031482	smed_chr1	32724878	32787051	62174	+	AUGUSTUS	mRNA	0.13	NA	SMESG000006866.1	SMEST006866001	TRUE	TRUE	FALSE	inv2
SMEST006859001.1	0	0.00379268	0.00126814	smed_chr1	32825688	32834406	8719	+	AUGUSTUS	mRNA	0.08	NA	SMESG000006859.1	SMEST006859001	TRUE	TRUE	FALSE	inv2
SMEST006858001.1	0	0.00453174	0.00181686	smed_chr1	32849036	32851300	2265	-	AUGUSTUS	mRNA	0.09	NA	SMESG000006858.1	SMEST006858001	TRUE	TRUE	FALSE	inv2
SMEST006853001.1	0	0.0113352	0.00339367	smed_chr1	32871348	32881228	9881	+	AUGUSTUS	mRNA	0.14	NA	SMESG000006853.1	SMEST006853001	TRUE	TRUE	FALSE	inv2
SMEST006846001.1	0	0	0	smed_chr1	32906373	32907350	978	-	AUGUSTUS	mRNA	0.33	NA	SMESG000006846.1	SMEST006846001	TRUE	TRUE	FALSE	inv2
SMEST006843001.1	0.00412561	0.0106668	0.00821479	smed_chr1	32921694	32923030	1337	-	AUGUSTUS	mRNA	0.59	NA	SMESG000006843.1	SMEST006843001	TRUE	TRUE	FALSE	inv2
SMEST006834001.1	0.007344	0.0147788	0.0119565	smed_chr1	32976308	32976843	536	+	AUGUSTUS	mRNA	0.13	NA	SMESG000006834.1	SMEST006834001	TRUE	TRUE	FALSE	inv2
SMEST006831001.1	0	0	0	smed_chr1	32990798	32991874	1077	+	AUGUSTUS	mRNA	0.08	NA	SMESG000006831.1	SMEST006831001	TRUE	TRUE	FALSE	inv2
SMEST006826001.1	0.0031348	0	0.00336377	smed_chr1	33030408	33031287	880	+	AUGUSTUS	mRNA	0.06	NA	SMESG000006826.1	SMEST006826001	TRUE	TRUE	FALSE	inv2
SMEST006823001.1	0	0	0	smed_chr1	33079958	33080680	723	+	AUGUSTUS	mRNA	0.08	NA	SMESG000006823.1	SMEST006823001	TRUE	TRUE	FALSE	inv2
SMEST006821001.1	0.00621122	0.00722897	0.00864803	smed_chr1	33095488	33097000	1513	+	AUGUSTUS	mRNA	0.29	NA	SMESG000006821.1	SMEST006821001	TRUE	TRUE	FALSE	inv2
SMEST006820001.1	0.00097056	0.00369914	0.00197266	smed_chr1	33097808	33099324	1517	+	AUGUSTUS	mRNA	0.27	NA	SMESG000006820.1	SMEST006820001	TRUE	TRUE	FALSE	inv2
SMEST006811001.1	0.000627364	0.00572171	0.00205484	smed_chr1	33123937	33157550	33614	-	AUGUSTUS	mRNA	0.21	NA	SMESG000006811.1	SMEST006811001	TRUE	TRUE	FALSE	inv2
SMEST006806002.1	0.00130776	0	0.00113615	smed_chr1	33177026	33188730	11705	-	AUGUSTUS	mRNA	0.22	NA	SMESG000006806.1	SMEST006806002	TRUE	TRUE	FALSE	inv2
SMEST006802001.1	0	0.00879775	0.00225346	smed_chr1	33232190	33277850	45661	-	AUGUSTUS	mRNA	0.05	NA	SMESG000006802.1	SMEST006802001	TRUE	TRUE	FALSE	inv2
SMEST006801001.1	0	0	0	smed_chr1	33279565	33280140	576	-	AUGUSTUS	mRNA	0.46	NA	SMESG000006801.1	SMEST006801001	TRUE	TRUE	FALSE	inv2
SMEST006793001.1	0	0	0	smed_chr1	33341122	33341490	369	-	AUGUSTUS	mRNA	0.19	NA	SMESG000006793.1	SMEST006793001	TRUE	TRUE	FALSE	inv2
SMEST006784001.1	0	0	0	smed_chr1	33375203	33376081	879	-	AUGUSTUS	mRNA	0.08	NA	SMESG000006784.1	SMEST006784001	TRUE	TRUE	FALSE	inv2
SMEST006781001.1	0	0	0	smed_chr1	33407672	33434091	26420	-	AUGUSTUS	mRNA	0.18	NA	SMESG000006781.1	SMEST006781001	TRUE	TRUE	FALSE	inv2
SMEST006780002.1	0.00106063	0	0.00093633	smed_chr1	33451019	33471082	20064	+	AUGUSTUS	mRNA	0.01	NA	SMESG000006780.1	SMEST006780002	TRUE	TRUE	FALSE	inv2
SMEST006779001.1	0	0.00546451	0.0017741	smed_chr1	33473849	33496061	22213	-	AUGUSTUS	mRNA	0.22	NA	SMESG000006779.1	SMEST006779001	TRUE	TRUE	FALSE	inv2
SMEST006778001.1	0.000766577	0.00288046	0.00198063	smed_chr1	33496229	33524213	27985	+	AUGUSTUS	mRNA	0.22	NA	SMESG000006778.1	SMEST006778001	TRUE	TRUE	FALSE	inv2
SMEST006775001.1	0	0.00879775	0.00148456	smed_chr1	33534739	33537196	2458	+	AUGUSTUS	mRNA	0.14	NA	SMESG000006775.1	SMEST006775001	TRUE	TRUE	FALSE	inv2
SMEST006978001.1	0	0.0147064	0.00529942	smed_chr1	33581920	33582601	682	-	AUGUSTUS	mRNA	0.08	NA	SMESG000006978.1	SMEST006978001	TRUE	TRUE	FALSE	inv2
SMEST006968001.1	0	0	0	smed_chr1	33653558	33663871	10314	-	AUGUSTUS	mRNA	0.54	NA	SMESG000006968.1	SMEST006968001	TRUE	TRUE	FALSE	inv2
SMEST006966001.1	0	0	0	smed_chr1	33675329	33761677	86349	+	AUGUSTUS	mRNA	0.06	NA	SMESG000006966.1	SMEST006966001	TRUE	TRUE	FALSE	inv2
SMEST006964001.1	0	0.00541519	0.00188395	smed_chr1	33766771	33776166	9396	+	AUGUSTUS	mRNA	0.1	NA	SMESG000006964.1	SMEST006964001	TRUE	TRUE	FALSE	inv2
SMEST006951001.1	0	0.00721159	0.00260892	smed_chr1	33876611	33877418	808	+	AUGUSTUS	mRNA	0.21	NA	SMESG000006951.1	SMEST006951001	TRUE	TRUE	FALSE	inv2
SMEST006940001.1	0.00210526	0	0.00174115	smed_chr1	33969922	33976013	6092	-	AUGUSTUS	mRNA	0.02	NA	SMESG000006940.1	SMEST006940001	TRUE	TRUE	FALSE	inv2
SMEST006938001.1	0	0	0	smed_chr1	33984474	33994213	9740	-	AUGUSTUS	mRNA	0.18	NA	SMESG000006938.1	SMEST006938001	TRUE	TRUE	FALSE	inv2
SMEST006935001.1	0	0	0	smed_chr1	34008321	34008846	526	+	AUGUSTUS	mRNA	0.15	NA	SMESG000006935.1	SMEST006935001	TRUE	TRUE	FALSE	inv2
SMEST006933001.1	0	0	0	smed_chr1	34026068	34033073	7006	-	AUGUSTUS	mRNA	0.19	NA	SMESG000006933.1	SMEST006933001	TRUE	TRUE	FALSE	inv2
SMEST006932002.1	0	0	0	smed_chr1	34047361	34057972	10612	+	AUGUSTUS	mRNA	0.01	NA	SMESG000006932.1	SMEST006932002	TRUE	TRUE	FALSE	inv2
SMEST006931001.1	0.00481156	0.00705058	0.00621581	smed_chr1	34060556	34061543	988	-	AUGUSTUS	mRNA	0.05	NA	SMESG000006931.1	SMEST006931001	TRUE	TRUE	FALSE	inv2
SMEST006929001.1	0.00535239	0	0.00709593	smed_chr1	34082021	34082964	944	+	AUGUSTUS	mRNA	0.04	NA	SMESG000006929.1	SMEST006929001	TRUE	TRUE	FALSE	inv2
SMEST006928001.1	0.00173611	0	0.00132066	smed_chr1	34101873	34103163	1291	-	AUGUSTUS	mRNA	0.13	NA	SMESG000006928.1	SMEST006928001	TRUE	TRUE	FALSE	inv2
SMEST006920001.1	0	0	0	smed_chr1	34162719	34164253	1535	-	AUGUSTUS	mRNA	0.04	NA	SMESG000006920.1	SMEST006920001	TRUE	TRUE	FALSE	inv2
SMEST006916001.1	0	0	0	smed_chr1	34189908	34190719	812	-	AUGUSTUS	mRNA	0.2	NA	SMESG000006916.1	SMEST006916001	TRUE	TRUE	FALSE	inv2
SMEST006905001.1	0.0154964	0	0.0125095	smed_chr1	34310827	34313237	2411	+	AUGUSTUS	mRNA	0.23	NA	SMESG000006905.1	SMEST006905001	TRUE	TRUE	FALSE	inv2
SMEST006902001.1	0	0.00434155	0.000967118	smed_chr1	34324247	34328288	4042	+	AUGUSTUS	mRNA	0.12	NA	SMESG000006902.1	SMEST006902001	TRUE	TRUE	FALSE	inv2
SMEST006898001.1	0	0	0	smed_chr1	34352006	34352789	784	-	AUGUSTUS	mRNA	0.37	NA	SMESG000006898.1	SMEST006898001	TRUE	TRUE	FALSE	inv2
SMEST006895001.1	0	0	0	smed_chr1	34378817	34379545	729	+	AUGUSTUS	mRNA	0.18	NA	SMESG000006895.1	SMEST006895001	TRUE	TRUE	FALSE	inv2
SMEST006894001.1	0	0	0	smed_chr1	34381492	34438199	56708	-	AUGUSTUS	mRNA	0.25	NA	SMESG000006894.1	SMEST006894001	TRUE	TRUE	FALSE	inv2
SMEST006885001.1	0.000787919	0.00884531	0.00219925	smed_chr1	34450102	34460389	10288	-	AUGUSTUS	mRNA	0.11	NA	SMESG000006885.1	SMEST006885001	TRUE	TRUE	FALSE	inv2
SMEST006818001.1	0	0.0147788	0.00566251	smed_chr1	34496107	34496554	448	+	AUGUSTUS	mRNA	0.15	NA	SMESG000006818.1	SMEST006818001	TRUE	TRUE	FALSE	inv2
SMEST006785001.1	0	0	0	smed_chr1	34505367	34518695	13329	+	AUGUSTUS	mRNA	0.11	NA	SMESG000006785.1	SMEST006785001	TRUE	TRUE	FALSE	inv2
SMEST006969001.1	0	0	0	smed_chr1	34544747	34545917	1171	+	AUGUSTUS	mRNA	0.19	NA	SMESG000006969.1	SMEST006969001	TRUE	TRUE	FALSE	inv2
SMEST074569001.1	0	0	0	smed_chr1	34596756	34597372	617	-	AUGUSTUS	mRNA	0.09	NA	SMESG000074569.1	SMEST074569001	TRUE	TRUE	FALSE	inv2
SMEST074580002.1	0	0	0	smed_chr1	34601396	34613242	11847	-	AUGUSTUS	mRNA	0.01	NA	SMESG000074580.1	SMEST074580002	TRUE	TRUE	FALSE	inv2
SMEST074591001.1	0	0	0	smed_chr1	34614420	34615912	1493	-	AUGUSTUS	mRNA	0.07	NA	SMESG000074591.1	SMEST074591001	TRUE	TRUE	FALSE	inv2
SMEST074401001.1	0	0	0	smed_chr1	34674780	34676738	1959	+	AUGUSTUS	mRNA	0.56	NA	SMESG000074401.1	SMEST074401001	TRUE	TRUE	FALSE	inv2
SMEST074423001.1	0	0	0	smed_chr1	34683513	34685062	1550	-	AUGUSTUS	mRNA	0.08	NA	SMESG000074423.1	SMEST074423001	TRUE	TRUE	FALSE	inv2
SMEST074445001.1	0	0.00350878	0.000806018	smed_chr1	34689229	34699182	9954	-	AUGUSTUS	mRNA	0.01	NA	SMESG000074445.1	SMEST074445001	TRUE	TRUE	FALSE	inv2
SMEST074456001.1	0.000322963	0	0.000271665	smed_chr1	34699337	34724952	25616	-	AUGUSTUS	mRNA	0.01	NA	SMESG000074456.1	SMEST074456001	TRUE	TRUE	FALSE	inv2
SMEST074479001.1	0	0	0	smed_chr1	34748190	34748732	543	-	AUGUSTUS	mRNA	0.16	NA	SMESG000074479.1	SMEST074479001	TRUE	TRUE	FALSE	inv2
SMEST074512002.1	0.00253872	0.00532704	0.00379187	smed_chr1	34781634	34818222	36589	-	AUGUSTUS	mRNA	0.02	NA	SMESG000074512.1	SMEST074512002	TRUE	TRUE	FALSE	inv2
SMEST074545001.1	0	0	0	smed_chr1	34836273	34836972	700	-	AUGUSTUS	mRNA	0.05	NA	SMESG000074545.1	SMEST074545001	TRUE	TRUE	FALSE	inv2
SMEST074556001.1	0.00226543	0.00902945	0.00638507	smed_chr1	34847650	34879860	32211	+	AUGUSTUS	mRNA	0.1	NA	SMESG000074556.1	SMEST074556001	TRUE	TRUE	FALSE	inv2
SMEST074570002.1	0	0	0	smed_chr1	34915320	34920744	5425	+	AUGUSTUS	mRNA	0.01	NA	SMESG000074570.1	SMEST074570002	TRUE	TRUE	FALSE	inv2
SMEST074574001.1	0	0	0	smed_chr1	34965880	34966655	776	+	AUGUSTUS	mRNA	0.21	NA	SMESG000074574.1	SMEST074574001	TRUE	TRUE	FALSE	inv2
SMEST074577006.1	0	0	0	smed_chr1	34996210	35022445	26236	+	AUGUSTUS	mRNA	0.07	NA	SMESG000074577.1	SMEST074577006	TRUE	TRUE	FALSE	inv2
SMEST074578001.1	0	0	0	smed_chr1	35022900	35031904	9005	+	AUGUSTUS	mRNA	0.04	NA	SMESG000074578.1	SMEST074578001	TRUE	TRUE	FALSE	inv2
SMEST074579001.1	0	0	0	smed_chr1	35035980	35037585	1606	+	AUGUSTUS	mRNA	0.12	NA	SMESG000074579.1	SMEST074579001	TRUE	TRUE	FALSE	inv2
SMEST074599001.1	0	0	0	smed_chr1	35166077	35167637	1561	+	AUGUSTUS	mRNA	0.07	NA	SMESG000074599.1	SMEST074599001	TRUE	TRUE	FALSE	inv2
SMEST074600003.1	0	0	0	smed_chr1	35173017	35180249	7233	+	AUGUSTUS	mRNA	0.01	NA	SMESG000074600.1	SMEST074600003	TRUE	TRUE	FALSE	inv2
SMEST074601001.1	0	0	0	smed_chr1	35183787	35185329	1543	+	AUGUSTUS	mRNA	0.1	NA	SMESG000074601.1	SMEST074601001	TRUE	TRUE	FALSE	inv2
SMEST074605001.1	0	0	0	smed_chr1	35196755	35222059	25305	-	AUGUSTUS	mRNA	0.06	NA	SMESG000074605.1	SMEST074605001	TRUE	TRUE	FALSE	inv2
SMEST074623001.1	0.000699382	0.00254561	0.00154649	smed_chr1	35352477	35376090	23614	+	AUGUSTUS	mRNA	0.11	NA	SMESG000074623.1	SMEST074623001	TRUE	TRUE	FALSE	inv2
SMEST074643001.1	0	0	0	smed_chr1	35513953	35514556	604	+	AUGUSTUS	mRNA	0.43	NA	SMESG000074643.1	SMEST074643001	TRUE	TRUE	FALSE	inv2
SMEST074360001.1	0.00214592	0.00542498	0.00278724	smed_chr1	35551799	35569395	17597	-	AUGUSTUS	mRNA	0.07	NA	SMESG000074360.1	SMEST074360001	TRUE	TRUE	FALSE	inv2
SMEST074376002.1	0	0	0	smed_chr1	35701584	35709165	7582	-	AUGUSTUS	mRNA	0.02	NA	SMESG000074376.1	SMEST074376002	TRUE	TRUE	FALSE	inv2
SMEST074377001.1	0	0	0	smed_chr1	35717453	35718537	1085	+	AUGUSTUS	mRNA	0.22	NA	SMESG000074377.1	SMEST074377001	TRUE	TRUE	FALSE	inv2
SMEST074378001.1	0	0	0	smed_chr1	35719513	35720136	624	+	AUGUSTUS	mRNA	0.08	NA	SMESG000074378.1	SMEST074378001	TRUE	TRUE	FALSE	inv2
SMEST074382001.1	0	0.0070094	0.00155239	smed_chr1	35748033	35748944	912	+	AUGUSTUS	mRNA	0.24	NA	SMESG000074382.1	SMEST074382001	TRUE	TRUE	FALSE	inv2
SMEST074396001.1	0	0	0	smed_chr1	35808393	35810047	1655	+	AUGUSTUS	mRNA	0.12	NA	SMESG000074396.1	SMEST074396001	TRUE	TRUE	FALSE	inv2
SMEST074400001.1	0.00314137	0.020691	0.00687424	smed_chr1	35846771	35861715	14945	-	AUGUSTUS	mRNA	0.05	NA	SMESG000074400.1	SMEST074400001	TRUE	TRUE	FALSE	inv2
SMEST074402001.1	0	0	0	smed_chr1	35864416	35865555	1140	-	AUGUSTUS	mRNA	0.07	NA	SMESG000074402.1	SMEST074402001	TRUE	TRUE	FALSE	inv2
SMEST074407006.1	0	0	0.000705799	smed_chr1	35900673	35908085	7413	-	AUGUSTUS	mRNA	0.05	NA	SMESG000074407.1	SMEST074407006	TRUE	TRUE	FALSE	inv2
SMEST074409001.1	0	0	0	smed_chr1	35912180	35915755	3576	-	AUGUSTUS	mRNA	0.17	NA	SMESG000074409.1	SMEST074409001	TRUE	TRUE	FALSE	inv2
SMEST074416001.1	0.00059312	0	0.00107894	smed_chr1	35949382	35972935	23554	-	AUGUSTUS	mRNA	0.04	NA	SMESG000074416.1	SMEST074416001	TRUE	TRUE	FALSE	inv2
SMEST074421001.1	0.00175696	0	0.00164703	smed_chr1	36000833	36019319	18487	+	AUGUSTUS	mRNA	0.41	NA	SMESG000074421.1	SMEST074421001	TRUE	TRUE	FALSE	inv2
SMEST074422001.1	0.000710059	0.00525396	0.00154735	smed_chr1	36029750	36052465	22716	-	AUGUSTUS	mRNA	0.09	NA	SMESG000074422.1	SMEST074422001	TRUE	TRUE	FALSE	inv2
SMEST074424001.1	0.0017828	0.00328768	0.00212819	smed_chr1	36056763	36069016	12254	+	AUGUSTUS	mRNA	0.1	NA	SMESG000074424.1	SMEST074424001	TRUE	TRUE	FALSE	inv2
SMEST074426001.1	0	0.00636947	0.00126236	smed_chr1	36092283	36097970	5688	+	AUGUSTUS	mRNA	0.04	NA	SMESG000074426.1	SMEST074426001	TRUE	TRUE	FALSE	inv2
SMEST074427001.1	0	0	0	smed_chr1	36099055	36104305	5251	-	AUGUSTUS	mRNA	0.04	NA	SMESG000074427.1	SMEST074427001	TRUE	TRUE	FALSE	inv2
SMEST074429003.1	0.000552894	0.00218341	0.00114239	smed_chr1	36128873	36157176	28304	+	AUGUSTUS	mRNA	0.01	NA	SMESG000074429.1	SMEST074429003	TRUE	TRUE	FALSE	inv2
SMEST074430001.1	0.000453926	0.00385357	0.00149325	smed_chr1	36166180	36208865	42686	-	AUGUSTUS	mRNA	0.14	NA	SMESG000074430.1	SMEST074430001	TRUE	TRUE	FALSE	inv2
SMEST074436001.1	0	0	0	smed_chr1	36271577	36271945	369	-	AUGUSTUS	mRNA	0.17	NA	SMESG000074436.1	SMEST074436001	TRUE	TRUE	FALSE	inv2
SMEST074437006.1	0	0	0	smed_chr1	36271577	36275115	3539	-	AUGUSTUS	mRNA	0.1	NA	SMESG000074437.1	SMEST074437006	TRUE	TRUE	FALSE	inv2
SMEST074438001.1	0.00375941	0.00595241	0.00675361	smed_chr1	36276018	36277085	1068	-	AUGUSTUS	mRNA	0.06	NA	SMESG000074438.1	SMEST074438001	TRUE	TRUE	FALSE	inv2
SMEST074452001.1	0	0	0	smed_chr1	36353303	36369377	16075	+	AUGUSTUS	mRNA	0.21	NA	SMESG000074452.1	SMEST074452001	TRUE	TRUE	FALSE	inv2
SMEST074454001.1	0	0	0	smed_chr1	36380113	36385367	5255	+	AUGUSTUS	mRNA	0.11	NA	SMESG000074454.1	SMEST074454001	TRUE	TRUE	FALSE	inv2
SMEST074455001.1	0	0	0	smed_chr1	36387119	36404395	17277	-	AUGUSTUS	mRNA	0.06	NA	SMESG000074455.1	SMEST074455001	TRUE	TRUE	FALSE	inv2
SMEST074458001.1	0	0.00336701	0.000776297	smed_chr1	36414284	36469298	55015	+	AUGUSTUS	mRNA	0.75	NA	SMESG000074458.1	SMEST074458001	TRUE	TRUE	FALSE	inv2
SMEST074459001.1	0.00763365	0	0.00825537	smed_chr1	36449144	36449689	546	+	AUGUSTUS	mRNA	0.65	NA	SMESG000074459.1	SMEST074459001	TRUE	TRUE	FALSE	inv2
SMEST074460002.1	0	0.00726398	0.00164069	smed_chr1	36452944	36481886	28943	+	AUGUSTUS	mRNA	0.11	NA	SMESG000074460.1	SMEST074460002	TRUE	TRUE	FALSE	inv2
SMEST074461001.1	0	0	0	smed_chr1	36482589	36505176	22588	-	AUGUSTUS	mRNA	0.05	NA	SMESG000074461.1	SMEST074461001	TRUE	TRUE	FALSE	inv2
SMEST074465001.1	0	0	0	smed_chr1	36527971	36530166	2196	-	AUGUSTUS	mRNA	0.04	NA	SMESG000074465.1	SMEST074465001	TRUE	TRUE	FALSE	inv2
SMEST074469001.1	0	0.0106954	0.00396865	smed_chr1	36561954	36569464	7511	+	AUGUSTUS	mRNA	0.17	NA	SMESG000074469.1	SMEST074469001	TRUE	TRUE	FALSE	inv2
SMEST074473001.1	0	0.00376885	0.00087822	smed_chr1	36642338	36643706	1369	-	AUGUSTUS	mRNA	0.1	NA	SMESG000074473.1	SMEST074473001	TRUE	TRUE	FALSE	inv2
SMEST074474001.1	0.00361446	0	0.00293399	smed_chr1	36663067	36664076	1010	-	AUGUSTUS	mRNA	0.04	NA	SMESG000074474.1	SMEST074474001	TRUE	TRUE	FALSE	inv2
SMEST074476001.1	0.00655384	0.0125264	0.0102612	smed_chr1	36680956	36703966	23011	-	AUGUSTUS	mRNA	0.06	NA	SMESG000074476.1	SMEST074476001	TRUE	TRUE	FALSE	inv2
SMEST074477001.1	0.0284202	0.0157901	0.0313212	smed_chr1	36707312	36708206	895	-	AUGUSTUS	mRNA	0.12	NA	SMESG000074477.1	SMEST074477001	TRUE	TRUE	FALSE	inv2
SMEST074480001.1	0.0010661	0.00383633	0.00299177	smed_chr1	36750331	36796826	46496	-	AUGUSTUS	mRNA	0.03	NA	SMESG000074480.1	SMEST074480001	TRUE	TRUE	FALSE	inv2
SMEST074483001.1	0.0112663	0.0107722	0.0167106	smed_chr1	36841257	36842250	994	-	AUGUSTUS	mRNA	0.09	NA	SMESG000074483.1	SMEST074483001	TRUE	TRUE	FALSE	inv2
SMEST074485001.1	0.00273162	0.00571976	0.00506175	smed_chr1	36860698	36886050	25353	-	AUGUSTUS	mRNA	0.09	NA	SMESG000074485.1	SMEST074485001	TRUE	TRUE	FALSE	inv2
SMEST074486001.1	0	0.0101353	0.00290065	smed_chr1	36888638	36890185	1548	+	AUGUSTUS	mRNA	0.15	NA	SMESG000074486.1	SMEST074486001	TRUE	TRUE	FALSE	inv2
SMEST074489001.1	0	0.00369004	0.00141824	smed_chr1	36905529	36908970	3442	-	AUGUSTUS	mRNA	0.22	NA	SMESG000074489.1	SMEST074489001	TRUE	TRUE	FALSE	inv2
SMEST074495001.1	0.00198085	0.00827595	0.00654762	smed_chr1	36934729	36950130	15402	-	AUGUSTUS	mRNA	0.1	NA	SMESG000074495.1	SMEST074495001	TRUE	TRUE	FALSE	inv2
SMEST074496001.1	0	0.00247729	0.000477966	smed_chr1	36950338	36956208	5871	+	AUGUSTUS	mRNA	0.39	NA	SMESG000074496.1	SMEST074496001	TRUE	TRUE	FALSE	inv2
SMEST074497001.1	0.000957855	0.00398937	0.00228213	smed_chr1	36963628	36981900	18273	-	AUGUSTUS	mRNA	0.23	NA	SMESG000074497.1	SMEST074497001	TRUE	TRUE	FALSE	inv2
SMEST074499001.1	0.000831832	0	0.00125739	smed_chr1	36982186	36999900	17715	-	AUGUSTUS	mRNA	0.07	NA	SMESG000074499.1	SMEST074499001	TRUE	TRUE	FALSE	inv2
SMEST074503001.1	0.000860832	0.00739833	0.00325818	smed_chr1	37027068	37033934	6867	+	AUGUSTUS	mRNA	0.14	NA	SMESG000074503.1	SMEST074503001	TRUE	TRUE	FALSE	inv2
SMEST074506001.1	0	0.00363637	0.0013421	smed_chr1	37037758	37053133	15376	+	AUGUSTUS	mRNA	0.17	NA	SMESG000074506.1	SMEST074506001	TRUE	TRUE	FALSE	inv2
SMEST074509001.1	0.000705965	0.0098094	0.00374412	smed_chr1	37066080	37070540	4461	-	AUGUSTUS	mRNA	0.26	NA	SMESG000074509.1	SMEST074509001	TRUE	TRUE	FALSE	inv2
SMEST074510001.1	0.00217497	0.00611001	0.00408076	smed_chr1	37070969	37081640	10672	-	AUGUSTUS	mRNA	0.14	NA	SMESG000074510.1	SMEST074510001	TRUE	TRUE	FALSE	inv2
SMEST074513001.1	0.00290557	0.0056604	0.004365	smed_chr1	37099358	37113058	13701	+	AUGUSTUS	mRNA	0.02	NA	SMESG000074513.1	SMEST074513001	TRUE	TRUE	FALSE	inv2
SMEST074516001.1	0.00132685	0.00518137	0.00359985	smed_chr1	37130788	37136910	6123	+	AUGUSTUS	mRNA	0.6	NA	SMESG000074516.1	SMEST074516001	TRUE	TRUE	FALSE	inv2
SMEST074520001.1	0	0	0	smed_chr1	37176788	37177693	906	+	AUGUSTUS	mRNA	0.23	NA	SMESG000074520.1	SMEST074520001	TRUE	TRUE	FALSE	inv2
SMEST074521001.1	0	0.0049917	0.00211864	smed_chr1	37187308	37193932	6625	+	AUGUSTUS	mRNA	0.86	NA	SMESG000074521.1	SMEST074521001	TRUE	TRUE	FALSE	inv2
SMEST074522001.1	0.00123916	0.00441611	0.00235538	smed_chr1	37193988	37198140	4153	+	AUGUSTUS	mRNA	0.37	NA	SMESG000074522.1	SMEST074522001	TRUE	TRUE	FALSE	inv2
SMEST074524001.1	0	0	0	smed_chr1	37198818	37200059	1242	+	AUGUSTUS	mRNA	0.09	NA	SMESG000074524.1	SMEST074524001	TRUE	TRUE	FALSE	inv2
SMEST074527001.1	0	0.00737107	0.00710747	smed_chr1	37220288	37227697	7410	+	AUGUSTUS	mRNA	0.14	NA	SMESG000074527.1	SMEST074527001	TRUE	TRUE	FALSE	inv2
SMEST074532001.1	0	0.00558662	0.00124896	smed_chr1	37240585	37272880	32296	-	AUGUSTUS	mRNA	0.14	NA	SMESG000074532.1	SMEST074532001	TRUE	TRUE	FALSE	inv2
SMEST074537001.1	0	0.00723769	0.00173611	smed_chr1	37307459	37309258	1800	+	AUGUSTUS	mRNA	0.3	NA	SMESG000074537.1	SMEST074537001	TRUE	TRUE	FALSE	inv2
SMEST074546001.1	0	0	0	smed_chr1	37352689	37353411	723	+	AUGUSTUS	mRNA	0.38	NA	SMESG000074546.1	SMEST074546001	TRUE	TRUE	FALSE	inv2
SMEST074551001.1	0.0010847	0.00608728	0.00246895	smed_chr1	37388479	37409135	20657	+	AUGUSTUS	mRNA	0.1	NA	SMESG000074551.1	SMEST074551001	TRUE	TRUE	FALSE	inv2
SMEST074552001.1	0	0	0	smed_chr1	37400535	37401871	1337	-	AUGUSTUS	mRNA	0.05	NA	SMESG000074552.1	SMEST074552001	TRUE	TRUE	FALSE	inv2
SMEST074553001.1	0	0.0218197	0.00461681	smed_chr1	37409150	37409891	742	-	AUGUSTUS	mRNA	0.12	NA	SMESG000074553.1	SMEST074553001	TRUE	TRUE	FALSE	inv2
SMEST074559001.1	0	0	0	smed_chr1	37477460	37480591	3132	-	AUGUSTUS	mRNA	0.04	NA	SMESG000074559.1	SMEST074559001	TRUE	TRUE	FALSE	inv2
SMEST047792001.1	0	0	0	smed_chr1	37567380	37575430	8051	-	AUGUSTUS	mRNA	0.02	NA	SMESG000047792.1	SMEST047792001	TRUE	TRUE	FALSE	inv2
SMEST047784001.1	0.00118297	0.00451809	0.00267067	smed_chr1	37661928	37665672	3745	+	AUGUSTUS	mRNA	0.05	NA	SMESG000047784.1	SMEST047784001	TRUE	TRUE	FALSE	inv2
SMEST048597001.1	0	0	0	smed_chr1	37736038	37736957	920	+	AUGUSTUS	mRNA	0.17	NA	SMESG000048597.1	SMEST048597001	TRUE	TRUE	FALSE	inv2
SMEST048603001.1	0	0	0	smed_chr1	37778885	37784880	5996	-	AUGUSTUS	mRNA	0.28	NA	SMESG000048603.1	SMEST048603001	TRUE	TRUE	FALSE	inv2
SMEST048604001.1	0	0	0	smed_chr1	37784940	37797310	12371	-	AUGUSTUS	mRNA	0.03	NA	SMESG000048604.1	SMEST048604001	TRUE	TRUE	FALSE	inv2
SMEST048606001.1	0	0	0	smed_chr1	37801210	37802940	1731	-	AUGUSTUS	mRNA	0.09	NA	SMESG000048606.1	SMEST048606001	TRUE	TRUE	FALSE	inv2
SMEST048607001.1	0	0	0	smed_chr1	37808030	37812770	4741	-	AUGUSTUS	mRNA	0.08	NA	SMESG000048607.1	SMEST048607001	TRUE	TRUE	FALSE	inv2
SMEST048587001.1	0	0	0	smed_chr1	37829098	37829806	709	+	AUGUSTUS	mRNA	0.12	NA	SMESG000048587.1	SMEST048587001	TRUE	TRUE	FALSE	inv2
SMEST048600001.1	0	0	0	smed_chr1	37870418	37872033	1616	+	AUGUSTUS	mRNA	0.22	NA	SMESG000048600.1	SMEST048600001	TRUE	TRUE	FALSE	inv2
SMEST020361001.1	0	0	0	smed_chr1	37938564	37941188	2625	-	AUGUSTUS	mRNA	0.07	NA	SMESG000020361.1	SMEST020361001	TRUE	TRUE	FALSE	inv2
SMEST020360001.1	0	0	0	smed_chr1	37941966	37954074	12109	+	AUGUSTUS	mRNA	0.03	NA	SMESG000020360.1	SMEST020360001	TRUE	TRUE	FALSE	inv2
SMEST020356005.1	0.000505433	0.00422388	0.00210748	smed_chr1	37969100	37990268	21169	-	AUGUSTUS	mRNA	0.01	NA	SMESG000020356.1	SMEST020356005	TRUE	TRUE	FALSE	inv2
SMEST020346001.1	0.00305189	0	0.00415455	smed_chr1	38044458	38046178	1721	-	AUGUSTUS	mRNA	0.07	NA	SMESG000020346.1	SMEST020346001	TRUE	TRUE	FALSE	inv2
SMEST020345001.1	0.000852273	0.00621765	0.00336822	smed_chr1	38046813	38050498	3686	-	AUGUSTUS	mRNA	0.12	NA	SMESG000020345.1	SMEST020345001	TRUE	TRUE	FALSE	inv2
SMEST020344001.1	0	0.00516353	0.00196098	smed_chr1	38052116	38056687	4572	+	AUGUSTUS	mRNA	0.05	NA	SMESG000020344.1	SMEST020344001	TRUE	TRUE	FALSE	inv2
SMEST020332001.1	0	0	0	smed_chr1	38119076	38120458	1383	-	AUGUSTUS	mRNA	0.16	NA	SMESG000020332.1	SMEST020332001	TRUE	TRUE	FALSE	inv2
SMEST020459007.1	0	0	0	smed_chr1	38135836	38158453	22618	+	AUGUSTUS	mRNA	0.01	NA	SMESG000020459.1	SMEST020459007	TRUE	TRUE	FALSE	inv2
SMEST020458001.1	0	0	0	smed_chr1	38161866	38162818	953	+	AUGUSTUS	mRNA	0.09	NA	SMESG000020458.1	SMEST020458001	TRUE	TRUE	FALSE	inv2
SMEST020457001.1	0	0	0	smed_chr1	38188830	38189598	769	+	AUGUSTUS	mRNA	0.02	NA	SMESG000020457.1	SMEST020457001	TRUE	TRUE	FALSE	inv2
SMEST020448001.1	0	0	0	smed_chr1	38255309	38256812	1504	-	AUGUSTUS	mRNA	0.1	NA	SMESG000020448.1	SMEST020448001	TRUE	TRUE	FALSE	inv2
SMEST020438001.1	0	0	0	smed_chr1	38394490	38401064	6575	+	AUGUSTUS	mRNA	0.07	NA	SMESG000020438.1	SMEST020438001	TRUE	TRUE	FALSE	inv2
SMEST020436001.1	0	0.00275989	0.0010001	smed_chr1	38409347	38465892	56546	-	AUGUSTUS	mRNA	0.21	NA	SMESG000020436.1	SMEST020436001	TRUE	TRUE	FALSE	inv2
SMEST020434001.1	0.000361402	0.0120754	0.00394366	smed_chr1	38479947	38500642	20696	-	AUGUSTUS	mRNA	0.24	NA	SMESG000020434.1	SMEST020434001	TRUE	TRUE	FALSE	inv2
SMEST020420001.1	0.00126243	0.0084423	0.00341358	smed_chr1	38541962	38565822	23861	-	AUGUSTUS	mRNA	0.14	NA	SMESG000020420.1	SMEST020420001	TRUE	TRUE	FALSE	inv2
SMEST020413001.1	0.00157832	0.0179113	0.00647404	smed_chr1	38646780	38648693	1914	-	AUGUSTUS	mRNA	0.18	NA	SMESG000020413.1	SMEST020413001	TRUE	TRUE	FALSE	inv2
SMEST020400002.1	0	0.00169253	0.000510074	smed_chr1	38710403	38729313	18911	-	AUGUSTUS	mRNA	0.11	NA	SMESG000020400.1	SMEST020400002	TRUE	TRUE	FALSE	inv2
SMEST020398014.1	0.000218293	0.00257658	0.00110202	smed_chr1	38741431	38791705	50275	+	AUGUSTUS	mRNA	0.01	NA	SMESG000020398.1	SMEST020398014	TRUE	TRUE	FALSE	inv2
SMEST020397001.1	0	0	0	smed_chr1	38799161	38800052	892	+	AUGUSTUS	mRNA	0.2	NA	SMESG000020397.1	SMEST020397001	TRUE	TRUE	FALSE	inv2
SMEST020395001.1	0	0	0	smed_chr1	38803945	38804773	829	-	AUGUSTUS	mRNA	0.19	NA	SMESG000020395.1	SMEST020395001	TRUE	TRUE	FALSE	inv2
SMEST020394001.1	0	0	0	smed_chr1	38805970	38806733	764	-	AUGUSTUS	mRNA	0.11	NA	SMESG000020394.1	SMEST020394001	TRUE	TRUE	FALSE	inv2
SMEST020392001.1	0	0	0	smed_chr1	38844711	38845663	953	+	AUGUSTUS	mRNA	0.08	NA	SMESG000020392.1	SMEST020392001	TRUE	TRUE	FALSE	inv2
SMEST020373002.1	0	0	0	smed_chr1	38953331	38982128	28798	+	AUGUSTUS	mRNA	0.04	NA	SMESG000020373.1	SMEST020373002	TRUE	TRUE	FALSE	inv2
SMEST020375001.1	0	0	0	smed_chr1	38964554	38965443	890	-	AUGUSTUS	mRNA	0.32	NA	SMESG000020375.1	SMEST020375001	TRUE	TRUE	FALSE	inv2
SMEST020370001.1	0	0	0	smed_chr1	39003264	39004193	930	-	AUGUSTUS	mRNA	0.05	NA	SMESG000020370.1	SMEST020370001	TRUE	TRUE	FALSE	inv2
SMEST020353001.1	0	0	0	smed_chr1	39067409	39068443	1035	-	AUGUSTUS	mRNA	0.14	NA	SMESG000020353.1	SMEST020353001	TRUE	TRUE	FALSE	inv2
SMEST071859007.1	0	0	0	smed_chr1	39122799	39144278	21480	+	AUGUSTUS	mRNA	0.12	NA	SMESG000071859.1	SMEST071859007	TRUE	TRUE	FALSE	inv2
SMEST071857001.1	0	0	0	smed_chr1	39155904	39156789	886	+	AUGUSTUS	mRNA	0.1	NA	SMESG000071857.1	SMEST071857001	TRUE	TRUE	FALSE	inv2
SMEST071852001.1	0	0	0	smed_chr1	39206295	39207127	833	+	AUGUSTUS	mRNA	0.05	NA	SMESG000071852.1	SMEST071852001	TRUE	TRUE	FALSE	inv2
SMEST071846002.1	0	0	0	smed_chr1	39291665	39320958	29294	+	AUGUSTUS	mRNA	0.04	NA	SMESG000071846.1	SMEST071846002	TRUE	TRUE	FALSE	inv2
SMEST071848001.1	0	0	0	smed_chr1	39298510	39299557	1048	-	AUGUSTUS	mRNA	0.11	NA	SMESG000071848.1	SMEST071848001	TRUE	TRUE	FALSE	inv2
SMEST071839001.1	0	0	0	smed_chr1	39378024	39378757	734	-	AUGUSTUS	mRNA	0.08	NA	SMESG000071839.1	SMEST071839001	TRUE	TRUE	FALSE	inv2
SMEST071837001.1	0	0	0	smed_chr1	39405041	39406077	1037	-	AUGUSTUS	mRNA	0.06	NA	SMESG000071837.1	SMEST071837001	TRUE	TRUE	FALSE	inv2
SMEST071835001.1	0	0	0	smed_chr1	39411859	39413867	2009	-	AUGUSTUS	mRNA	0.1	NA	SMESG000071835.1	SMEST071835001	TRUE	TRUE	FALSE	inv2
SMEST071815001.1	0.0232727	0.0141848	0.0255319	smed_chr1	39499282	39499967	686	-	AUGUSTUS	mRNA	0.31	NA	SMESG000071815.1	SMEST071815001	TRUE	TRUE	FALSE	inv2
SMEST071808001.1	0	0	0	smed_chr1	39535070	39536117	1048	-	AUGUSTUS	mRNA	0.27	NA	SMESG000071808.1	SMEST071808001	TRUE	TRUE	FALSE	inv2
SMEST071788001.1	0	0	0	smed_chr1	39622655	39630696	8042	+	AUGUSTUS	mRNA	0.05	NA	SMESG000071788.1	SMEST071788001	TRUE	TRUE	FALSE	inv2
SMEST071777001.1	0	0.00737107	0.0019097	smed_chr1	39699361	39702542	3182	+	AUGUSTUS	mRNA	0.32	NA	SMESG000071777.1	SMEST071777001	TRUE	TRUE	FALSE	inv2
SMEST071773001.1	0	0.00692846	0.00167317	smed_chr1	39730860	39732503	1644	-	AUGUSTUS	mRNA	0.27	NA	SMESG000071773.1	SMEST071773001	TRUE	TRUE	FALSE	inv2
SMEST071772001.1	0	0.0152548	0.00415081	smed_chr1	39736261	39743702	7442	+	AUGUSTUS	mRNA	0.18	NA	SMESG000071772.1	SMEST071772001	TRUE	TRUE	FALSE	inv2
SMEST071759001.1	0.000617157	0.00528171	0.00233689	smed_chr1	39795781	39830163	34383	-	AUGUSTUS	mRNA	0.15	NA	SMESG000071759.1	SMEST071759001	TRUE	TRUE	FALSE	inv2
SMEST071756001.1	0	0.0187705	0.00501692	smed_chr1	39848830	39854123	5294	-	AUGUSTUS	mRNA	0.19	NA	SMESG000071756.1	SMEST071756001	TRUE	TRUE	FALSE	inv2
SMEST071754001.1	0	0	0	smed_chr1	39882066	39883013	948	-	AUGUSTUS	mRNA	0.52	NA	SMESG000071754.1	SMEST071754001	TRUE	TRUE	FALSE	inv2
SMEST071734001.1	0	0.0104272	0.00243484	smed_chr1	39962061	40068304	106244	+	AUGUSTUS	mRNA	0.19	NA	SMESG000071734.1	SMEST071734001	TRUE	TRUE	FALSE	inv2
SMEST071716001.1	0.00814204	0.00616442	0.0103027	smed_chr1	40161829	40167870	6042	-	AUGUSTUS	mRNA	0.02	NA	SMESG000071716.1	SMEST071716001	TRUE	TRUE	FALSE	inv2
SMEST071708004.1	0	0	0	smed_chr1	40202208	40212577	10370	+	AUGUSTUS	mRNA	0.01	NA	SMESG000071708.1	SMEST071708004	TRUE	TRUE	FALSE	inv2
SMEST071705003.1	0.00438384	0.0064103	0.0065703	smed_chr1	40297992	40301900	3909	-	AUGUSTUS	mRNA	0.02	NA	SMESG000071705.1	SMEST071705003	TRUE	TRUE	FALSE	inv2
SMEST071704001.1	0.0043924	0	0.00324465	smed_chr1	40310568	40311266	699	+	AUGUSTUS	mRNA	0.07	NA	SMESG000071704.1	SMEST071704001	TRUE	TRUE	FALSE	inv2
SMEST071701001.1	0.000704225	0.0079506	0.00268978	smed_chr1	40322888	40351629	28742	+	AUGUSTUS	mRNA	0.12	NA	SMESG000071701.1	SMEST071701001	TRUE	TRUE	FALSE	inv2
SMEST071698001.1	0.000819896	0.00463441	0.00216389	smed_chr1	40376786	40387900	11115	-	AUGUSTUS	mRNA	0.28	NA	SMESG000071698.1	SMEST071698001	TRUE	TRUE	FALSE	inv2
SMEST071689005.1	0.00147905	0.00962786	0.00391236	smed_chr1	40435128	40452739	17612	+	AUGUSTUS	mRNA	0.01	NA	SMESG000071689.1	SMEST071689005	TRUE	TRUE	FALSE	inv2
SMEST071684001.1	0.00837413	0.0261654	0.0158103	smed_chr1	40491087	40493445	2359	+	AUGUSTUS	mRNA	0.16	NA	SMESG000071684.1	SMEST071684001	TRUE	TRUE	FALSE	inv2
SMEST071678001.1	0.0111977	0.0220334	0.0154832	smed_chr1	40547445	40548649	1205	-	AUGUSTUS	mRNA	0.12	NA	SMESG000071678.1	SMEST071678001	TRUE	TRUE	FALSE	inv2
SMEST071677001.1	0.00550209	0.0103629	0.00814585	smed_chr1	40548857	40551329	2473	-	AUGUSTUS	mRNA	0.1	NA	SMESG000071677.1	SMEST071677001	TRUE	TRUE	FALSE	inv2
SMEST071674001.1	0.00139762	0.00512385	0.00340467	smed_chr1	40568917	40607751	38835	+	AUGUSTUS	mRNA	0.33	NA	SMESG000071674.1	SMEST071674001	TRUE	TRUE	FALSE	inv2
SMEST071670001.1	0.0029929	0.00787753	0.00539892	smed_chr1	40632550	40640859	8310	-	AUGUSTUS	mRNA	0.33	NA	SMESG000071670.1	SMEST071670001	TRUE	TRUE	FALSE	inv2
SMEST071659002.1	0.00628935	0.0245924	0.0109489	smed_chr1	40698015	40698399	385	-	AUGUSTUS	mRNA	0.07	NA	SMESG000071659.1	SMEST071659002	TRUE	TRUE	FALSE	inv2
SMEST071657001.1	0	0.00183374	0.000694252	smed_chr1	40714660	40740739	26080	-	AUGUSTUS	mRNA	0.45	NA	SMESG000071657.1	SMEST071657001	TRUE	TRUE	FALSE	inv2
SMEST071649001.1	0	0.0143751	0.00389105	smed_chr1	40883653	40886579	2927	-	AUGUSTUS	mRNA	0.28	NA	SMESG000071649.1	SMEST071649001	TRUE	TRUE	FALSE	inv2
SMEST071643001.1	0.0114615	0.0142692	0.0191195	smed_chr1	40915553	40916552	1000	+	AUGUSTUS	mRNA	0.04	NA	SMESG000071643.1	SMEST071643001	TRUE	TRUE	FALSE	inv2
SMEST071641001.1	0.000750094	0.0148446	0.00461423	smed_chr1	40921120	40957365	36246	-	AUGUSTUS	mRNA	0.08	NA	SMESG000071641.1	SMEST071641001	TRUE	TRUE	FALSE	inv2
SMEST071620001.1	0.00492555	0.0162095	0.00853259	smed_chr1	41169503	41171735	2233	-	AUGUSTUS	mRNA	0.57	NA	SMESG000071620.1	SMEST071620001	TRUE	TRUE	FALSE	inv2
SMEST071615001.1	0.0032538	0.0125264	0.00655584	smed_chr1	41203193	41219805	16613	-	AUGUSTUS	mRNA	0.13	NA	SMESG000071615.1	SMEST071615001	TRUE	TRUE	FALSE	inv2
SMEST071612002.1	0	0	0	smed_chr1	41252417	41255795	3379	-	AUGUSTUS	mRNA	0.09	NA	SMESG000071612.1	SMEST071612002	TRUE	TRUE	FALSE	inv2
SMEST071607001.1	0	0.0102859	0.00269476	smed_chr1	41263339	41320385	57047	-	AUGUSTUS	mRNA	0.05	NA	SMESG000071607.1	SMEST071607001	TRUE	TRUE	FALSE	inv2
SMEST071610001.1	0	0	0	smed_chr1	41304340	41306335	1996	-	AUGUSTUS	mRNA	0.42	NA	SMESG000071610.1	SMEST071610001	TRUE	TRUE	FALSE	inv2
SMEST071604001.1	0.00143759	0.00386973	0.00177557	smed_chr1	41325523	41357450	31928	+	AUGUSTUS	mRNA	0.06	NA	SMESG000071604.1	SMEST071604001	TRUE	TRUE	FALSE	inv2
SMEST071605001.1	0	0	0	smed_chr1	41347081	41347815	735	-	AUGUSTUS	mRNA	0.32	NA	SMESG000071605.1	SMEST071605001	TRUE	TRUE	FALSE	inv2
SMEST071927001.1	0.00794183	0.0400986	0.0148221	smed_chr1	41439223	41440816	1594	-	AUGUSTUS	mRNA	0.15	NA	SMESG000071927.1	SMEST071927001	TRUE	TRUE	FALSE	inv2
SMEST071924001.1	0.0015748	0.0129035	0.00454228	smed_chr1	41496794	41498757	1964	+	AUGUSTUS	mRNA	0.1	NA	SMESG000071924.1	SMEST071924001	TRUE	TRUE	FALSE	inv2
SMEST071921002.1	0	0	0	smed_chr1	41502181	41503516	1336	-	AUGUSTUS	mRNA	0.22	NA	SMESG000071921.1	SMEST071921002	TRUE	TRUE	FALSE	inv2
SMEST071919001.1	0.00300903	0.0056711	0.00399748	smed_chr1	41508864	41515640	6777	+	AUGUSTUS	mRNA	0.04	NA	SMESG000071919.1	SMEST071919001	TRUE	TRUE	FALSE	inv2
SMEST071915001.1	0.00945958	0.00508477	0.0100873	smed_chr1	41545364	41547785	2422	+	AUGUSTUS	mRNA	0.06	NA	SMESG000071915.1	SMEST071915001	TRUE	TRUE	FALSE	inv2
SMEST071912001.1	0	0.012146	0.0023819	smed_chr1	41566984	41567506	523	+	AUGUSTUS	mRNA	0.13	NA	SMESG000071912.1	SMEST071912001	TRUE	TRUE	FALSE	inv2
SMEST071901001.1	0.0112257	0	0.00886767	smed_chr1	41669239	41682356	13118	-	AUGUSTUS	mRNA	0.01	NA	SMESG000071901.1	SMEST071901001	TRUE	TRUE	FALSE	inv2
SMEST071880001.1	0	0	0	smed_chr1	41805619	41807356	1738	-	AUGUSTUS	mRNA	0.07	NA	SMESG000071880.1	SMEST071880001	TRUE	TRUE	FALSE	inv2
SMEST071868001.1	0	0	0	smed_chr1	41862856	41871756	8901	-	AUGUSTUS	mRNA	0.09	NA	SMESG000071868.1	SMEST071868001	TRUE	TRUE	FALSE	inv2
SMEST071865001.1	0	0	0	smed_chr1	41902284	41903302	1019	+	AUGUSTUS	mRNA	0.04	NA	SMESG000071865.1	SMEST071865001	TRUE	TRUE	FALSE	inv2
SMEST071791001.1	0	0	0	smed_chr1	41954544	41964146	9603	-	AUGUSTUS	mRNA	0.08	NA	SMESG000071791.1	SMEST071791001	TRUE	TRUE	FALSE	inv2
SMEST071713001.1	0.00222222	0.00964644	0.00434347	smed_chr1	42031502	42032716	1215	-	AUGUSTUS	mRNA	0.08	NA	SMESG000071713.1	SMEST071713001	TRUE	TRUE	FALSE	inv2
SMEST071691001.1	0	0.0159864	0.00461384	smed_chr1	42060369	42065716	5348	-	AUGUSTUS	mRNA	0.42	NA	SMESG000071691.1	SMEST071691001	TRUE	TRUE	FALSE	inv2
SMEST071647001.1	0	0	0	smed_chr1	42087710	42089246	1537	-	AUGUSTUS	mRNA	0.2	NA	SMESG000071647.1	SMEST071647001	TRUE	TRUE	FALSE	inv2
SMEST071933001.1	0	0	0	smed_chr1	42157924	42158957	1034	+	AUGUSTUS	mRNA	0.1	NA	SMESG000071933.1	SMEST071933001	TRUE	TRUE	FALSE	inv2
SMEST071867001.1	0	0	0	smed_chr1	42187573	42189176	1604	-	AUGUSTUS	mRNA	0.08	NA	SMESG000071867.1	SMEST071867001	TRUE	TRUE	FALSE	inv2
SMEST071825001.1	0	0	0	smed_chr1	42192244	42193368	1125	+	AUGUSTUS	mRNA	0.09	NA	SMESG000071825.1	SMEST071825001	TRUE	TRUE	FALSE	inv2
SMEST071714001.1	0	0	0	smed_chr1	42194254	42194993	740	+	AUGUSTUS	mRNA	0.11	NA	SMESG000071714.1	SMEST071714001	TRUE	TRUE	FALSE	inv2
SMEST055911001.1	0	0	0	smed_chr1	42291027	42291836	810	+	AUGUSTUS	mRNA	0.37	NA	SMESG000055911.1	SMEST055911001	TRUE	TRUE	FALSE	inv2
SMEST055384001.1	0	0	0	smed_chr1	42295491	42296229	739	-	AUGUSTUS	mRNA	0.09	NA	SMESG000055384.1	SMEST055384001	TRUE	TRUE	FALSE	inv2
SMEST055483001.1	0.00290909	0.0115055	0.00479366	smed_chr1	42366567	42379241	12675	+	AUGUSTUS	mRNA	0.16	NA	SMESG000055483.1	SMEST055483001	TRUE	TRUE	FALSE	inv2
SMEST055506001.1	0.00254633	0.0123778	0.00503356	smed_chr1	42398227	42422051	23825	+	AUGUSTUS	mRNA	0.65	NA	SMESG000055506.1	SMEST055506001	TRUE	TRUE	FALSE	inv2
SMEST055517001.1	0.0105019	0	0.0108247	smed_chr1	42422061	42423019	959	-	AUGUSTUS	mRNA	0.21	NA	SMESG000055517.1	SMEST055517001	TRUE	TRUE	FALSE	inv2
SMEST055550001.1	0.00313153	0.021838	0.00757952	smed_chr1	42443145	42457369	14225	-	AUGUSTUS	mRNA	0.07	NA	SMESG000055550.1	SMEST055550001	TRUE	TRUE	FALSE	inv2
SMEST055572001.1	0	0.0193351	0.00524353	smed_chr1	42467552	42482679	15128	-	AUGUSTUS	mRNA	0.11	NA	SMESG000055572.1	SMEST055572001	TRUE	TRUE	FALSE	inv2
SMEST055694002.1	0.00279503	0.0106511	0.00574789	smed_chr1	42523368	42529849	6482	-	AUGUSTUS	mRNA	0.01	NA	SMESG000055694.1	SMEST055694002	TRUE	TRUE	FALSE	inv2
SMEST055705001.1	0.00183965	0.00379028	0.00259067	smed_chr1	42533378	42560439	27062	-	AUGUSTUS	mRNA	0.17	NA	SMESG000055705.1	SMEST055705001	TRUE	TRUE	FALSE	inv2
SMEST055717001.1	0.00465118	0.0209804	0.0112045	smed_chr1	42575605	42576119	515	-	AUGUSTUS	mRNA	0.23	NA	SMESG000055717.1	SMEST055717001	TRUE	TRUE	FALSE	inv2
SMEST055728001.1	0.00730466	0.0222858	0.0134242	smed_chr1	42578638	42586669	8032	-	AUGUSTUS	mRNA	0.1	NA	SMESG000055728.1	SMEST055728001	TRUE	TRUE	FALSE	inv2
SMEST055750001.1	0.00182205	0.0290242	0.00862971	smed_chr1	42593627	42603433	9807	+	AUGUSTUS	mRNA	0.3	NA	SMESG000055750.1	SMEST055750001	TRUE	TRUE	FALSE	inv2
SMEST055761001.1	0.00336323	0.0259205	0.00996205	smed_chr1	42606267	42607301	1035	+	AUGUSTUS	mRNA	0.36	NA	SMESG000055761.1	SMEST055761001	TRUE	TRUE	FALSE	inv2
SMEST055772001.1	0.00680277	0.0131582	0.0109264	smed_chr1	42610368	42611059	692	-	AUGUSTUS	mRNA	0.16	NA	SMESG000055772.1	SMEST055772001	TRUE	TRUE	FALSE	inv2
SMEST055805001.1	0.00441178	0	0.00545785	smed_chr1	42626157	42626786	630	+	AUGUSTUS	mRNA	0.12	NA	SMESG000055805.1	SMEST055805001	TRUE	TRUE	FALSE	inv2
SMEST055828009.1	0	0	0	smed_chr1	42648925	42679559	30635	-	AUGUSTUS	mRNA	0.02	NA	SMESG000055828.1	SMEST055828009	TRUE	TRUE	FALSE	inv2
SMEST055839003.1	0.00366461	0.00403362	0.00465465	smed_chr1	42702062	42770749	68688	-	AUGUSTUS	mRNA	0.01	NA	SMESG000055839.1	SMEST055839003	TRUE	TRUE	FALSE	inv2
SMEST055872001.1	0	0	0	smed_chr1	42792527	42793508	982	+	AUGUSTUS	mRNA	0.56	NA	SMESG000055872.1	SMEST055872001	TRUE	TRUE	FALSE	inv2
SMEST055874001.1	0.00117925	0	0.00131991	smed_chr1	42803967	42805218	1252	+	AUGUSTUS	mRNA	0.22	NA	SMESG000055874.1	SMEST055874001	TRUE	TRUE	FALSE	inv2
SMEST055875001.1	0.0139742	0.0197164	0.0168275	smed_chr1	42810433	42811629	1197	-	AUGUSTUS	mRNA	0.14	NA	SMESG000055875.1	SMEST055875001	TRUE	TRUE	FALSE	inv2
SMEST055888001.1	0	0	0	smed_chr1	42897797	42898923	1127	+	AUGUSTUS	mRNA	0.17	NA	SMESG000055888.1	SMEST055888001	TRUE	TRUE	FALSE	inv2
SMEST055894001.1	0.00318134	0	0.00455581	smed_chr1	42958977	42960153	1177	+	AUGUSTUS	mRNA	0.51	NA	SMESG000055894.1	SMEST055894001	TRUE	TRUE	FALSE	inv2
SMEST055897002.1	0.000972132	0.00339559	0.00196825	smed_chr1	42974426	42977379	2954	-	AUGUSTUS	mRNA	0.06	NA	SMESG000055897.1	SMEST055897002	TRUE	TRUE	FALSE	inv2
SMEST055898001.1	0.00323276	0	0.00271493	smed_chr1	42994847	42995757	911	+	AUGUSTUS	mRNA	0.07	NA	SMESG000055898.1	SMEST055898001	TRUE	TRUE	FALSE	inv2
SMEST055903001.1	0	0	0	smed_chr1	43029524	43031729	2206	-	AUGUSTUS	mRNA	0.15	NA	SMESG000055903.1	SMEST055903001	TRUE	TRUE	FALSE	inv2
SMEST055909001.1	0	0.00692846	0.001443	smed_chr1	43054707	43057507	2801	+	AUGUSTUS	mRNA	0.01	NA	SMESG000055909.1	SMEST055909001	TRUE	TRUE	FALSE	inv2
SMEST055910001.1	0.000941472	0.0126205	0.00441117	smed_chr1	43059277	43065005	5729	+	AUGUSTUS	mRNA	0.38	NA	SMESG000055910.1	SMEST055910001	TRUE	TRUE	FALSE	inv2
SMEST055914001.1	0	0	0	smed_chr1	43118342	43119087	746	+	AUGUSTUS	mRNA	0.35	NA	SMESG000055914.1	SMEST055914001	TRUE	TRUE	FALSE	inv2
SMEST055915001.1	0.00616653	0	0.00894454	smed_chr1	43120961	43121564	604	-	AUGUSTUS	mRNA	0.1	NA	SMESG000055915.1	SMEST055915001	TRUE	TRUE	FALSE	inv2
SMEST055916001.1	0	0	0	smed_chr1	43126124	43126824	701	-	AUGUSTUS	mRNA	0.1	NA	SMESG000055916.1	SMEST055916001	TRUE	TRUE	FALSE	inv2
SMEST055917001.1	0	0	0	smed_chr1	43126973	43127724	752	-	AUGUSTUS	mRNA	0.22	NA	SMESG000055917.1	SMEST055917001	TRUE	TRUE	FALSE	inv2
SMEST055918001.1	0	0.00363637	0.000806018	smed_chr1	43128052	43132749	4698	+	AUGUSTUS	mRNA	0.2	NA	SMESG000055918.1	SMEST055918001	TRUE	TRUE	FALSE	inv2
SMEST055374001.1	0.00146395	0.0174173	0.00642887	smed_chr1	43154132	43155984	1853	+	AUGUSTUS	mRNA	0.23	NA	SMESG000055374.1	SMEST055374001	TRUE	TRUE	FALSE	inv2
SMEST055377001.1	0	0.00600003	0.00236239	smed_chr1	43170752	43211031	40280	+	AUGUSTUS	mRNA	0.33	NA	SMESG000055377.1	SMEST055377001	TRUE	TRUE	FALSE	inv2
SMEST055380004.1	0.0021164	0.00513554	0.00400194	smed_chr1	43222482	43263520	41039	+	AUGUSTUS	mRNA	0.04	NA	SMESG000055380.1	SMEST055380004	TRUE	TRUE	FALSE	inv2
SMEST055383001.1	0.00504628	0.00667413	0.00793651	smed_chr1	43305762	43307207	1446	+	AUGUSTUS	mRNA	0.05	NA	SMESG000055383.1	SMEST055383001	TRUE	TRUE	FALSE	inv2
SMEST055387001.1	0	0	0	smed_chr1	43337528	43338294	767	-	AUGUSTUS	mRNA	0.13	NA	SMESG000055387.1	SMEST055387001	TRUE	TRUE	FALSE	inv2
SMEST055388001.1	0	0	0	smed_chr1	43338439	43339194	756	-	AUGUSTUS	mRNA	0.23	NA	SMESG000055388.1	SMEST055388001	TRUE	TRUE	FALSE	inv2
SMEST055392001.1	0	0	0	smed_chr1	43367532	43368904	1373	+	AUGUSTUS	mRNA	0.24	NA	SMESG000055392.1	SMEST055392001	TRUE	TRUE	FALSE	inv2
SMEST055394001.1	0.0152386	0.0136678	0.016029	smed_chr1	43371812	43372554	743	+	AUGUSTUS	mRNA	0.08	NA	SMESG000055394.1	SMEST055394001	TRUE	TRUE	FALSE	inv2
SMEST055398002.1	0.0039744	0.00472815	0.00447511	smed_chr1	43382912	43395640	12729	+	AUGUSTUS	mRNA	0.04	NA	SMESG000055398.1	SMEST055398002	TRUE	TRUE	FALSE	inv2
SMEST055403001.1	0	0.00249584	0.00053831	smed_chr1	43449850	43452614	2765	-	AUGUSTUS	mRNA	0.04	NA	SMESG000055403.1	SMEST055403001	TRUE	TRUE	FALSE	inv2
SMEST055404001.1	0.000556535	0.00545953	0.00201381	smed_chr1	43467038	43469544	2507	-	AUGUSTUS	mRNA	0.55	NA	SMESG000055404.1	SMEST055404001	TRUE	TRUE	FALSE	inv2
SMEST055405001.1	0	0.00428573	0.000967742	smed_chr1	43469593	43522934	53342	-	AUGUSTUS	mRNA	0.18	NA	SMESG000055405.1	SMEST055405001	TRUE	TRUE	FALSE	inv2
SMEST055407001.1	0.0148153	0.0891255	0.0318269	smed_chr1	43535049	43536971	1923	-	AUGUSTUS	mRNA	0.26	NA	SMESG000055407.1	SMEST055407001	TRUE	TRUE	FALSE	inv2
SMEST055411001.1	0	0	0	smed_chr1	43575899	43576515	617	+	AUGUSTUS	mRNA	0.01	NA	SMESG000055411.1	SMEST055411001	TRUE	TRUE	FALSE	inv2
SMEST055412001.1	0	0	0	smed_chr1	43584653	43585791	1139	-	AUGUSTUS	mRNA	0.05	NA	SMESG000055412.1	SMEST055412001	TRUE	TRUE	FALSE	inv2
SMEST055419001.1	0	0.00754723	0.00245633	smed_chr1	43616769	43620413	3645	+	AUGUSTUS	mRNA	0.17	NA	SMESG000055419.1	SMEST055419001	TRUE	TRUE	FALSE	inv2
SMEST055420002.1	0.0039139	0.00680277	0.00559403	smed_chr1	43630888	43644431	13544	-	AUGUSTUS	mRNA	0.04	NA	SMESG000055420.1	SMEST055420002	TRUE	TRUE	FALSE	inv2
SMEST055421001.1	0	0	0	smed_chr1	43647439	43648292	854	+	AUGUSTUS	mRNA	0.43	NA	SMESG000055421.1	SMEST055421001	TRUE	TRUE	FALSE	inv2
SMEST055422001.1	0	0	0	smed_chr1	43653829	43664565	10737	+	AUGUSTUS	mRNA	0.15	NA	SMESG000055422.1	SMEST055422001	TRUE	TRUE	FALSE	inv2
SMEST055435001.1	0.00262467	0.0102391	0.00372024	smed_chr1	43709489	43710833	1345	+	AUGUSTUS	mRNA	0.07	NA	SMESG000055435.1	SMEST055435001	TRUE	TRUE	FALSE	inv2
SMEST055436001.1	0.00246609	0.0134132	0.00581197	smed_chr1	43711680	43719871	8192	-	AUGUSTUS	mRNA	0.17	NA	SMESG000055436.1	SMEST055436001	TRUE	TRUE	FALSE	inv2
SMEST055438002.1	0	0.00313153	0.00070118	smed_chr1	43741219	43755244	14026	+	AUGUSTUS	mRNA	0.12	NA	SMESG000055438.1	SMEST055438002	TRUE	TRUE	FALSE	inv2
SMEST055453001.1	0.000903887	0.00344432	0.00205497	smed_chr1	43856399	43900818	44420	+	AUGUSTUS	mRNA	0.14	NA	SMESG000055453.1	SMEST055453001	TRUE	TRUE	FALSE	inv2
SMEST055454001.1	0	0	0	smed_chr1	43904884	43905771	888	-	AUGUSTUS	mRNA	0.05	NA	SMESG000055454.1	SMEST055454001	TRUE	TRUE	FALSE	inv2
SMEST055456001.1	0.00320257	0.0065147	0.00457317	smed_chr1	43919390	43930961	11572	-	AUGUSTUS	mRNA	0.2	NA	SMESG000055456.1	SMEST055456001	TRUE	TRUE	FALSE	inv2
SMEST055459001.1	0.000267046	0.0072017	0.00230645	smed_chr1	43951179	44003067	51889	+	AUGUSTUS	mRNA	0.21	NA	SMESG000055459.1	SMEST055459001	TRUE	TRUE	FALSE	inv2
SMEST055463001.1	0.00332503	0.0129174	0.00577617	smed_chr1	44024294	44030408	6115	-	AUGUSTUS	mRNA	0.01	NA	SMESG000055463.1	SMEST055463001	TRUE	TRUE	FALSE	inv2
SMEST055464001.1	0	0	0	smed_chr1	44049286	44050913	1628	+	AUGUSTUS	mRNA	0.08	NA	SMESG000055464.1	SMEST055464001	TRUE	TRUE	FALSE	inv2
SMEST055467001.1	0	0.0102566	0.00371893	smed_chr1	44063722	44079998	16277	-	AUGUSTUS	mRNA	0.04	NA	SMESG000055467.1	SMEST055467001	TRUE	TRUE	FALSE	inv2
SMEST055468001.1	0	0.0164616	0.00564384	smed_chr1	44081895	44084998	3104	-	AUGUSTUS	mRNA	0.08	NA	SMESG000055468.1	SMEST055468001	TRUE	TRUE	FALSE	inv2
SMEST055478001.1	0.00949107	0.00289855	0.0101613	smed_chr1	44136506	44137852	1347	+	AUGUSTUS	mRNA	0.08	NA	SMESG000055478.1	SMEST055478001	TRUE	TRUE	FALSE	inv2
SMEST055480001.1	0.0111154	0	0.0111452	smed_chr1	44148556	44149410	855	+	AUGUSTUS	mRNA	0.36	NA	SMESG000055480.1	SMEST055480001	TRUE	TRUE	FALSE	inv2
SMEST055481001.1	0	0.00519033	0.00193013	smed_chr1	44152756	44166444	13689	+	AUGUSTUS	mRNA	0.21	NA	SMESG000055481.1	SMEST055481001	TRUE	TRUE	FALSE	inv2
SMEST055482001.1	0.00141276	0.00549957	0.0027972	smed_chr1	44168126	44174522	6397	+	AUGUSTUS	mRNA	0.23	NA	SMESG000055482.1	SMEST055482001	TRUE	TRUE	FALSE	inv2
SMEST055485001.1	0	0	0	smed_chr1	44178099	44181128	3030	-	AUGUSTUS	mRNA	0.07	NA	SMESG000055485.1	SMEST055485001	TRUE	TRUE	FALSE	inv2
SMEST055487003.1	0.00423431	0.00432902	0.0048249	smed_chr1	44186856	44188693	1838	+	AUGUSTUS	mRNA	0.05	NA	SMESG000055487.1	SMEST055487003	TRUE	TRUE	FALSE	inv2
SMEST055520001.1	0.00396695	0	0.00365854	smed_chr1	44315198	44316298	1101	-	AUGUSTUS	mRNA	0.09	NA	SMESG000055520.1	SMEST055520001	TRUE	TRUE	FALSE	inv2
SMEST055533001.1	0.0023301	0.00326976	0.00287224	smed_chr1	44357482	44359218	1737	-	AUGUSTUS	mRNA	0.16	NA	SMESG000055533.1	SMEST055533001	TRUE	TRUE	FALSE	inv2
SMEST055535001.1	0	0	0	smed_chr1	44364365	44372908	8544	-	AUGUSTUS	mRNA	0.16	NA	SMESG000055535.1	SMEST055535001	TRUE	TRUE	FALSE	inv2
SMEST055536001.1	0.00146145	0.00250313	0.00256486	smed_chr1	44373086	44379188	6103	+	AUGUSTUS	mRNA	0.23	NA	SMESG000055536.1	SMEST055536001	TRUE	TRUE	FALSE	inv2
SMEST055549001.1	0.00132392	0	0.00152381	smed_chr1	44460388	44461728	1341	-	AUGUSTUS	mRNA	0.06	NA	SMESG000055549.1	SMEST055549001	TRUE	TRUE	FALSE	inv2
SMEST055551001.1	0	0.00763949	0.00249532	smed_chr1	44464648	44472488	7841	-	AUGUSTUS	mRNA	0.09	NA	SMESG000055551.1	SMEST055551001	TRUE	TRUE	FALSE	inv2
SMEST055554001.1	0	0	0	smed_chr1	44494302	44495048	747	+	AUGUSTUS	mRNA	0.11	NA	SMESG000055554.1	SMEST055554001	TRUE	TRUE	FALSE	inv2
SMEST055555001.1	0	0	0	smed_chr1	44504532	44505190	659	+	AUGUSTUS	mRNA	0.3	NA	SMESG000055555.1	SMEST055555001	TRUE	TRUE	FALSE	inv2
SMEST055576001.1	0	0	0	smed_chr1	44603532	44621412	17881	+	AUGUSTUS	mRNA	0.26	NA	SMESG000055576.1	SMEST055576001	TRUE	TRUE	FALSE	inv2
SMEST055578001.1	0	0	0	smed_chr1	44645502	44646921	1420	+	AUGUSTUS	mRNA	0.3	NA	SMESG000055578.1	SMEST055578001	TRUE	TRUE	FALSE	inv2
SMEST055579001.1	0	0	0	smed_chr1	44649487	44650064	578	-	AUGUSTUS	mRNA	0.14	NA	SMESG000055579.1	SMEST055579001	TRUE	TRUE	FALSE	inv2
SMEST055588001.1	0	0	0	smed_chr1	44703276	44703644	369	-	AUGUSTUS	mRNA	0.14	NA	SMESG000055588.1	SMEST055588001	TRUE	TRUE	FALSE	inv2
SMEST055589001.1	0.00263505	0.0167138	0.00732323	smed_chr1	44704917	44710724	5808	-	AUGUSTUS	mRNA	0.06	NA	SMESG000055589.1	SMEST055589001	TRUE	TRUE	FALSE	inv2
SMEST055603001.1	0.00500002	0	0.0045489	smed_chr1	44780902	44781488	587	+	AUGUSTUS	mRNA	0.33	NA	SMESG000055603.1	SMEST055603001	TRUE	TRUE	FALSE	inv2
SMEST055605001.1	0	0.0115609	0.00439824	smed_chr1	44812848	44883154	70307	-	AUGUSTUS	mRNA	0.17	NA	SMESG000055605.1	SMEST055605001	TRUE	TRUE	FALSE	inv2
SMEST055616001.1	0.00227531	0.00853494	0.00424559	smed_chr1	44971423	44973029	1607	+	AUGUSTUS	mRNA	0.13	NA	SMESG000055616.1	SMEST055616001	TRUE	TRUE	FALSE	inv2
SMEST055619001.1	0	0	0	smed_chr1	44989324	44990575	1252	-	AUGUSTUS	mRNA	0.07	NA	SMESG000055619.1	SMEST055619001	TRUE	TRUE	FALSE	inv2
SMEST055624001.1	0.0122954	0.012146	0.0153191	smed_chr1	45013993	45014942	950	+	AUGUSTUS	mRNA	0.3	NA	SMESG000055624.1	SMEST055624001	TRUE	TRUE	FALSE	inv2
SMEST055629001.1	0.000995025	0.00767761	0.00283619	smed_chr1	45041723	45078155	36433	-	AUGUSTUS	mRNA	0.02	NA	SMESG000055629.1	SMEST055629001	TRUE	TRUE	FALSE	inv2
SMEST055636001.1	0	0	0	smed_chr1	45127763	45128426	664	+	AUGUSTUS	mRNA	0.12	NA	SMESG000055636.1	SMEST055636001	TRUE	TRUE	FALSE	inv2
SMEST055638001.1	0.00207326	0	0.00240529	smed_chr1	45149578	45151095	1518	-	AUGUSTUS	mRNA	0.24	NA	SMESG000055638.1	SMEST055638001	TRUE	TRUE	FALSE	inv2
SMEST055640001.1	0	0.0026643	0.000614502	smed_chr1	45151413	45182888	31476	+	AUGUSTUS	mRNA	0.02	NA	SMESG000055640.1	SMEST055640001	TRUE	TRUE	FALSE	inv2
SMEST055647001.1	0	0	0	smed_chr1	45250903	45253940	3038	+	AUGUSTUS	mRNA	0.12	NA	SMESG000055647.1	SMEST055647001	TRUE	TRUE	FALSE	inv2
SMEST055655001.1	0	0	0	smed_chr1	45309223	45313370	4148	+	AUGUSTUS	mRNA	0.11	NA	SMESG000055655.1	SMEST055655001	TRUE	TRUE	FALSE	inv2
SMEST055657001.1	0	0	0	smed_chr1	45321233	45324232	3000	+	AUGUSTUS	mRNA	0.33	NA	SMESG000055657.1	SMEST055657001	TRUE	TRUE	FALSE	inv2
SMEST055659002.1	0	0.00460124	0.000876885	smed_chr1	45331223	45339824	8602	+	AUGUSTUS	mRNA	0.08	NA	SMESG000055659.1	SMEST055659002	TRUE	TRUE	FALSE	inv2
SMEST055662001.1	0.000420639	0.00642746	0.00241663	smed_chr1	45345341	45393865	48525	-	AUGUSTUS	mRNA	0.04	NA	SMESG000055662.1	SMEST055662001	TRUE	TRUE	FALSE	inv2
SMEST055665001.1	0	0.00169014	0.000387497	smed_chr1	45438462	45441466	3005	+	AUGUSTUS	mRNA	0.21	NA	SMESG000055665.1	SMEST055665001	TRUE	TRUE	FALSE	inv2
SMEST055666001.1	0.00468874	0	0.00495283	smed_chr1	45452502	45484169	31668	+	AUGUSTUS	mRNA	0.05	NA	SMESG000055666.1	SMEST055666001	TRUE	TRUE	FALSE	inv2
SMEST055669001.1	0	0.00412089	0.000905114	smed_chr1	45495159	45499454	4296	-	AUGUSTUS	mRNA	0.04	NA	SMESG000055669.1	SMEST055669001	TRUE	TRUE	FALSE	inv2
SMEST055670001.1	0.0104531	0	0.0155857	smed_chr1	45510616	45511374	759	-	AUGUSTUS	mRNA	0.1	NA	SMESG000055670.1	SMEST055670001	TRUE	TRUE	FALSE	inv2
SMEST055671001.1	0	0	0	smed_chr1	45518748	45521884	3137	-	AUGUSTUS	mRNA	0.03	NA	SMESG000055671.1	SMEST055671001	TRUE	TRUE	FALSE	inv2
SMEST055678001.1	0	0	0	smed_chr1	45548782	45550008	1227	+	AUGUSTUS	mRNA	0.64	NA	SMESG000055678.1	SMEST055678001	TRUE	TRUE	FALSE	inv2
SMEST055679001.1	0	0.00588816	0.00153171	smed_chr1	45559896	45562404	2509	-	AUGUSTUS	mRNA	0.09	NA	SMESG000055679.1	SMEST055679001	TRUE	TRUE	FALSE	inv2
SMEST055685002.1	0	0	0	smed_chr1	45591654	45595004	3351	-	AUGUSTUS	mRNA	0.01	NA	SMESG000055685.1	SMEST055685002	TRUE	TRUE	FALSE	inv2
SMEST055686001.1	0	0	0	smed_chr1	45600935	45601424	490	-	AUGUSTUS	mRNA	0.14	NA	SMESG000055686.1	SMEST055686001	TRUE	TRUE	FALSE	inv2
SMEST055687001.1	0	0.0186345	0.00724638	smed_chr1	45604096	45604594	499	-	AUGUSTUS	mRNA	0.17	NA	SMESG000055687.1	SMEST055687001	TRUE	TRUE	FALSE	inv2
SMEST055689003.1	0.00297128	0.0190124	0.00932239	smed_chr1	45621429	45626544	5116	-	AUGUSTUS	mRNA	0.02	NA	SMESG000055689.1	SMEST055689003	TRUE	TRUE	FALSE	inv2
SMEST055690001.1	0	0.0106009	0.00211238	smed_chr1	45626593	45634764	8172	-	AUGUSTUS	mRNA	0.25	NA	SMESG000055690.1	SMEST055690001	TRUE	TRUE	FALSE	inv2
SMEST055695001.1	0	0	0	smed_chr1	45665072	45668271	3200	+	AUGUSTUS	mRNA	0.04	NA	SMESG000055695.1	SMEST055695001	TRUE	TRUE	FALSE	inv2
SMEST055699001.1	0	0	0	smed_chr1	45698052	45701019	2968	+	AUGUSTUS	mRNA	0.11	NA	SMESG000055699.1	SMEST055699001	TRUE	TRUE	FALSE	inv2
SMEST055707001.1	0.011055	0.0110094	0.0126893	smed_chr1	45747575	45748394	820	-	AUGUSTUS	mRNA	0.09	NA	SMESG000055707.1	SMEST055707001	TRUE	TRUE	FALSE	inv2
SMEST055711001.1	0	0	0	smed_chr1	45773536	45773984	449	-	AUGUSTUS	mRNA	0.23	NA	SMESG000055711.1	SMEST055711001	TRUE	TRUE	FALSE	inv2
SMEST055712001.1	0	0	0	smed_chr1	45777196	45777644	449	-	AUGUSTUS	mRNA	0.23	NA	SMESG000055712.1	SMEST055712001	TRUE	TRUE	FALSE	inv2
SMEST055713001.1	0	0.019738	0.00668003	smed_chr1	45782922	45783642	721	+	AUGUSTUS	mRNA	0.32	NA	SMESG000055713.1	SMEST055713001	TRUE	TRUE	FALSE	inv2
SMEST055714001.1	0	0.0141514	0.00428725	smed_chr1	45788981	45790194	1214	-	AUGUSTUS	mRNA	0.07	NA	SMESG000055714.1	SMEST055714001	TRUE	TRUE	FALSE	inv2
SMEST055715002.1	0	0.0161297	0.00451807	smed_chr1	45807562	45819042	11481	+	AUGUSTUS	mRNA	0.03	NA	SMESG000055715.1	SMEST055715002	TRUE	TRUE	FALSE	inv2
SMEST055720001.1	0	0.00824184	0.00277541	smed_chr1	45843972	45862480	18509	+	AUGUSTUS	mRNA	0.39	NA	SMESG000055720.1	SMEST055720001	TRUE	TRUE	FALSE	inv2
SMEST055722001.1	0	0.00484915	0.00161943	smed_chr1	45874249	45897811	23563	+	AUGUSTUS	mRNA	0.22	NA	SMESG000055722.1	SMEST055722001	TRUE	TRUE	FALSE	inv2
SMEST055731001.1	0	0.0213386	0.00581761	smed_chr1	45925459	45926936	1478	+	AUGUSTUS	mRNA	0.06	NA	SMESG000055731.1	SMEST055731001	TRUE	TRUE	FALSE	inv2
SMEST055733001.1	0.00103146	0	0.00147232	smed_chr1	45947369	45955765	8397	+	AUGUSTUS	mRNA	0.19	NA	SMESG000055733.1	SMEST055733001	TRUE	TRUE	FALSE	inv2
SMEST055742001.1	0.00221158	0.00412089	0.00343589	smed_chr1	45993054	45995481	2428	-	AUGUSTUS	mRNA	0.04	NA	SMESG000055742.1	SMEST055742001	TRUE	TRUE	FALSE	inv2
SMEST055743001.1	0	0.0272139	0.00800854	smed_chr1	46001909	46002827	919	+	AUGUSTUS	mRNA	0.26	NA	SMESG000055743.1	SMEST055743001	TRUE	TRUE	FALSE	inv2
SMEST055753001.1	0	0	0	smed_chr1	46052487	46053071	585	-	AUGUSTUS	mRNA	0.03	NA	SMESG000055753.1	SMEST055753001	TRUE	TRUE	FALSE	inv2
SMEST055754001.1	0.0053381	0	0.00466822	smed_chr1	46053859	46055613	1755	+	AUGUSTUS	mRNA	0.15	NA	SMESG000055754.1	SMEST055754001	TRUE	TRUE	FALSE	inv2
SMEST055774001.1	0.0017508	0.00334822	0.00269863	smed_chr1	46165469	46212856	47388	+	AUGUSTUS	mRNA	0.05	NA	SMESG000055774.1	SMEST055774001	TRUE	TRUE	FALSE	inv2
SMEST055775001.1	0.00169205	0.00686504	0.00497636	smed_chr1	46215978	46216991	1014	-	AUGUSTUS	mRNA	0.15	NA	SMESG000055775.1	SMEST055775001	TRUE	TRUE	FALSE	inv2
SMEST055793001.1	0	0	0	smed_chr1	46272289	46273508	1220	+	AUGUSTUS	mRNA	0.2	NA	SMESG000055793.1	SMEST055793001	TRUE	TRUE	FALSE	inv2
SMEST055797001.1	0	0.03439	0.00731707	smed_chr1	46282909	46284289	1381	+	AUGUSTUS	mRNA	0.21	NA	SMESG000055797.1	SMEST055797001	TRUE	TRUE	FALSE	inv2
SMEST055798001.1	0.00163756	0.00666671	0.00430622	smed_chr1	46286635	46288721	2087	-	AUGUSTUS	mRNA	0.04	NA	SMESG000055798.1	SMEST055798001	TRUE	TRUE	FALSE	inv2
SMEST055799001.1	0	0	0	smed_chr1	46289679	46327361	37683	+	AUGUSTUS	mRNA	0.36	NA	SMESG000055799.1	SMEST055799001	TRUE	TRUE	FALSE	inv2
SMEST055800001.1	0	0.0344888	0.00812065	smed_chr1	46330650	46333271	2622	-	AUGUSTUS	mRNA	0.03	NA	SMESG000055800.1	SMEST055800001	TRUE	TRUE	FALSE	inv2
SMEST055801001.1	0.00165289	0	0.00240211	smed_chr1	46334019	46346509	12491	+	AUGUSTUS	mRNA	0.19	NA	SMESG000055801.1	SMEST055801001	TRUE	TRUE	FALSE	inv2
SMEST055802001.1	0	0	0	smed_chr1	46354812	46386926	32115	+	AUGUSTUS	mRNA	0.09	NA	SMESG000055802.1	SMEST055802001	TRUE	TRUE	FALSE	inv2
SMEST055803002.1	0.000888889	0.00298805	0.0018184	smed_chr1	46391408	46404214	12807	-	AUGUSTUS	mRNA	0.05	NA	SMESG000055803.1	SMEST055803002	TRUE	TRUE	FALSE	inv2
SMEST055804001.1	0	0.0152483	0.00457127	smed_chr1	46423792	46435544	11753	+	AUGUSTUS	mRNA	0.06	NA	SMESG000055804.1	SMEST055804001	TRUE	TRUE	FALSE	inv2
SMEST055807001.1	0	0	0	smed_chr1	46448211	46448794	584	-	AUGUSTUS	mRNA	0.07	NA	SMESG000055807.1	SMEST055807001	TRUE	TRUE	FALSE	inv2
SMEST055809001.1	0	0	0	smed_chr1	46451742	46468353	16612	+	AUGUSTUS	mRNA	0.04	NA	SMESG000055809.1	SMEST055809001	TRUE	TRUE	FALSE	inv2
SMEST055840001.1	0	0	0	smed_chr1	46638232	46641689	3458	+	AUGUSTUS	mRNA	0.19	NA	SMESG000055840.1	SMEST055840001	TRUE	TRUE	FALSE	inv2
SMEST055844001.1	0	0	0	smed_chr1	46659092	46661021	1930	+	AUGUSTUS	mRNA	0.66	NA	SMESG000055844.1	SMEST055844001	TRUE	TRUE	FALSE	inv2
SMEST055869001.1	0	0	0	smed_chr1	46773162	46774266	1105	+	AUGUSTUS	mRNA	0.14	NA	SMESG000055869.1	SMEST055869001	TRUE	TRUE	FALSE	inv2
SMEST024024001.1	0	0	0	smed_chr1	47119359	47119802	444	+	AUGUSTUS	mRNA	0.19	NA	SMESG000024024.1	SMEST024024001	TRUE	TRUE	FALSE	inv2
SMEST024014001.1	0.00106857	0.0082931	0.00342359	smed_chr1	47150736	47156341	5606	-	AUGUSTUS	mRNA	0.42	NA	SMESG000024014.1	SMEST024014001	TRUE	TRUE	FALSE	inv2
SMEST024012001.1	0	0.00446762	0.00138026	smed_chr1	47156569	47176925	20357	+	AUGUSTUS	mRNA	0.07	NA	SMESG000024012.1	SMEST024012001	TRUE	TRUE	FALSE	inv2
SMEST024163001.1	0.00300226	0.00445767	0.00435232	smed_chr1	47241991	47250361	8371	-	AUGUSTUS	mRNA	0.31	NA	SMESG000024163.1	SMEST024163001	TRUE	TRUE	FALSE	inv2
SMEST024157002.1	0.00843552	0.0193403	0.0134086	smed_chr1	47278289	47282120	3832	+	AUGUSTUS	mRNA	0.33	NA	SMESG000024157.1	SMEST024157002	TRUE	TRUE	FALSE	inv2
SMEST024156001.1	0.00297669	0	0.00296376	smed_chr1	47282209	47283576	1368	+	AUGUSTUS	mRNA	0.36	NA	SMESG000024156.1	SMEST024156001	TRUE	TRUE	FALSE	inv2
SMEST024145002.1	0	0.00207756	0.000467617	smed_chr1	47337503	47339981	2479	-	AUGUSTUS	mRNA	0.08	NA	SMESG000024145.1	SMEST024145002	TRUE	TRUE	FALSE	inv2
SMEST024144001.1	0.00131492	0.0101267	0.0034745	smed_chr1	47350023	47359391	9369	-	AUGUSTUS	mRNA	0.3	NA	SMESG000024144.1	SMEST024144001	TRUE	TRUE	FALSE	inv2
SMEST024142001.1	0	0	0	smed_chr1	47365861	47366791	931	-	AUGUSTUS	mRNA	0.08	NA	SMESG000024142.1	SMEST024142001	TRUE	TRUE	FALSE	inv2
SMEST024141001.1	0	0	0	smed_chr1	47367929	47368524	596	+	AUGUSTUS	mRNA	0.14	NA	SMESG000024141.1	SMEST024141001	TRUE	TRUE	FALSE	inv2
SMEST024137001.1	0	0.0049917	0.00195771	smed_chr1	47392911	47406439	13529	+	AUGUSTUS	mRNA	0.17	NA	SMESG000024137.1	SMEST024137001	TRUE	TRUE	FALSE	inv2
SMEST024118001.1	0	0.00352942	0.00129517	smed_chr1	47562551	47582711	20161	+	AUGUSTUS	mRNA	0.01	NA	SMESG000024118.1	SMEST024118001	TRUE	TRUE	FALSE	inv2
SMEST024114001.1	0	0.0103331	0.00262395	smed_chr1	47590801	47619609	28809	+	AUGUSTUS	mRNA	0.21	NA	SMESG000024114.1	SMEST024114001	TRUE	TRUE	FALSE	inv2
SMEST024108001.1	0.000828043	0	0.000922828	smed_chr1	47637311	47640255	2945	+	AUGUSTUS	mRNA	0.01	NA	SMESG000024108.1	SMEST024108001	TRUE	TRUE	FALSE	inv2
SMEST024104001.1	0.00470959	0	0.00818554	smed_chr1	47652811	47653213	403	+	AUGUSTUS	mRNA	0.42	NA	SMESG000024104.1	SMEST024104001	TRUE	TRUE	FALSE	inv2
SMEST024103001.1	0.00611001	0.0327027	0.0137615	smed_chr1	47653582	47654703	1122	-	AUGUSTUS	mRNA	0.14	NA	SMESG000024103.1	SMEST024103001	TRUE	TRUE	FALSE	inv2
SMEST024172001.1	0.0111526	0.0554098	0.0256731	smed_chr1	47708861	47710046	1186	+	AUGUSTUS	mRNA	0.1	NA	SMESG000024172.1	SMEST024172001	TRUE	TRUE	FALSE	inv2
SMEST044717001.1	0	0	0	smed_chr1	47806419	47811860	5442	+	AUGUSTUS	mRNA	0.05	NA	SMESG000044717.1	SMEST044717001	TRUE	TRUE	FALSE	inv2
SMEST044728001.1	0	0	0	smed_chr1	47815284	47817820	2537	+	AUGUSTUS	mRNA	0.14	NA	SMESG000044728.1	SMEST044728001	TRUE	TRUE	FALSE	inv2
SMEST044739001.1	0	0	0	smed_chr1	47827684	47831215	3532	+	AUGUSTUS	mRNA	0.04	NA	SMESG000044739.1	SMEST044739001	TRUE	TRUE	FALSE	inv2
SMEST044750003.1	0	0	0	smed_chr1	47841324	47850092	8769	+	AUGUSTUS	mRNA	0.01	NA	SMESG000044750.1	SMEST044750003	TRUE	TRUE	FALSE	inv2
SMEST044720001.1	0	0	0	smed_chr1	47931614	47932117	504	+	AUGUSTUS	mRNA	0.34	NA	SMESG000044720.1	SMEST044720001	TRUE	TRUE	FALSE	inv2
SMEST044721001.1	0	0	0	smed_chr1	47932264	47934328	2065	+	AUGUSTUS	mRNA	0.08	NA	SMESG000044721.1	SMEST044721001	TRUE	TRUE	FALSE	inv2
SMEST044723001.1	0	0	0	smed_chr1	47935834	47936538	705	+	AUGUSTUS	mRNA	0.22	NA	SMESG000044723.1	SMEST044723001	TRUE	TRUE	FALSE	inv2
SMEST044729001.1	0	0	0	smed_chr1	47942674	47943169	496	+	AUGUSTUS	mRNA	0.16	NA	SMESG000044729.1	SMEST044729001	TRUE	TRUE	FALSE	inv2
SMEST044738001.1	0	0	0	smed_chr1	47976474	47978326	1853	+	AUGUSTUS	mRNA	0.07	NA	SMESG000044738.1	SMEST044738001	TRUE	TRUE	FALSE	inv2
SMEST044742003.1	0	0	0	smed_chr1	47998554	48002926	4373	+	AUGUSTUS	mRNA	0.06	NA	SMESG000044742.1	SMEST044742003	TRUE	TRUE	FALSE	inv2
SMEST044743001.1	0	0	0	smed_chr1	48003074	48003722	649	+	AUGUSTUS	mRNA	0.05	NA	SMESG000044743.1	SMEST044743001	TRUE	TRUE	FALSE	inv2
SMEST044744001.1	0	0.00636947	0.00224618	smed_chr1	48004134	48005128	995	+	AUGUSTUS	mRNA	0.09	NA	SMESG000044744.1	SMEST044744001	TRUE	TRUE	FALSE	inv2
SMEST004578006.1	0	0	0	smed_chr1	48087929	48100743	12815	+	AUGUSTUS	mRNA	0.01	NA	SMESG000004578.1	SMEST004578006	TRUE	TRUE	FALSE	inv2
SMEST004556001.1	0	0	0	smed_chr1	48263826	48264691	866	-	AUGUSTUS	mRNA	0.25	NA	SMESG000004556.1	SMEST004556001	TRUE	TRUE	FALSE	inv2
SMEST004552001.1	0	0	0	smed_chr1	48302149	48303315	1167	+	AUGUSTUS	mRNA	0.13	NA	SMESG000004552.1	SMEST004552001	TRUE	TRUE	FALSE	inv2
SMEST004543001.1	0	0	0	smed_chr1	48379794	48380691	898	-	AUGUSTUS	mRNA	0.09	NA	SMESG000004543.1	SMEST004543001	TRUE	TRUE	FALSE	inv2
SMEST004542001.1	0	0	0	smed_chr1	48387326	48388391	1066	-	AUGUSTUS	mRNA	0.48	NA	SMESG000004542.1	SMEST004542001	TRUE	TRUE	FALSE	inv2
SMEST004539002.1	0.00458425	0.00286944	0.00589777	smed_chr1	48414582	48418552	3971	-	AUGUSTUS	mRNA	0.02	NA	SMESG000004539.1	SMEST004539002	TRUE	TRUE	FALSE	inv2
SMEST004538001.1	0	0.00566575	0.00133082	smed_chr1	48422940	48433543	10604	+	AUGUSTUS	mRNA	0.12	NA	SMESG000004538.1	SMEST004538001	TRUE	TRUE	FALSE	inv2
SMEST004536001.1	0	0	0	smed_chr1	48434410	48435249	840	+	AUGUSTUS	mRNA	0.26	NA	SMESG000004536.1	SMEST004536001	TRUE	TRUE	FALSE	inv2
SMEST004535001.1	0	0	0	smed_chr1	48442599	48443992	1394	-	AUGUSTUS	mRNA	0.22	NA	SMESG000004535.1	SMEST004535001	TRUE	TRUE	FALSE	inv2
SMEST004532001.1	0	0	0	smed_chr1	48455483	48459692	4210	-	AUGUSTUS	mRNA	0.26	NA	SMESG000004532.1	SMEST004532001	TRUE	TRUE	FALSE	inv2
SMEST004522001.1	0.00951488	0.0111388	0.0127171	smed_chr1	48548640	48550423	1784	+	AUGUSTUS	mRNA	0.08	NA	SMESG000004522.1	SMEST004522001	TRUE	TRUE	FALSE	inv2
SMEST004519001.1	0	0	0	smed_chr1	48561460	48563797	2338	+	AUGUSTUS	mRNA	0.3	NA	SMESG000004519.1	SMEST004519001	TRUE	TRUE	FALSE	inv2
SMEST004514001.1	0.0188887	0.0200012	0.0231918	smed_chr1	48627150	48629277	2128	+	AUGUSTUS	mRNA	0.11	NA	SMESG000004514.1	SMEST004514001	TRUE	TRUE	FALSE	inv2
SMEST004513001.1	0	0	0	smed_chr1	48632187	48633012	826	-	AUGUSTUS	mRNA	0.32	NA	SMESG000004513.1	SMEST004513001	TRUE	TRUE	FALSE	inv2
SMEST004512001.1	0.000905205	0.00341362	0.00158072	smed_chr1	48636828	48679182	42355	-	AUGUSTUS	mRNA	0.07	NA	SMESG000004512.1	SMEST004512001	TRUE	TRUE	FALSE	inv2
SMEST004509001.1	0.001961	0.00256082	0.00323194	smed_chr1	48703822	48708752	4931	-	AUGUSTUS	mRNA	0.27	NA	SMESG000004509.1	SMEST004509001	TRUE	TRUE	FALSE	inv2
SMEST004507002.1	0.00101747	0.00390118	0.00210526	smed_chr1	48724090	48727651	3562	+	AUGUSTUS	mRNA	0.02	NA	SMESG000004507.1	SMEST004507002	TRUE	TRUE	FALSE	inv2
SMEST004506001.1	0	0.0251069	0.00718778	smed_chr1	48728349	48729062	714	-	AUGUSTUS	mRNA	0.57	NA	SMESG000004506.1	SMEST004506001	TRUE	TRUE	FALSE	inv2
SMEST004497001.1	0	0	0	smed_chr1	48836960	48838289	1330	+	AUGUSTUS	mRNA	0.13	NA	SMESG000004497.1	SMEST004497001	TRUE	TRUE	FALSE	inv2
SMEST049398001.1	0	0	0	smed_chr1	48939320	48946113	6794	+	AUGUSTUS	mRNA	0.45	NA	SMESG000049398.1	SMEST049398001	TRUE	TRUE	FALSE	inv2
SMEST049404001.1	0	0	0	smed_chr1	48984035	48984803	769	+	AUGUSTUS	mRNA	0.08	NA	SMESG000049404.1	SMEST049404001	TRUE	TRUE	FALSE	inv2
SMEST049406001.1	0.00082395	0.00314466	0.00173772	smed_chr1	49001055	49004556	3502	+	AUGUSTUS	mRNA	0.15	NA	SMESG000049406.1	SMEST049406001	TRUE	TRUE	FALSE	inv2
SMEST049388001.1	0.00940451	0.0191093	0.0168124	smed_chr1	49027855	49029886	2032	+	AUGUSTUS	mRNA	0.37	NA	SMESG000049388.1	SMEST049388001	TRUE	TRUE	FALSE	inv2
SMEST071570001.1	0	0.00243507	0.000904486	smed_chr1	49110975	49179044	68070	+	AUGUSTUS	mRNA	0.06	NA	SMESG000071570.1	SMEST071570001	TRUE	TRUE	FALSE	inv2
SMEST071581001.1	0	0.0067492	0.00176857	smed_chr1	49191300	49193857	2558	-	AUGUSTUS	mRNA	0.05	NA	SMESG000071581.1	SMEST071581001	TRUE	TRUE	FALSE	inv2
SMEST071278001.1	0.00660797	0	0.00976476	smed_chr1	49232615	49237511	4897	+	AUGUSTUS	mRNA	0.17	NA	SMESG000071278.1	SMEST071278001	TRUE	TRUE	FALSE	inv2
SMEST071322001.1	0.0020562	0.00914645	0.00305623	smed_chr1	49270915	49282901	11987	+	AUGUSTUS	mRNA	0.56	NA	SMESG000071322.1	SMEST071322001	TRUE	TRUE	FALSE	inv2
SMEST071333001.1	0.00529726	0.0112784	0.00785634	smed_chr1	49306627	49324357	17731	-	AUGUSTUS	mRNA	0.17	NA	SMESG000071333.1	SMEST071333001	TRUE	TRUE	FALSE	inv2
SMEST071344001.1	0.00291829	0.00970887	0.00603774	smed_chr1	49324485	49326077	1593	+	AUGUSTUS	mRNA	0.19	NA	SMESG000071344.1	SMEST071344001	TRUE	TRUE	FALSE	inv2
SMEST071366001.1	0	0	0	smed_chr1	49337530	49344927	7398	-	AUGUSTUS	mRNA	0.19	NA	SMESG000071366.1	SMEST071366001	TRUE	TRUE	FALSE	inv2
SMEST071411001.1	0	0	0	smed_chr1	49378775	49380424	1650	+	AUGUSTUS	mRNA	0.23	NA	SMESG000071411.1	SMEST071411001	TRUE	TRUE	FALSE	inv2
SMEST071444002.1	0.0328136	0.0152032	0.0324991	smed_chr1	49409605	49410770	1166	+	AUGUSTUS	mRNA	0.2	NA	SMESG000071444.1	SMEST071444002	TRUE	TRUE	FALSE	inv2
SMEST071455001.1	0.0131138	0.0187656	0.015694	smed_chr1	49410777	49412057	1281	-	AUGUSTUS	mRNA	0.25	NA	SMESG000071455.1	SMEST071455001	TRUE	TRUE	FALSE	inv2
SMEST071466002.1	0	0	0	smed_chr1	49412132	49422337	10206	-	AUGUSTUS	mRNA	0.03	NA	SMESG000071466.1	SMEST071466002	TRUE	TRUE	FALSE	inv2
SMEST071489004.1	0	0.0171436	0.00433839	smed_chr1	49435035	49450176	15142	+	AUGUSTUS	mRNA	0.09	NA	SMESG000071489.1	SMEST071489004	TRUE	TRUE	FALSE	inv2
SMEST071511001.1	0	0.00595241	0.00230947	smed_chr1	49458713	49469807	11095	-	AUGUSTUS	mRNA	0.12	NA	SMESG000071511.1	SMEST071511001	TRUE	TRUE	FALSE	inv2
SMEST071531001.1	0	0	0	smed_chr1	49485145	49487698	2554	+	AUGUSTUS	mRNA	0.27	NA	SMESG000071531.1	SMEST071531001	TRUE	TRUE	FALSE	inv2
SMEST071533001.1	0	0	0	smed_chr1	49523768	49526127	2360	-	AUGUSTUS	mRNA	0.37	NA	SMESG000071533.1	SMEST071533001	TRUE	TRUE	FALSE	inv2
SMEST071534001.1	0	0	0	smed_chr1	49545341	49546893	1553	+	AUGUSTUS	mRNA	0.05	NA	SMESG000071534.1	SMEST071534001	TRUE	TRUE	FALSE	inv2
SMEST071535001.1	0	0.0220604	0.00684411	smed_chr1	49561860	49570343	8484	-	AUGUSTUS	mRNA	0.07	NA	SMESG000071535.1	SMEST071535001	TRUE	TRUE	FALSE	inv2
SMEST071536002.1	0.000924072	0	0.000658501	smed_chr1	49581149	49585753	4605	-	AUGUSTUS	mRNA	0.05	NA	SMESG000071536.1	SMEST071536002	TRUE	TRUE	FALSE	inv2
SMEST071538001.1	0.00496075	0.0101182	0.00774336	smed_chr1	49591431	49592495	1065	+	AUGUSTUS	mRNA	0.19	NA	SMESG000071538.1	SMEST071538001	TRUE	TRUE	FALSE	inv2
SMEST071539002.1	0.00106195	0.00221402	0.0016635	smed_chr1	49596041	49611180	15140	+	AUGUSTUS	mRNA	0.13	NA	SMESG000071539.1	SMEST071539002	TRUE	TRUE	FALSE	inv2
SMEST071542001.1	0.00135593	0	0.000945001	smed_chr1	49635251	49637072	1822	+	AUGUSTUS	mRNA	0.02	NA	SMESG000071542.1	SMEST071542001	TRUE	TRUE	FALSE	inv2
SMEST071550001.1	0.00269906	0.00282752	0.00349023	smed_chr1	49655208	49657223	2016	-	AUGUSTUS	mRNA	0.25	NA	SMESG000071550.1	SMEST071550001	TRUE	TRUE	FALSE	inv2
SMEST071551001.1	0.00155804	0	0.00223614	smed_chr1	49657361	49668008	10648	+	AUGUSTUS	mRNA	0.08	NA	SMESG000071551.1	SMEST071551001	TRUE	TRUE	FALSE	inv2
SMEST071556001.1	0.0021254	0.00413224	0.00345242	smed_chr1	49720311	49722389	2079	+	AUGUSTUS	mRNA	0.08	NA	SMESG000071556.1	SMEST071556001	TRUE	TRUE	FALSE	inv2
SMEST071573001.1	0	0	0	smed_chr1	49864022	49865453	1432	-	AUGUSTUS	mRNA	0.05	NA	SMESG000071573.1	SMEST071573001	TRUE	TRUE	FALSE	inv2
SMEST071264001.1	0	0.0119228	0.00344626	smed_chr1	50018381	50022276	3896	+	AUGUSTUS	mRNA	0.24	NA	SMESG000071264.1	SMEST071264001	TRUE	TRUE	FALSE	inv2
SMEST047886001.1	0	0.0119228	0.00344626	smed_chr1	50018689	50022276	3588	+	AUGUSTUS	mRNA	0.1	NA	SMESG000047886.1	SMEST047886001	TRUE	TRUE	FALSE	inv2
SMEST071265001.1	0	0	0	smed_chr1	50032505	50033058	554	-	AUGUSTUS	mRNA	0.06	NA	SMESG000071265.1	SMEST071265001	TRUE	TRUE	FALSE	inv2
SMEST071266001.1	0.00936342	0	0.0114397	smed_chr1	50042526	50050002	7477	+	AUGUSTUS	mRNA	0.12	NA	SMESG000071266.1	SMEST071266001	TRUE	TRUE	FALSE	inv2
SMEST071271001.1	0	0.0163941	0.00373671	smed_chr1	50082146	50107632	25487	+	AUGUSTUS	mRNA	0.17	NA	SMESG000071271.1	SMEST071271001	TRUE	TRUE	FALSE	inv2
SMEST071273001.1	0.00095816	0.0112082	0.00424122	smed_chr1	50130928	50149888	18961	-	AUGUSTUS	mRNA	0.09	NA	SMESG000071273.1	SMEST071273001	TRUE	TRUE	FALSE	inv2
SMEST071275001.1	0	0.00621122	0.00217918	smed_chr1	50183276	50184432	1157	+	AUGUSTUS	mRNA	0.13	NA	SMESG000071275.1	SMEST071275001	TRUE	TRUE	FALSE	inv2
SMEST071285001.1	0.0393164	0.0389066	0.0461538	smed_chr1	50237876	50238768	893	+	AUGUSTUS	mRNA	0.22	NA	SMESG000071285.1	SMEST071285001	TRUE	TRUE	FALSE	inv2
SMEST071293001.1	0	0.0114945	0.00443262	smed_chr1	50264466	50265290	825	+	AUGUSTUS	mRNA	0.28	NA	SMESG000071293.1	SMEST071293001	TRUE	TRUE	FALSE	inv2
SMEST071294001.1	0	0.00872103	0.0033557	smed_chr1	50265343	50266138	796	-	AUGUSTUS	mRNA	0.06	NA	SMESG000071294.1	SMEST071294001	TRUE	TRUE	FALSE	inv2
SMEST071310002.1	0	0.00606064	0.00107852	smed_chr1	50397649	50398708	1060	-	AUGUSTUS	mRNA	0.13	NA	SMESG000071310.1	SMEST071310002	TRUE	TRUE	FALSE	inv2
SMEST071314001.1	0	0.00589394	0.00107342	smed_chr1	50419978	50420998	1021	-	AUGUSTUS	mRNA	0.13	NA	SMESG000071314.1	SMEST071314001	TRUE	TRUE	FALSE	inv2
SMEST071376001.1	0	0	0	smed_chr1	50857922	50858529	608	+	AUGUSTUS	mRNA	0.71	NA	SMESG000071376.1	SMEST071376001	TRUE	TRUE	FALSE	inv2
SMEST071379002.1	0	0	0	smed_chr1	50863103	50868264	5162	-	AUGUSTUS	mRNA	0.06	NA	SMESG000071379.1	SMEST071379002	TRUE	TRUE	FALSE	inv2
SMEST071383001.1	0.00204918	0.0059603	0.00364448	smed_chr1	50903523	50945812	42290	+	AUGUSTUS	mRNA	0.39	NA	SMESG000071383.1	SMEST071383001	TRUE	TRUE	FALSE	inv2
SMEST071385001.1	0.00167271	0.00705058	0.00500751	smed_chr1	50960623	50961841	1219	+	AUGUSTUS	mRNA	0.44	NA	SMESG000071385.1	SMEST071385001	TRUE	TRUE	FALSE	inv2
SMEST071386001.1	0.000989936	0.0146257	0.00579151	smed_chr1	50974733	50976255	1523	-	AUGUSTUS	mRNA	0.09	NA	SMESG000071386.1	SMEST071386001	TRUE	TRUE	FALSE	inv2
SMEST071387001.1	0	0	0	smed_chr1	50978707	50980695	1989	-	AUGUSTUS	mRNA	0.15	NA	SMESG000071387.1	SMEST071387001	TRUE	TRUE	FALSE	inv2
SMEST071390001.1	0	0	0	smed_chr1	50992373	51012247	19875	+	AUGUSTUS	mRNA	0.16	NA	SMESG000071390.1	SMEST071390001	TRUE	TRUE	FALSE	inv2
SMEST071391001.1	0	0	0	smed_chr1	51013863	51014798	936	+	AUGUSTUS	mRNA	0.19	NA	SMESG000071391.1	SMEST071391001	TRUE	TRUE	FALSE	inv2
SMEST071407001.1	0.00217391	0	0.00157068	smed_chr1	51110773	51114285	3513	+	AUGUSTUS	mRNA	0.12	NA	SMESG000071407.1	SMEST071407001	TRUE	TRUE	FALSE	inv2
SMEST071414005.1	0	0.00262467	0.000665159	smed_chr1	51151563	51211455	59893	-	AUGUSTUS	mRNA	0.01	NA	SMESG000071414.1	SMEST071414005	TRUE	TRUE	FALSE	inv2
SMEST071416001.1	0.0028389	0.0120606	0.00694591	smed_chr1	51238929	51265585	26657	-	AUGUSTUS	mRNA	0.05	NA	SMESG000071416.1	SMEST071416001	TRUE	TRUE	FALSE	inv2
SMEST071423002.1	0.00150981	0	0.00106769	smed_chr1	51280643	51312513	31871	+	AUGUSTUS	mRNA	0.13	NA	SMESG000071423.1	SMEST071423002	TRUE	TRUE	FALSE	inv2
SMEST071424001.1	0	0.0120485	0.00452694	smed_chr1	51317423	51318733	1311	+	AUGUSTUS	mRNA	0.23	NA	SMESG000071424.1	SMEST071424001	TRUE	TRUE	FALSE	inv2
SMEST071428001.1	0.00582527	0	0.004914	smed_chr1	51332240	51333116	877	+	AUGUSTUS	mRNA	0.11	NA	SMESG000071428.1	SMEST071428001	TRUE	TRUE	FALSE	inv2
SMEST071434001.1	0.0109308	0.00775702	0.0124097	smed_chr1	51368450	51379282	10833	-	AUGUSTUS	mRNA	0.01	NA	SMESG000071434.1	SMEST071434001	TRUE	TRUE	FALSE	inv2
SMEST071435001.1	0	0.0106479	0.00262282	smed_chr1	51382429	51390212	7784	-	AUGUSTUS	mRNA	0.17	NA	SMESG000071435.1	SMEST071435001	TRUE	TRUE	FALSE	inv2
SMEST071436001.1	0.00317927	0.0192612	0.00778158	smed_chr1	51403102	51407022	3921	-	AUGUSTUS	mRNA	0.02	NA	SMESG000071436.1	SMEST071436001	TRUE	TRUE	FALSE	inv2
SMEST071441001.1	0	0.00198676	0.000467035	smed_chr1	51418477	51421862	3386	-	AUGUSTUS	mRNA	0.02	NA	SMESG000071441.1	SMEST071441001	TRUE	TRUE	FALSE	inv2
SMEST071446001.1	0	0.00507616	0.00156663	smed_chr1	51437665	51537412	99748	-	AUGUSTUS	mRNA	0.05	NA	SMESG000071446.1	SMEST071446001	TRUE	TRUE	FALSE	inv2
SMEST071450001.1	0	0	0	smed_chr1	51551749	51572852	21104	-	AUGUSTUS	mRNA	0.02	NA	SMESG000071450.1	SMEST071450001	TRUE	TRUE	FALSE	inv2
SMEST071452001.1	0	0.00275989	0.00061187	smed_chr1	51596300	51663504	67205	+	AUGUSTUS	mRNA	0.13	NA	SMESG000071452.1	SMEST071452001	TRUE	TRUE	FALSE	inv2
SMEST071459001.1	0	0.00398937	0.00152161	smed_chr1	51697810	51748195	50386	+	AUGUSTUS	mRNA	0.08	NA	SMESG000071459.1	SMEST071459001	TRUE	TRUE	FALSE	inv2
SMEST071460001.1	0	0	0	smed_chr1	51748201	51774492	26292	-	AUGUSTUS	mRNA	0.27	NA	SMESG000071460.1	SMEST071460001	TRUE	TRUE	FALSE	inv2
SMEST071464001.1	0	0.0166674	0.00367872	smed_chr1	51807218	51824880	17663	-	AUGUSTUS	mRNA	0.01	NA	SMESG000071464.1	SMEST071464001	TRUE	TRUE	FALSE	inv2
SMEST071473001.1	0.00189894	0.0115254	0.00482652	smed_chr1	51868788	51870913	2126	+	AUGUSTUS	mRNA	0.39	NA	SMESG000071473.1	SMEST071473001	TRUE	TRUE	FALSE	inv2
SMEST071474001.1	0	0	0	smed_chr1	51871501	51872140	640	-	AUGUSTUS	mRNA	0.03	NA	SMESG000071474.1	SMEST071474001	TRUE	TRUE	FALSE	inv2
SMEST071475001.1	0.00371825	0.00232198	0.00370772	smed_chr1	51873548	51876380	2833	-	AUGUSTUS	mRNA	0.11	NA	SMESG000071475.1	SMEST071475001	TRUE	TRUE	FALSE	inv2
SMEST071493001.1	0.0010917	0	0.000968679	smed_chr1	51944868	51948612	3745	+	AUGUSTUS	mRNA	0.05	NA	SMESG000071493.1	SMEST071493001	TRUE	TRUE	FALSE	inv2
SMEST071494001.1	0	0.00494915	0.00133686	smed_chr1	51955538	51980918	25381	+	AUGUSTUS	mRNA	0.17	NA	SMESG000071494.1	SMEST071494001	TRUE	TRUE	FALSE	inv2
SMEST071504001.1	0.00131349	0.0147788	0.00544742	smed_chr1	52007978	52011060	3083	-	AUGUSTUS	mRNA	0.24	NA	SMESG000071504.1	SMEST071504001	TRUE	TRUE	FALSE	inv2
SMEST071505001.1	0.00260756	0	0.00165563	smed_chr1	52017968	52019026	1059	+	AUGUSTUS	mRNA	0.38	NA	SMESG000071505.1	SMEST071505001	TRUE	TRUE	FALSE	inv2
SMEST071507001.1	0	0.0040761	0.00159033	smed_chr1	52030252	52031860	1609	-	AUGUSTUS	mRNA	0.05	NA	SMESG000071507.1	SMEST071507001	TRUE	TRUE	FALSE	inv2
SMEST071508002.1	0.00196143	0.00639663	0.00391892	smed_chr1	52036638	52046652	10015	+	AUGUSTUS	mRNA	0.07	NA	SMESG000071508.1	SMEST071508002	TRUE	TRUE	FALSE	inv2
SMEST071513001.1	0	0.00287357	0.00106952	smed_chr1	52084258	52106770	22513	+	AUGUSTUS	mRNA	0.3	NA	SMESG000071513.1	SMEST071513001	TRUE	TRUE	FALSE	inv2
SMEST071514004.1	0	0	0	smed_chr1	52110086	52112490	2405	-	AUGUSTUS	mRNA	0.1	NA	SMESG000071514.1	SMEST071514004	TRUE	TRUE	FALSE	inv2
SMEST071516001.1	0.000870701	0.00676824	0.0023999	smed_chr1	52119837	52121780	1944	-	AUGUSTUS	mRNA	0.04	NA	SMESG000071516.1	SMEST071516001	TRUE	TRUE	FALSE	inv2
SMEST071517001.1	0.00190355	0.00750006	0.00472207	smed_chr1	52125238	52138426	13189	+	AUGUSTUS	mRNA	0.07	NA	SMESG000071517.1	SMEST071517001	TRUE	TRUE	FALSE	inv2
SMEST071518001.1	0.00410148	0.0122167	0.00804187	smed_chr1	52142638	52144252	1615	+	AUGUSTUS	mRNA	0.18	NA	SMESG000071518.1	SMEST071518001	TRUE	TRUE	FALSE	inv2
SMEST071519001.1	0.00121029	0.0112152	0.0038026	smed_chr1	52147769	52152710	4942	-	AUGUSTUS	mRNA	0.14	NA	SMESG000071519.1	SMEST071519001	TRUE	TRUE	FALSE	inv2
SMEST071527001.1	0	0	0	smed_chr1	52225699	52226340	642	-	AUGUSTUS	mRNA	0.12	NA	SMESG000071527.1	SMEST071527001	TRUE	TRUE	FALSE	inv2
SMEST071529001.1	0	0	0	smed_chr1	52238728	52239959	1232	+	AUGUSTUS	mRNA	0.05	NA	SMESG000071529.1	SMEST071529001	TRUE	TRUE	FALSE	inv2
SMEST067833002.1	0	0	0	smed_chr1	52297736	52298944	1209	+	AUGUSTUS	mRNA	0.01	NA	SMESG000067833.1	SMEST067833002	TRUE	TRUE	FALSE	inv2
SMEST067829001.1	0.00264959	0.0115944	0.00597967	smed_chr1	52352917	52354213	1297	-	AUGUSTUS	mRNA	0.13	NA	SMESG000067829.1	SMEST067829001	TRUE	TRUE	FALSE	inv2
SMEST067822001.1	0.00264085	0.0103094	0.00507416	smed_chr1	52405937	52406893	957	-	AUGUSTUS	mRNA	0.64	NA	SMESG000067822.1	SMEST067822001	TRUE	TRUE	FALSE	inv2
SMEST067818001.1	0	0	0	smed_chr1	52429541	52434929	5389	+	AUGUSTUS	mRNA	0.09	NA	SMESG000067818.1	SMEST067818001	TRUE	TRUE	FALSE	inv2
SMEST067816002.1	0.00503611	0.0038437	0.00627854	smed_chr1	52445624	52458593	12970	-	AUGUSTUS	mRNA	0.17	NA	SMESG000067816.1	SMEST067816002	TRUE	TRUE	FALSE	inv2
SMEST067815001.1	0	0	0.00104749	smed_chr1	52466974	52469693	2720	-	AUGUSTUS	mRNA	0.1	NA	SMESG000067815.1	SMEST067815001	TRUE	TRUE	FALSE	inv2
SMEST067804001.1	0	0.0202032	0.00566773	smed_chr1	52523871	52525847	1977	+	AUGUSTUS	mRNA	0.09	NA	SMESG000067804.1	SMEST067804001	TRUE	TRUE	FALSE	inv2
SMEST067801001.1	0	0	0	smed_chr1	52549132	52550133	1002	-	AUGUSTUS	mRNA	0.4	NA	SMESG000067801.1	SMEST067801001	TRUE	TRUE	FALSE	inv2
SMEST067800001.1	0.00915576	0	0.00764007	smed_chr1	52556381	52557063	683	-	AUGUSTUS	mRNA	0.33	NA	SMESG000067800.1	SMEST067800001	TRUE	TRUE	FALSE	inv2
SMEST067799001.1	0.00154959	0.00623704	0.00303688	smed_chr1	52559601	52560541	941	+	AUGUSTUS	mRNA	0.06	NA	SMESG000067799.1	SMEST067799001	TRUE	TRUE	FALSE	inv2
SMEST067798001.1	0	0	0	smed_chr1	52576631	52577432	802	+	AUGUSTUS	mRNA	0.14	NA	SMESG000067798.1	SMEST067798001	TRUE	TRUE	FALSE	inv2
SMEST067796001.1	0.00315458	0.0128759	0.00713012	smed_chr1	52583083	52583703	621	-	AUGUSTUS	mRNA	0.24	NA	SMESG000067796.1	SMEST067796001	TRUE	TRUE	FALSE	inv2
SMEST067794001.1	0.00812741	0.00904988	0.0128589	smed_chr1	52617901	52619272	1372	+	AUGUSTUS	mRNA	0.14	NA	SMESG000067794.1	SMEST067794001	TRUE	TRUE	FALSE	inv2
SMEST067789002.1	0	0	0	smed_chr1	52649114	52657873	8760	-	AUGUSTUS	mRNA	0.09	NA	SMESG000067789.1	SMEST067789002	TRUE	TRUE	FALSE	inv2
SMEST067788001.1	0	0	0	smed_chr1	52659886	52660793	908	-	AUGUSTUS	mRNA	0.14	NA	SMESG000067788.1	SMEST067788001	TRUE	TRUE	FALSE	inv2
SMEST067774001.1	0.00400357	0.0275766	0.0103983	smed_chr1	52738021	52740865	2845	+	AUGUSTUS	mRNA	0.06	NA	SMESG000067774.1	SMEST067774001	TRUE	TRUE	FALSE	inv2
SMEST067773001.1	0	0.0175832	0.00475488	smed_chr1	52742396	52744743	2348	-	AUGUSTUS	mRNA	0.17	NA	SMESG000067773.1	SMEST067773001	TRUE	TRUE	FALSE	inv2
SMEST067771001.1	0.00212892	0.00855116	0.00495663	smed_chr1	52764153	52812120	47968	-	AUGUSTUS	mRNA	0.17	NA	SMESG000067771.1	SMEST067771001	TRUE	TRUE	FALSE	inv2
SMEST067769001.1	0	0	0	smed_chr1	52813158	52814938	1781	+	AUGUSTUS	mRNA	0.28	NA	SMESG000067769.1	SMEST067769001	TRUE	TRUE	FALSE	inv2
SMEST067766001.1	0	0	0.00791766	smed_chr1	52826131	52826620	490	-	AUGUSTUS	mRNA	0.08	NA	SMESG000067766.1	SMEST067766001	TRUE	TRUE	FALSE	inv2
SMEST067763001.1	0	0	0	smed_chr1	52848368	52849178	811	+	AUGUSTUS	mRNA	0.13	NA	SMESG000067763.1	SMEST067763001	TRUE	TRUE	FALSE	inv2
SMEST067761001.1	0	0.00662744	0.00195775	smed_chr1	52867198	52906735	39538	+	AUGUSTUS	mRNA	0.35	NA	SMESG000067761.1	SMEST067761001	TRUE	TRUE	FALSE	inv2
SMEST067760001.1	0.0014892	0.00753539	0.00300762	smed_chr1	52912195	52914850	2656	-	AUGUSTUS	mRNA	0.19	NA	SMESG000067760.1	SMEST067760001	TRUE	TRUE	FALSE	inv2
SMEST067758001.1	0	0.00500002	0.0011107	smed_chr1	52918308	52919425	1118	+	AUGUSTUS	mRNA	0.28	NA	SMESG000067758.1	SMEST067758001	TRUE	TRUE	FALSE	inv2
SMEST067757001.1	0	0.0128208	0.0028342	smed_chr1	52922178	52923155	978	+	AUGUSTUS	mRNA	0.14	NA	SMESG000067757.1	SMEST067757001	TRUE	TRUE	FALSE	inv2
SMEST067755001.1	0.00317629	0	0.00237982	smed_chr1	52931018	52931588	571	+	AUGUSTUS	mRNA	0.05	NA	SMESG000067755.1	SMEST067755001	TRUE	TRUE	FALSE	inv2
SMEST067743001.1	0	0	0	smed_chr1	53043097	53044830	1734	-	AUGUSTUS	mRNA	0.07	NA	SMESG000067743.1	SMEST067743001	TRUE	TRUE	FALSE	inv2
SMEST067736001.1	0.0119129	0.0150381	0.0165017	smed_chr1	53060568	53061283	716	+	AUGUSTUS	mRNA	0.18	NA	SMESG000067736.1	SMEST067736001	TRUE	TRUE	FALSE	inv2
SMEST067734001.1	0.0013471	0	0.00116009	smed_chr1	53108178	53151878	43701	+	AUGUSTUS	mRNA	0.17	NA	SMESG000067734.1	SMEST067734001	TRUE	TRUE	FALSE	inv2
SMEST067732001.1	0.00410304	0.00534285	0.0054549	smed_chr1	53162068	53168016	5949	+	AUGUSTUS	mRNA	0.01	NA	SMESG000067732.1	SMEST067732001	TRUE	TRUE	FALSE	inv2
SMEST067731001.1	0	0.0200012	0.00670241	smed_chr1	53174092	53174790	699	-	AUGUSTUS	mRNA	0.17	NA	SMESG000067731.1	SMEST067731001	TRUE	TRUE	FALSE	inv2
SMEST067730001.1	0.00167364	0	0.00140812	smed_chr1	53183923	53189960	6038	-	AUGUSTUS	mRNA	0.34	NA	SMESG000067730.1	SMEST067730001	TRUE	TRUE	FALSE	inv2
SMEST067729002.1	0	0.0110134	0.00327424	smed_chr1	53192428	53204030	11603	-	AUGUSTUS	mRNA	0.36	NA	SMESG000067729.1	SMEST067729002	TRUE	TRUE	FALSE	inv2
SMEST067728001.1	0	0	0	smed_chr1	53209398	53222611	13214	+	AUGUSTUS	mRNA	0.26	NA	SMESG000067728.1	SMEST067728001	TRUE	TRUE	FALSE	inv2
SMEST067725001.1	0.00363637	0.00511947	0.00610607	smed_chr1	53244605	53247184	2580	+	AUGUSTUS	mRNA	0.09	NA	SMESG000067725.1	SMEST067725001	TRUE	TRUE	FALSE	inv2
SMEST068063001.1	0.00436224	0.0115646	0.00693914	smed_chr1	53340882	53344297	3416	-	AUGUSTUS	mRNA	0.06	NA	SMESG000068063.1	SMEST068063001	TRUE	TRUE	FALSE	inv2
SMEST068054001.1	0.00231125	0.00856174	0.00473626	smed_chr1	53395932	53453547	57616	-	AUGUSTUS	mRNA	0.31	NA	SMESG000068054.1	SMEST068054001	TRUE	TRUE	FALSE	inv2
SMEST068045001.1	0	0.00606064	0.0012685	smed_chr1	53499889	53501347	1459	-	AUGUSTUS	mRNA	0.04	NA	SMESG000068045.1	SMEST068045001	TRUE	TRUE	FALSE	inv2
SMEST068041001.1	0.00283554	0	0.00216076	smed_chr1	53516715	53517469	755	+	AUGUSTUS	mRNA	0.13	NA	SMESG000068041.1	SMEST068041001	TRUE	TRUE	FALSE	inv2
SMEST068035001.1	0.00330534	0.0101985	0.00702604	smed_chr1	53555404	53591527	36124	-	AUGUSTUS	mRNA	0.24	NA	SMESG000068035.1	SMEST068035001	TRUE	TRUE	FALSE	inv2
SMEST068032002.1	0	0	0	smed_chr1	53623702	53628887	5186	-	AUGUSTUS	mRNA	0.18	NA	SMESG000068032.1	SMEST068032002	TRUE	TRUE	FALSE	inv2
SMEST068031001.1	0.00114723	0	0.00142315	smed_chr1	53641878	53643757	1880	-	AUGUSTUS	mRNA	0.24	NA	SMESG000068031.1	SMEST068031001	TRUE	TRUE	FALSE	inv2
SMEST068030001.1	0	0	0	smed_chr1	53653457	53654167	711	-	AUGUSTUS	mRNA	0.05	NA	SMESG000068030.1	SMEST068030001	TRUE	TRUE	FALSE	inv2
SMEST068028001.1	0.00322639	0.00775702	0.00576923	smed_chr1	53657815	53670034	12220	+	AUGUSTUS	mRNA	0.08	NA	SMESG000068028.1	SMEST068028001	TRUE	TRUE	FALSE	inv2
SMEST068027001.1	0	0	0	smed_chr1	53677025	53677715	691	+	AUGUSTUS	mRNA	0.13	NA	SMESG000068027.1	SMEST068027001	TRUE	TRUE	FALSE	inv2
SMEST068025001.1	0	0.0184058	0.00472973	smed_chr1	53682655	53687890	5236	+	AUGUSTUS	mRNA	0.11	NA	SMESG000068025.1	SMEST068025001	TRUE	TRUE	FALSE	inv2
SMEST068024001.1	0.00194568	0.00860348	0.00407118	smed_chr1	53698153	53701647	3495	-	AUGUSTUS	mRNA	0.02	NA	SMESG000068024.1	SMEST068024001	TRUE	TRUE	FALSE	inv2
SMEST068015001.1	0	0	0	smed_chr1	53776186	53776798	613	+	AUGUSTUS	mRNA	0.06	NA	SMESG000068015.1	SMEST068015001	TRUE	TRUE	FALSE	inv2
SMEST068013001.1	0	0.00895533	0.00338066	smed_chr1	53794286	53803829	9544	+	AUGUSTUS	mRNA	0.16	NA	SMESG000068013.1	SMEST068013001	TRUE	TRUE	FALSE	inv2
SMEST068012001.1	0.0104168	0.0132747	0.0175439	smed_chr1	53804199	53804758	560	-	AUGUSTUS	mRNA	0.31	NA	SMESG000068012.1	SMEST068012001	TRUE	TRUE	FALSE	inv2
SMEST068009001.1	0	0.00350878	0.00133833	smed_chr1	53819726	53851644	31919	+	AUGUSTUS	mRNA	0.22	NA	SMESG000068009.1	SMEST068009001	TRUE	TRUE	FALSE	inv2
SMEST068008001.1	0	0	0	smed_chr1	53857636	53858929	1294	+	AUGUSTUS	mRNA	0.15	NA	SMESG000068008.1	SMEST068008001	TRUE	TRUE	FALSE	inv2
SMEST068003001.1	0	0	0	smed_chr1	53897876	53899641	1766	+	AUGUSTUS	mRNA	0.12	NA	SMESG000068003.1	SMEST068003001	TRUE	TRUE	FALSE	inv2
SMEST067959002.1	0	0.00668156	0.00199054	smed_chr1	53936930	53938928	1999	-	AUGUSTUS	mRNA	0.1	NA	SMESG000067959.1	SMEST067959002	TRUE	TRUE	FALSE	inv2
SMEST067948001.1	0.00254994	0	0.00367242	smed_chr1	53939086	53939815	730	+	AUGUSTUS	mRNA	0.11	NA	SMESG000067948.1	SMEST067948001	TRUE	TRUE	FALSE	inv2
SMEST067825001.1	0.00227445	0	0.00308854	smed_chr1	53984776	53985644	869	+	AUGUSTUS	mRNA	0.03	NA	SMESG000067825.1	SMEST067825001	TRUE	TRUE	FALSE	inv2
SMEST068011001.1	0.00216998	0	0.00273898	smed_chr1	54101830	54104848	3019	-	AUGUSTUS	mRNA	0.18	NA	SMESG000068011.1	SMEST068011001	TRUE	TRUE	FALSE	inv2
SMEST039424004.1	0	0	0	smed_chr1	54159135	54163581	4447	-	AUGUSTUS	mRNA	0.03	NA	SMESG000039424.1	SMEST039424004	TRUE	TRUE	FALSE	inv2
SMEST039406001.1	0.00124792	0.013699	0.00500604	smed_chr1	54316559	54332616	16058	+	AUGUSTUS	mRNA	0.73	NA	SMESG000039406.1	SMEST039406001	TRUE	TRUE	FALSE	inv2
SMEST039423001.1	0	0	0	smed_chr1	54360149	54366157	6009	+	AUGUSTUS	mRNA	0.19	NA	SMESG000039423.1	SMEST039423001	TRUE	TRUE	FALSE	inv2
SMEST039427001.1	0.0105589	0.0212404	0.0137457	smed_chr1	54395929	54396772	844	+	AUGUSTUS	mRNA	0.17	NA	SMESG000039427.1	SMEST039427001	TRUE	TRUE	FALSE	inv2
SMEST039433001.1	0.000871586	0.00641715	0.00282555	smed_chr1	54433609	54455902	22294	+	AUGUSTUS	mRNA	0.15	NA	SMESG000039433.1	SMEST039433001	TRUE	TRUE	FALSE	inv2
SMEST039436001.1	0.000926498	0	0.000867428	smed_chr1	54471279	54473935	2657	+	AUGUSTUS	mRNA	0.16	NA	SMESG000039436.1	SMEST039436001	TRUE	TRUE	FALSE	inv2
SMEST039439001.1	0.00281426	0.0161297	0.00687563	smed_chr1	54481609	54483801	2193	-	AUGUSTUS	mRNA	0.11	NA	SMESG000039439.1	SMEST039439001	TRUE	TRUE	FALSE	inv2
SMEST039442001.1	0	0	0	smed_chr1	54496433	54496941	509	-	AUGUSTUS	mRNA	0.11	NA	SMESG000039442.1	SMEST039442001	TRUE	TRUE	FALSE	inv2
SMEST039443001.1	0	0	0	smed_chr1	54517049	54518011	963	-	AUGUSTUS	mRNA	0.06	NA	SMESG000039443.1	SMEST039443001	TRUE	TRUE	FALSE	inv2
SMEST039444001.1	0	0	0	smed_chr1	54529325	54530151	827	-	AUGUSTUS	mRNA	0.06	NA	SMESG000039444.1	SMEST039444001	TRUE	TRUE	FALSE	inv2
SMEST039456001.1	0	0	0	smed_chr1	54579069	54579924	856	+	AUGUSTUS	mRNA	0.14	NA	SMESG000039456.1	SMEST039456001	TRUE	TRUE	FALSE	inv2
SMEST014081001.1	0	0	0	smed_chr1	54626249	54627081	833	-	AUGUSTUS	mRNA	0.18	NA	SMESG000014081.1	SMEST014081001	TRUE	TRUE	FALSE	inv2
SMEST014079001.1	0	0	0	smed_chr1	54636889	54637593	705	+	AUGUSTUS	mRNA	0.06	NA	SMESG000014079.1	SMEST014079001	TRUE	TRUE	FALSE	inv2
SMEST014076001.1	0	0	0	smed_chr1	54664799	54665851	1053	+	AUGUSTUS	mRNA	0.05	NA	SMESG000014076.1	SMEST014076001	TRUE	TRUE	FALSE	inv2
SMEST014070001.1	0	0	0	smed_chr1	54688554	54690731	2178	-	AUGUSTUS	mRNA	0.27	NA	SMESG000014070.1	SMEST014070001	TRUE	TRUE	FALSE	inv2
SMEST014055001.1	0.00111245	0.00622626	0.00273117	smed_chr1	54766265	54780411	14147	-	AUGUSTUS	mRNA	0.23	NA	SMESG000014055.1	SMEST014055001	TRUE	TRUE	FALSE	inv2
SMEST014054001.1	0	0	0	smed_chr1	54780559	54782851	2293	-	AUGUSTUS	mRNA	0.52	NA	SMESG000014054.1	SMEST014054001	TRUE	TRUE	FALSE	inv2
SMEST014053001.1	0.0011655	0.0040872	0.00310103	smed_chr1	54801625	54856930	55306	+	AUGUSTUS	mRNA	0.07	NA	SMESG000014053.1	SMEST014053001	TRUE	TRUE	FALSE	inv2
SMEST014052001.1	0	0	0	smed_chr1	54861335	54862259	925	+	AUGUSTUS	mRNA	0.07	NA	SMESG000014052.1	SMEST014052001	TRUE	TRUE	FALSE	inv2
SMEST014051002.1	0.00425956	0.00578874	0.00495649	smed_chr1	54891155	54901289	10135	+	AUGUSTUS	mRNA	0.01	NA	SMESG000014051.1	SMEST014051002	TRUE	TRUE	FALSE	inv2
SMEST014044001.1	0	0.00903625	0.00203528	smed_chr1	54937870	54938957	1088	-	AUGUSTUS	mRNA	0.16	NA	SMESG000014044.1	SMEST014044001	TRUE	TRUE	FALSE	inv2
SMEST014039001.1	0	0.0160006	0.00469346	smed_chr1	54973844	54976767	2924	-	AUGUSTUS	mRNA	0.13	NA	SMESG000014039.1	SMEST014039001	TRUE	TRUE	FALSE	inv2
SMEST014016001.1	0.00297619	0	0.00333195	smed_chr1	55117914	55119177	1264	-	AUGUSTUS	mRNA	0.03	NA	SMESG000014016.1	SMEST014016001	TRUE	TRUE	FALSE	inv2
SMEST013996001.1	0.0029098	0.0111113	0.0054783	smed_chr1	55196827	55197967	1141	-	AUGUSTUS	mRNA	0.18	NA	SMESG000013996.1	SMEST013996001	TRUE	TRUE	FALSE	inv2
SMEST013992001.1	0.002537	0.00479235	0.00286328	smed_chr1	55206975	55208555	1581	+	AUGUSTUS	mRNA	0.16	NA	SMESG000013992.1	SMEST013992001	TRUE	TRUE	FALSE	inv2
SMEST013991001.1	0	0	0	smed_chr1	55215301	55216267	967	-	AUGUSTUS	mRNA	0.11	NA	SMESG000013991.1	SMEST013991001	TRUE	TRUE	FALSE	inv2
SMEST013980002.1	0.000949668	0.0109758	0.00496178	smed_chr1	55252615	55258232	5618	+	AUGUSTUS	mRNA	0.02	NA	SMESG000013980.1	SMEST013980002	TRUE	TRUE	FALSE	inv2
SMEST014171001.1	0.0012677	0	0.00178253	smed_chr1	55269898	55271293	1396	+	AUGUSTUS	mRNA	0.04	NA	SMESG000014171.1	SMEST014171001	TRUE	TRUE	FALSE	inv2
SMEST014169001.1	0.00125918	0.0155312	0.0057185	smed_chr1	55290722	55292410	1689	-	AUGUSTUS	mRNA	0.11	NA	SMESG000014169.1	SMEST014169001	TRUE	TRUE	FALSE	inv2
SMEST014167001.1	0	0.00476949	0.00178285	smed_chr1	55304713	55306190	1478	-	AUGUSTUS	mRNA	0.29	NA	SMESG000014167.1	SMEST014167001	TRUE	TRUE	FALSE	inv2
SMEST014166001.1	0	0	0	smed_chr1	55323368	55325230	1863	-	AUGUSTUS	mRNA	0.38	NA	SMESG000014166.1	SMEST014166001	TRUE	TRUE	FALSE	inv2
SMEST014165001.1	0	0	0	smed_chr1	55339978	55366569	26592	+	AUGUSTUS	mRNA	0.12	NA	SMESG000014165.1	SMEST014165001	TRUE	TRUE	FALSE	inv2
SMEST014158005.1	0	0	0.00601785	smed_chr1	55432178	55434300	2123	-	AUGUSTUS	mRNA	0.02	NA	SMESG000014158.1	SMEST014158005	TRUE	TRUE	FALSE	inv2
SMEST014147001.1	0	0	0	smed_chr1	55529654	55530830	1177	-	AUGUSTUS	mRNA	0.11	NA	SMESG000014147.1	SMEST014147001	TRUE	TRUE	FALSE	inv2
SMEST014142001.1	0	0	0	smed_chr1	55595098	55595770	673	-	AUGUSTUS	mRNA	0.07	NA	SMESG000014142.1	SMEST014142001	TRUE	TRUE	FALSE	inv2
SMEST014122001.1	0.00069541	0.00834888	0.00307031	smed_chr1	55708178	55713247	5070	+	AUGUSTUS	mRNA	0.27	NA	SMESG000014122.1	SMEST014122001	TRUE	TRUE	FALSE	inv2
SMEST014121001.1	0	0	0	smed_chr1	55714440	55714850	411	-	AUGUSTUS	mRNA	0.43	NA	SMESG000014121.1	SMEST014121001	TRUE	TRUE	FALSE	inv2
SMEST014118001.1	0.00240578	0.00602278	0.00428783	smed_chr1	55735347	55790338	54992	+	AUGUSTUS	mRNA	0.35	NA	SMESG000014118.1	SMEST014118001	TRUE	TRUE	FALSE	inv2
SMEST014113001.1	0.000385356	0.00579993	0.00220004	smed_chr1	55834167	55839237	5071	+	AUGUSTUS	mRNA	0.13	NA	SMESG000014113.1	SMEST014113001	TRUE	TRUE	FALSE	inv2
SMEST014112001.1	0	0	0	smed_chr1	55849151	55849699	549	-	AUGUSTUS	mRNA	0.49	NA	SMESG000014112.1	SMEST014112001	TRUE	TRUE	FALSE	inv2
SMEST014110001.1	0.0049546	0.0101696	0.00894775	smed_chr1	55866307	55866983	677	+	AUGUSTUS	mRNA	0.08	NA	SMESG000014110.1	SMEST014110001	TRUE	TRUE	FALSE	inv2
SMEST014107001.1	0	0	0	smed_chr1	55878287	55879231	945	+	AUGUSTUS	mRNA	0.12	NA	SMESG000014107.1	SMEST014107001	TRUE	TRUE	FALSE	inv2
SMEST014090001.1	0	0	0	smed_chr1	55995316	55996149	834	-	AUGUSTUS	mRNA	0.11	NA	SMESG000014090.1	SMEST014090001	TRUE	TRUE	FALSE	inv2
SMEST014086001.1	0	0.00746894	0.00186948	smed_chr1	56065967	56070798	4832	+	AUGUSTUS	mRNA	0.22	NA	SMESG000014086.1	SMEST014086001	TRUE	FALSE	FALSE	inv1
SMEST014085002.1	0.00139405	0	0.00152501	smed_chr1	56070847	56084069	13223	+	AUGUSTUS	mRNA	0.11	NA	SMESG000014085.1	SMEST014085002	TRUE	FALSE	FALSE	inv1
SMEST014083001.1	0	0	0	smed_chr1	56093987	56094638	652	+	AUGUSTUS	mRNA	0.15	NA	SMESG000014083.1	SMEST014083001	TRUE	FALSE	FALSE	inv1
SMEST014034001.1	0	0	0	smed_chr1	56111337	56112680	1344	+	AUGUSTUS	mRNA	0.08	NA	SMESG000014034.1	SMEST014034001	TRUE	FALSE	FALSE	inv1
SMEST014001001.1	0.00159575	0.00645165	0.00441655	smed_chr1	56132537	56135024	2488	+	AUGUSTUS	mRNA	0.12	NA	SMESG000014001.1	SMEST014001001	TRUE	FALSE	FALSE	inv1
SMEST055947001.1	0	0	0	smed_chr1	56208060	56208663	604	+	AUGUSTUS	mRNA	0.32	NA	SMESG000055947.1	SMEST055947001	TRUE	FALSE	FALSE	inv1
SMEST047829001.1	0.00205562	0.0148286	0.00550248	smed_chr1	56300509	56304427	3919	-	AUGUSTUS	mRNA	0.27	NA	SMESG000047829.1	SMEST047829001	TRUE	FALSE	FALSE	inv1
SMEST047827001.1	0	0	0	smed_chr1	56309925	56310697	773	+	AUGUSTUS	mRNA	0.17	NA	SMESG000047827.1	SMEST047827001	TRUE	FALSE	FALSE	inv1
SMEST047826001.1	0	0	0	smed_chr1	56314376	56315087	712	-	AUGUSTUS	mRNA	0.16	NA	SMESG000047826.1	SMEST047826001	TRUE	FALSE	FALSE	inv1
SMEST047838001.1	0	0.0177874	0.00535356	smed_chr1	56365825	56368904	3080	+	AUGUSTUS	mRNA	0.09	NA	SMESG000047838.1	SMEST047838001	TRUE	FALSE	FALSE	inv1
SMEST034183001.1	0	0.0111526	0.00312622	smed_chr1	56431171	56431760	590	-	AUGUSTUS	mRNA	0.16	NA	SMESG000034183.1	SMEST034183001	TRUE	FALSE	FALSE	inv1
SMEST034123005.1	0.000515685	0	0.000887902	smed_chr1	56461288	56468017	6730	+	AUGUSTUS	mRNA	0.01	NA	SMESG000034123.1	SMEST034123005	TRUE	FALSE	FALSE	inv1
SMEST034191001.1	0	0	0	smed_chr1	56912627	56929470	16844	+	AUGUSTUS	mRNA	0.1	NA	SMESG000034191.1	SMEST034191001	TRUE	FALSE	FALSE	inv1
SMEST034214001.1	0	0	0	smed_chr1	57077007	57081017	4011	+	AUGUSTUS	mRNA	0.04	NA	SMESG000034214.1	SMEST034214001	TRUE	FALSE	FALSE	inv1
SMEST030612002.1	0.000530504	0.00191327	0.00123412	smed_chr1	57132140	57136079	3940	+	AUGUSTUS	mRNA	0.03	NA	SMESG000030612.1	SMEST030612002	TRUE	FALSE	FALSE	inv1
SMEST030723001.1	0	0	0	smed_chr1	57136480	57137208	729	+	AUGUSTUS	mRNA	0.42	NA	SMESG000030723.1	SMEST030723001	TRUE	FALSE	FALSE	inv1
SMEST030834001.1	0	0	0	smed_chr1	57137817	57138762	946	-	AUGUSTUS	mRNA	0.06	NA	SMESG000030834.1	SMEST030834001	TRUE	FALSE	FALSE	inv1
SMEST030145001.1	0.00731267	0	0.00873587	smed_chr1	57178070	57178658	589	+	AUGUSTUS	mRNA	0.11	NA	SMESG000030145.1	SMEST030145001	TRUE	FALSE	FALSE	inv1
SMEST030179001.1	0	0	0	smed_chr1	57217090	57224998	7909	+	AUGUSTUS	mRNA	0.04	NA	SMESG000030179.1	SMEST030179001	TRUE	FALSE	FALSE	inv1
SMEST030445001.1	0.00110233	0	0.0014979	smed_chr1	57413780	57415644	1865	+	AUGUSTUS	mRNA	0.14	NA	SMESG000030445.1	SMEST030445001	TRUE	FALSE	FALSE	inv1
SMEST030467001.1	0.00176212	0	0.00153925	smed_chr1	57422070	57423222	1153	+	AUGUSTUS	mRNA	0.14	NA	SMESG000030467.1	SMEST030467001	TRUE	FALSE	FALSE	inv1
SMEST030489001.1	0	0	0	smed_chr1	57448710	57449414	705	+	AUGUSTUS	mRNA	0.47	NA	SMESG000030489.1	SMEST030489001	TRUE	FALSE	FALSE	inv1
SMEST030545002.1	0.000317326	0.00123406	0.000726282	smed_chr1	57508999	57532262	23264	-	AUGUSTUS	mRNA	0.02	NA	SMESG000030545.1	SMEST030545002	TRUE	FALSE	FALSE	inv1
SMEST030556001.1	0	0	0	smed_chr1	57548406	57582257	33852	+	AUGUSTUS	mRNA	0.27	NA	SMESG000030556.1	SMEST030556001	TRUE	FALSE	FALSE	inv1
SMEST030567001.1	0	0	0	smed_chr1	57593602	57600428	6827	-	AUGUSTUS	mRNA	0.05	NA	SMESG000030567.1	SMEST030567001	TRUE	FALSE	FALSE	inv1
SMEST030578001.1	0	0	0	smed_chr1	57602416	57609492	7077	+	AUGUSTUS	mRNA	0.17	NA	SMESG000030578.1	SMEST030578001	TRUE	FALSE	FALSE	inv1
SMEST030589001.1	0	0	0	smed_chr1	57618956	57619849	894	+	AUGUSTUS	mRNA	0.04	NA	SMESG000030589.1	SMEST030589001	TRUE	FALSE	FALSE	inv1
SMEST030623003.1	0	0	0	smed_chr1	57664966	57693016	28051	+	AUGUSTUS	mRNA	0.02	NA	SMESG000030623.1	SMEST030623003	TRUE	FALSE	FALSE	inv1
SMEST030634001.1	0	0	0	smed_chr1	57693096	57694437	1342	+	AUGUSTUS	mRNA	0.14	NA	SMESG000030634.1	SMEST030634001	TRUE	FALSE	FALSE	inv1
SMEST030667001.1	0	0	0	smed_chr1	57736936	57740678	3743	+	AUGUSTUS	mRNA	0.01	NA	SMESG000030667.1	SMEST030667001	TRUE	FALSE	FALSE	inv1
SMEST030678003.1	0	0	0	smed_chr1	57744316	57746686	2371	+	AUGUSTUS	mRNA	0.04	NA	SMESG000030678.1	SMEST030678003	TRUE	FALSE	FALSE	inv1
SMEST030689001.1	0	0	0	smed_chr1	57750636	57752758	2123	+	AUGUSTUS	mRNA	0.09	NA	SMESG000030689.1	SMEST030689001	TRUE	FALSE	FALSE	inv1
SMEST030711001.1	0.0101567	0	0.00891436	smed_chr1	57763214	57763858	645	-	AUGUSTUS	mRNA	0.04	NA	SMESG000030711.1	SMEST030711001	TRUE	FALSE	FALSE	inv1
SMEST030745001.1	0	0	0	smed_chr1	57776487	57777058	572	-	AUGUSTUS	mRNA	0.03	NA	SMESG000030745.1	SMEST030745001	TRUE	FALSE	FALSE	inv1
SMEST030767001.1	0	0	0	smed_chr1	57789959	57794928	4970	-	AUGUSTUS	mRNA	0.11	NA	SMESG000030767.1	SMEST030767001	TRUE	FALSE	FALSE	inv1
SMEST030778002.1	0.000516129	0.0158579	0.00525202	smed_chr1	57799289	57803478	4190	-	AUGUSTUS	mRNA	0.04	NA	SMESG000030778.1	SMEST030778002	TRUE	FALSE	FALSE	inv1
SMEST030911001.1	0	0	0	smed_chr1	57873751	57874218	468	-	AUGUSTUS	mRNA	0.08	NA	SMESG000030911.1	SMEST030911001	TRUE	FALSE	FALSE	inv1
SMEST030956001.1	0	0	0	smed_chr1	57926042	57926668	627	-	AUGUSTUS	mRNA	0.09	NA	SMESG000030956.1	SMEST030956001	TRUE	FALSE	FALSE	inv1
SMEST030984001.1	0	0.00818934	0.00244948	smed_chr1	57967585	57971281	3697	+	AUGUSTUS	mRNA	0.8	NA	SMESG000030984.1	SMEST030984001	TRUE	FALSE	FALSE	inv1
SMEST030062001.1	0.00263235	0.00773203	0.00427197	smed_chr1	58000675	58007796	7122	+	AUGUSTUS	mRNA	0.51	NA	SMESG000030062.1	SMEST030062001	TRUE	FALSE	FALSE	inv1
SMEST030063001.1	0	0.0120485	0.00280319	smed_chr1	58015672	58043597	27926	-	AUGUSTUS	mRNA	0.57	NA	SMESG000030063.1	SMEST030063001	TRUE	FALSE	FALSE	inv1
SMEST030064002.1	0.00296736	0.0217057	0.00887296	smed_chr1	58050375	58065360	14986	+	AUGUSTUS	mRNA	0.43	NA	SMESG000030064.1	SMEST030064002	TRUE	FALSE	FALSE	inv1
SMEST030069001.1	0	0.00490198	0.00177778	smed_chr1	58098915	58114025	15111	+	AUGUSTUS	mRNA	0.03	NA	SMESG000030069.1	SMEST030069001	TRUE	FALSE	FALSE	inv1
SMEST030077001.1	0.00168256	0.00601206	0.00397321	smed_chr1	58175525	58208651	33127	+	AUGUSTUS	mRNA	0.23	NA	SMESG000030077.1	SMEST030077001	TRUE	FALSE	FALSE	inv1
SMEST030078001.1	0.0015064	0.00592303	0.00318201	smed_chr1	58238485	58244218	5734	+	AUGUSTUS	mRNA	0.23	NA	SMESG000030078.1	SMEST030078001	TRUE	FALSE	FALSE	inv1
SMEST030085001.1	0	0.00639663	0.00236742	smed_chr1	58273564	58276527	2964	-	AUGUSTUS	mRNA	0.36	NA	SMESG000030085.1	SMEST030085001	TRUE	FALSE	FALSE	inv1
SMEST030094001.1	0.00279395	0.0106668	0.00516796	smed_chr1	58317465	58318714	1250	+	AUGUSTUS	mRNA	0.12	NA	SMESG000030094.1	SMEST030094001	TRUE	FALSE	FALSE	inv1
SMEST030095001.1	0	0.0114506	0.00410509	smed_chr1	58319175	58320537	1363	-	AUGUSTUS	mRNA	0.1	NA	SMESG000030095.1	SMEST030095001	TRUE	FALSE	FALSE	inv1
SMEST030099001.1	0	0	0	smed_chr1	58359785	58360978	1194	+	AUGUSTUS	mRNA	0.13	NA	SMESG000030099.1	SMEST030099001	TRUE	FALSE	FALSE	inv1
SMEST030100001.1	0.00123178	0.00521288	0.00238707	smed_chr1	58363988	58378347	14360	-	AUGUSTUS	mRNA	0.03	NA	SMESG000030100.1	SMEST030100001	TRUE	FALSE	FALSE	inv1
SMEST030105001.1	0	0.0145636	0.00600962	smed_chr1	58409368	58413318	3951	-	AUGUSTUS	mRNA	0.19	NA	SMESG000030105.1	SMEST030105001	TRUE	FALSE	FALSE	inv1
SMEST030106001.1	0	0	0	smed_chr1	58419812	58420618	807	-	AUGUSTUS	mRNA	0.1	NA	SMESG000030106.1	SMEST030106001	TRUE	FALSE	FALSE	inv1
SMEST030111001.1	0	0	0	smed_chr1	58444204	58470628	26425	-	AUGUSTUS	mRNA	0.03	NA	SMESG000030111.1	SMEST030111001	TRUE	FALSE	FALSE	inv1
SMEST030115001.1	0	0.00623704	0.00219593	smed_chr1	58474508	58488448	13941	-	AUGUSTUS	mRNA	0.02	NA	SMESG000030115.1	SMEST030115001	TRUE	FALSE	FALSE	inv1
SMEST030126001.1	0	0.0122078	0.00338219	smed_chr1	58527206	58539301	12096	+	AUGUSTUS	mRNA	0.12	NA	SMESG000030126.1	SMEST030126001	TRUE	FALSE	FALSE	inv1
SMEST030128001.1	0.00116212	0	0.00129555	smed_chr1	58594578	58603478	8901	-	AUGUSTUS	mRNA	0.05	NA	SMESG000030128.1	SMEST030128001	TRUE	FALSE	FALSE	inv1
SMEST030132001.1	0.00123457	0	0.00144248	smed_chr1	58642346	58649528	7183	-	AUGUSTUS	mRNA	0.12	NA	SMESG000030132.1	SMEST030132001	TRUE	FALSE	FALSE	inv1
SMEST030136003.1	0.00575542	0.0130722	0.00949504	smed_chr1	58663767	58669788	6022	-	AUGUSTUS	mRNA	0.01	NA	SMESG000030136.1	SMEST030136003	TRUE	FALSE	FALSE	inv1
SMEST030138001.1	0	0.0150759	0.00544662	smed_chr1	58689998	58690728	731	-	AUGUSTUS	mRNA	0.08	NA	SMESG000030138.1	SMEST030138001	TRUE	FALSE	FALSE	inv1
SMEST030143001.1	0.000896593	0.00986856	0.00472212	smed_chr1	58722057	58740238	18182	-	AUGUSTUS	mRNA	0.14	NA	SMESG000030143.1	SMEST030143001	TRUE	FALSE	FALSE	inv1
SMEST030155001.1	0.00288554	0	0.00294076	smed_chr1	58808576	58810062	1487	+	AUGUSTUS	mRNA	0.34	NA	SMESG000030155.1	SMEST030155001	TRUE	FALSE	FALSE	inv1
SMEST030161001.1	0.00573708	0	0.0057431	smed_chr1	58861160	58862661	1502	+	AUGUSTUS	mRNA	0.34	NA	SMESG000030161.1	SMEST030161001	TRUE	FALSE	FALSE	inv1
SMEST030162001.1	0.00274788	0.0131467	0.00586764	smed_chr1	58863750	58878997	15248	+	AUGUSTUS	mRNA	0.12	NA	SMESG000030162.1	SMEST030162001	TRUE	FALSE	FALSE	inv1
SMEST030177001.1	0	0.00585255	0.00184502	smed_chr1	58947110	58967818	20709	+	AUGUSTUS	mRNA	0.41	NA	SMESG000030177.1	SMEST030177001	TRUE	FALSE	FALSE	inv1
SMEST030178001.1	0	0	0	smed_chr1	58981951	58984072	2122	-	AUGUSTUS	mRNA	0.06	NA	SMESG000030178.1	SMEST030178001	TRUE	FALSE	FALSE	inv1
SMEST030180001.1	0.000607472	0.00474122	0.00209461	smed_chr1	58991009	59052522	61514	-	AUGUSTUS	mRNA	0.06	NA	SMESG000030180.1	SMEST030180001	TRUE	FALSE	FALSE	inv1
SMEST030206001.1	0.00174191	0.00698898	0.00314189	smed_chr1	59152100	59154773	2674	+	AUGUSTUS	mRNA	0.18	NA	SMESG000030206.1	SMEST030206001	TRUE	FALSE	FALSE	inv1
SMEST030213001.1	0	0	0	smed_chr1	59185417	59193412	7996	-	AUGUSTUS	mRNA	0.09	NA	SMESG000030213.1	SMEST030213001	TRUE	FALSE	FALSE	inv1
SMEST030216001.1	0.00275609	0.00542498	0.00426309	smed_chr1	59232917	59234172	1256	-	AUGUSTUS	mRNA	0.33	NA	SMESG000030216.1	SMEST030216001	TRUE	FALSE	FALSE	inv1
SMEST030237001.1	0.00150451	0.00555558	0.00302602	smed_chr1	59302083	59306411	4329	+	AUGUSTUS	mRNA	0.32	NA	SMESG000030237.1	SMEST030237001	TRUE	FALSE	FALSE	inv1
SMEST030239001.1	0.00187794	0.00745348	0.00380127	smed_chr1	59307683	59318549	10867	+	AUGUSTUS	mRNA	0.36	NA	SMESG000030239.1	SMEST030239001	TRUE	FALSE	FALSE	inv1
SMEST030246001.1	0.0129341	0.0155312	0.0167577	smed_chr1	59343618	59344715	1098	-	AUGUSTUS	mRNA	0.13	NA	SMESG000030246.1	SMEST030246001	TRUE	FALSE	FALSE	inv1
SMEST030252001.1	0	0	0	smed_chr1	59373861	59375285	1425	-	AUGUSTUS	mRNA	0.05	NA	SMESG000030252.1	SMEST030252001	TRUE	FALSE	FALSE	inv1
SMEST030262001.1	0	0	0	smed_chr1	59392143	59392751	609	+	AUGUSTUS	mRNA	0.24	NA	SMESG000030262.1	SMEST030262001	TRUE	FALSE	FALSE	inv1
SMEST030269001.1	0	0	0	smed_chr1	59438743	59440315	1573	+	AUGUSTUS	mRNA	0.26	NA	SMESG000030269.1	SMEST030269001	TRUE	FALSE	FALSE	inv1
SMEST030270002.1	0	0	0	smed_chr1	59454383	59458113	3731	+	AUGUSTUS	mRNA	0.29	NA	SMESG000030270.1	SMEST030270002	TRUE	FALSE	FALSE	inv1
SMEST030274001.1	0.00485832	0.00874645	0.00844309	smed_chr1	59484313	59499857	15545	+	AUGUSTUS	mRNA	0.14	NA	SMESG000030274.1	SMEST030274001	TRUE	FALSE	FALSE	inv1
SMEST030276001.1	0.00175131	0.00677206	0.00331126	smed_chr1	59510883	59515911	5029	+	AUGUSTUS	mRNA	0.12	NA	SMESG000030276.1	SMEST030276001	TRUE	FALSE	FALSE	inv1
SMEST030283001.1	0	0	0	smed_chr1	59541233	59541919	687	+	AUGUSTUS	mRNA	0.19	NA	SMESG000030283.1	SMEST030283001	TRUE	FALSE	FALSE	inv1
SMEST030285001.1	0	0	0	smed_chr1	59550539	59551365	827	-	AUGUSTUS	mRNA	0.09	NA	SMESG000030285.1	SMEST030285001	TRUE	FALSE	FALSE	inv1
SMEST030287002.1	0.00356931	0.00328948	0.00532442	smed_chr1	59553125	59600745	47621	-	AUGUSTUS	mRNA	0.01	NA	SMESG000030287.1	SMEST030287002	TRUE	FALSE	FALSE	inv1
SMEST030292001.1	0	0	0	smed_chr1	59634113	59638808	4696	+	AUGUSTUS	mRNA	0.13	NA	SMESG000030292.1	SMEST030292001	TRUE	FALSE	FALSE	inv1
SMEST030298001.1	0.0106668	0.0224736	0.0169492	smed_chr1	59660903	59666413	5511	+	AUGUSTUS	mRNA	0.06	NA	SMESG000030298.1	SMEST030298001	TRUE	FALSE	FALSE	inv1
SMEST030299001.1	0.0232757	0.0184625	0.031767	smed_chr1	59667415	59668045	631	-	AUGUSTUS	mRNA	0.19	NA	SMESG000030299.1	SMEST030299001	TRUE	FALSE	FALSE	inv1
SMEST030303002.1	0	0.0077072	0.00251924	smed_chr1	59687603	59689601	1999	+	AUGUSTUS	mRNA	0.07	NA	SMESG000030303.1	SMEST030303002	TRUE	FALSE	FALSE	inv1
SMEST030307001.1	0.00275377	0.00538441	0.00363372	smed_chr1	59708113	59713634	5522	+	AUGUSTUS	mRNA	0.1	NA	SMESG000030307.1	SMEST030307001	TRUE	FALSE	FALSE	inv1
SMEST030308001.1	0	0	0	smed_chr1	59714094	59716915	2822	-	AUGUSTUS	mRNA	0.02	NA	SMESG000030308.1	SMEST030308001	TRUE	FALSE	FALSE	inv1
SMEST030309001.1	0	0.00464398	0.000988631	smed_chr1	59718213	59726088	7876	+	AUGUSTUS	mRNA	0.07	NA	SMESG000030309.1	SMEST030309001	TRUE	FALSE	FALSE	inv1
SMEST030310002.1	0.00447429	0	0.00639946	smed_chr1	59746563	59759519	12957	+	AUGUSTUS	mRNA	0.01	NA	SMESG000030310.1	SMEST030310002	TRUE	FALSE	FALSE	inv1
SMEST030330001.1	0	0.015958	0.00402183	smed_chr1	59863611	59864475	865	-	AUGUSTUS	mRNA	0.13	NA	SMESG000030330.1	SMEST030330001	TRUE	FALSE	FALSE	inv1
SMEST030342001.1	0.00404041	0	0.00572082	smed_chr1	59922827	59924275	1449	-	AUGUSTUS	mRNA	0.01	NA	SMESG000030342.1	SMEST030342001	TRUE	FALSE	FALSE	inv1
SMEST030343001.1	0	0	0	smed_chr1	59929453	59931666	2214	+	AUGUSTUS	mRNA	0.03	NA	SMESG000030343.1	SMEST030343001	TRUE	FALSE	FALSE	inv1
SMEST030352001.1	0	0.0125003	0.00415973	smed_chr1	59968356	59969175	820	-	AUGUSTUS	mRNA	0.1	NA	SMESG000030352.1	SMEST030352001	TRUE	FALSE	FALSE	inv1
SMEST030353001.1	0	0	0	smed_chr1	59979293	59981615	2323	+	AUGUSTUS	mRNA	0.17	NA	SMESG000030353.1	SMEST030353001	TRUE	FALSE	FALSE	inv1
SMEST030357001.1	0	0.00358424	0.00130634	smed_chr1	59994103	59995811	1709	+	AUGUSTUS	mRNA	0.18	NA	SMESG000030357.1	SMEST030357001	TRUE	FALSE	FALSE	inv1
SMEST030362001.1	0	0	0	smed_chr1	60025393	60026135	743	-	AUGUSTUS	mRNA	0.14	NA	SMESG000030362.1	SMEST030362001	TRUE	FALSE	FALSE	inv1
SMEST030364001.1	0	0	0	smed_chr1	60035803	60037822	2020	+	AUGUSTUS	mRNA	0.03	NA	SMESG000030364.1	SMEST030364001	TRUE	FALSE	FALSE	inv1
SMEST030366001.1	0	0	0	smed_chr1	60056780	60058205	1426	-	AUGUSTUS	mRNA	0.04	NA	SMESG000030366.1	SMEST030366001	TRUE	FALSE	FALSE	inv1
SMEST030369001.1	0	0	0	smed_chr1	60078215	60080245	2031	-	AUGUSTUS	mRNA	0.04	NA	SMESG000030369.1	SMEST030369001	TRUE	FALSE	FALSE	inv1
SMEST030372001.1	0.000654379	0	0.00047259	smed_chr1	60103553	60123482	19930	+	AUGUSTUS	mRNA	0.36	NA	SMESG000030372.1	SMEST030372001	TRUE	FALSE	FALSE	inv1
SMEST030373001.1	0.00608523	0.0531195	0.0160858	smed_chr1	60126463	60127025	563	+	AUGUSTUS	mRNA	0.04	NA	SMESG000030373.1	SMEST030373001	TRUE	FALSE	FALSE	inv1
SMEST030375001.1	0	0.00554531	0.00207512	smed_chr1	60145553	60146956	1404	+	AUGUSTUS	mRNA	0.39	NA	SMESG000030375.1	SMEST030375001	TRUE	FALSE	FALSE	inv1
SMEST030376001.1	0	0	0	smed_chr1	60151033	60152578	1546	+	AUGUSTUS	mRNA	0.12	NA	SMESG000030376.1	SMEST030376001	TRUE	FALSE	FALSE	inv1
SMEST030377001.1	0	0	0	smed_chr1	60161723	60164232	2510	+	AUGUSTUS	mRNA	0.42	NA	SMESG000030377.1	SMEST030377001	TRUE	FALSE	FALSE	inv1
SMEST030393001.1	0	0	0	smed_chr1	60237809	60238661	853	+	AUGUSTUS	mRNA	0.24	NA	SMESG000030393.1	SMEST030393001	TRUE	FALSE	FALSE	inv1
SMEST030402001.1	0.00792959	0	0.0104881	smed_chr1	60321713	60322541	829	-	AUGUSTUS	mRNA	0.06	NA	SMESG000030402.1	SMEST030402001	TRUE	FALSE	FALSE	inv1
SMEST030403001.1	0	0	0	smed_chr1	60331032	60332091	1060	-	AUGUSTUS	mRNA	0.09	NA	SMESG000030403.1	SMEST030403001	TRUE	FALSE	FALSE	inv1
SMEST030409001.1	0.0015532	0.00595832	0.00222568	smed_chr1	60358109	60365385	7277	+	AUGUSTUS	mRNA	0.03	NA	SMESG000030409.1	SMEST030409001	TRUE	FALSE	FALSE	inv1
SMEST030421001.1	0	0	0	smed_chr1	60433519	60434201	683	-	AUGUSTUS	mRNA	0.13	NA	SMESG000030421.1	SMEST030421001	TRUE	FALSE	FALSE	inv1
SMEST030424001.1	0.0017828	0.0143803	0.00572811	smed_chr1	60442869	60458476	15608	+	AUGUSTUS	mRNA	0.25	NA	SMESG000030424.1	SMEST030424001	TRUE	FALSE	FALSE	inv1
SMEST030425001.1	0	0	0	smed_chr1	60458769	60459807	1039	+	AUGUSTUS	mRNA	0.08	NA	SMESG000030425.1	SMEST030425001	TRUE	FALSE	FALSE	inv1
SMEST030429001.1	0.00140647	0.0105265	0.00398709	smed_chr1	60481779	60494357	12579	+	AUGUSTUS	mRNA	0.08	NA	SMESG000030429.1	SMEST030429001	TRUE	FALSE	FALSE	inv1
SMEST030430001.1	0	0.00631583	0.00228781	smed_chr1	60495814	60496721	908	-	AUGUSTUS	mRNA	0.43	NA	SMESG000030430.1	SMEST030430001	TRUE	FALSE	FALSE	inv1
SMEST030431001.1	0	0	0	smed_chr1	60504710	60515951	11242	-	AUGUSTUS	mRNA	0.31	NA	SMESG000030431.1	SMEST030431001	TRUE	FALSE	FALSE	inv1
SMEST030447001.1	0.00254022	0	0.00190054	smed_chr1	60583969	60585774	1806	+	AUGUSTUS	mRNA	0.13	NA	SMESG000030447.1	SMEST030447001	TRUE	FALSE	FALSE	inv1
SMEST030454001.1	0	0	0	smed_chr1	60645593	60647129	1537	+	AUGUSTUS	mRNA	0.04	NA	SMESG000030454.1	SMEST030454001	TRUE	FALSE	FALSE	inv1
SMEST030455001.1	0	0	0	smed_chr1	60650663	60653433	2771	+	AUGUSTUS	mRNA	0.04	NA	SMESG000030455.1	SMEST030455001	TRUE	FALSE	FALSE	inv1
SMEST030459001.1	0	0	0	smed_chr1	60666913	60669318	2406	+	AUGUSTUS	mRNA	0.08	NA	SMESG000030459.1	SMEST030459001	TRUE	FALSE	FALSE	inv1
SMEST030472001.1	0	0.00663721	0.00239292	smed_chr1	60746153	60747666	1514	+	AUGUSTUS	mRNA	0.29	NA	SMESG000030472.1	SMEST030472001	TRUE	FALSE	FALSE	inv1
SMEST030473001.1	0.000925212	0.00346221	0.00179556	smed_chr1	60751393	60756785	5393	+	AUGUSTUS	mRNA	0.21	NA	SMESG000030473.1	SMEST030473001	TRUE	FALSE	FALSE	inv1
SMEST030475001.1	0.000949217	0.00372903	0.00190788	smed_chr1	60777453	60781260	3808	+	AUGUSTUS	mRNA	0.23	NA	SMESG000030475.1	SMEST030475001	TRUE	FALSE	FALSE	inv1
SMEST030479001.1	0.000926212	0.0148153	0.0046729	smed_chr1	60814983	60816988	2006	+	AUGUSTUS	mRNA	0.12	NA	SMESG000030479.1	SMEST030479001	TRUE	FALSE	FALSE	inv1
SMEST030480001.1	0	0.0193768	0.00633374	smed_chr1	60820190	60821685	1496	-	AUGUSTUS	mRNA	0.17	NA	SMESG000030480.1	SMEST030480001	TRUE	FALSE	FALSE	inv1
SMEST030482001.1	0.00243705	0	0.0036324	smed_chr1	60828549	60829275	727	-	AUGUSTUS	mRNA	0.12	NA	SMESG000030482.1	SMEST030482001	TRUE	FALSE	FALSE	inv1
SMEST030483001.1	0.000603986	0.0041812	0.00177735	smed_chr1	60830544	60842985	12442	-	AUGUSTUS	mRNA	0.02	NA	SMESG000030483.1	SMEST030483001	TRUE	FALSE	FALSE	inv1
SMEST030484001.1	0.000754907	0.00636271	0.00199557	smed_chr1	60847283	60849204	1922	+	AUGUSTUS	mRNA	0.03	NA	SMESG000030484.1	SMEST030484001	TRUE	FALSE	FALSE	inv1
SMEST030485001.1	0.00535239	0.00448767	0.00579483	smed_chr1	60854853	60856227	1375	+	AUGUSTUS	mRNA	0.04	NA	SMESG000030485.1	SMEST030485001	TRUE	FALSE	FALSE	inv1
SMEST030505001.1	0	0	0	smed_chr1	60977373	60978600	1228	+	AUGUSTUS	mRNA	0.13	NA	SMESG000030505.1	SMEST030505001	TRUE	FALSE	FALSE	inv1
SMEST030520001.1	0	0	0	smed_chr1	61070533	61071142	610	+	AUGUSTUS	mRNA	0.15	NA	SMESG000030520.1	SMEST030520001	TRUE	FALSE	FALSE	inv1
SMEST030531001.1	0	0	0	smed_chr1	61136547	61138991	2445	-	AUGUSTUS	mRNA	0.03	NA	SMESG000030531.1	SMEST030531001	TRUE	FALSE	FALSE	inv1
SMEST030540001.1	0.0166212	0	0.0110847	smed_chr1	61185099	61187021	1923	+	AUGUSTUS	mRNA	0.04	NA	SMESG000030540.1	SMEST030540001	TRUE	FALSE	FALSE	inv1
SMEST030542001.1	0.00151134	0	0.00221877	smed_chr1	61206539	61207530	992	+	AUGUSTUS	mRNA	0.64	NA	SMESG000030542.1	SMEST030542001	TRUE	FALSE	FALSE	inv1
SMEST030549001.1	0.00154719	0.0123714	0.00594966	smed_chr1	61250682	61251761	1080	-	AUGUSTUS	mRNA	0.11	NA	SMESG000030549.1	SMEST030549001	TRUE	FALSE	FALSE	inv1
SMEST030562001.1	0.00151745	0	0.00264492	smed_chr1	61312556	61313591	1036	-	AUGUSTUS	mRNA	0.14	NA	SMESG000030562.1	SMEST030562001	TRUE	FALSE	FALSE	inv1
SMEST030572001.1	0.00101334	0.00896202	0.00307031	smed_chr1	61359727	61361251	1525	-	AUGUSTUS	mRNA	0.21	NA	SMESG000030572.1	SMEST030572001	TRUE	FALSE	FALSE	inv1
SMEST030582001.1	0	0.0172421	0.00551572	smed_chr1	61422589	61430282	7694	+	AUGUSTUS	mRNA	0.09	NA	SMESG000030582.1	SMEST030582001	TRUE	FALSE	FALSE	inv1
SMEST030594001.1	0	0	0	smed_chr1	61474598	61483081	8484	-	AUGUSTUS	mRNA	0.12	NA	SMESG000030594.1	SMEST030594001	TRUE	FALSE	FALSE	inv1
SMEST030595001.1	0.00764338	0.0319197	0.0153005	smed_chr1	61487592	61488401	810	-	AUGUSTUS	mRNA	0.03	NA	SMESG000030595.1	SMEST030595001	TRUE	FALSE	FALSE	inv1
SMEST030596001.1	0.00326549	0.0241081	0.0094646	smed_chr1	61489889	61492755	2867	+	AUGUSTUS	mRNA	0.22	NA	SMESG000030596.1	SMEST030596001	TRUE	FALSE	FALSE	inv1
SMEST030598004.1	0.00188127	0.00229008	0.00329094	smed_chr1	61499119	61503251	4133	-	AUGUSTUS	mRNA	0.01	NA	SMESG000030598.1	SMEST030598004	TRUE	FALSE	FALSE	inv1
SMEST030599001.1	0.000567967	0.00400535	0.00176792	smed_chr1	61510552	61513761	3210	-	AUGUSTUS	mRNA	0.13	NA	SMESG000030599.1	SMEST030599001	TRUE	FALSE	FALSE	inv1
SMEST030605001.1	0	0.00844485	0.00276074	smed_chr1	61540789	61543583	2795	+	AUGUSTUS	mRNA	0.2	NA	SMESG000030605.1	SMEST030605001	TRUE	FALSE	FALSE	inv1
SMEST030607001.1	0	0.00936598	0.00251268	smed_chr1	61566038	61593294	27257	-	AUGUSTUS	mRNA	0.12	NA	SMESG000030607.1	SMEST030607001	TRUE	FALSE	FALSE	inv1
SMEST030608002.1	0	0.00710906	0.00252143	smed_chr1	61601912	61612097	10186	+	AUGUSTUS	mRNA	0.01	NA	SMESG000030608.1	SMEST030608002	TRUE	FALSE	FALSE	inv1
SMEST030619001.1	0	0.00795763	0.00294811	smed_chr1	61711982	61718366	6385	+	AUGUSTUS	mRNA	0.2	NA	SMESG000030619.1	SMEST030619001	TRUE	FALSE	FALSE	inv1
SMEST030620001.1	0	0.00993392	0.0037092	smed_chr1	61725692	61729473	3782	+	AUGUSTUS	mRNA	0.26	NA	SMESG000030620.1	SMEST030620001	TRUE	FALSE	FALSE	inv1
SMEST030621006.1	0.00125156	0	0.00147738	smed_chr1	61733192	61738408	5217	+	AUGUSTUS	mRNA	0.01	NA	SMESG000030621.1	SMEST030621006	TRUE	FALSE	FALSE	inv1
SMEST030625001.1	0	0.0134896	0.0037298	smed_chr1	61760620	61777074	16455	-	AUGUSTUS	mRNA	0.13	NA	SMESG000030625.1	SMEST030625001	TRUE	FALSE	FALSE	inv1
SMEST030644001.1	0	0.0111942	0.00206868	smed_chr1	61863722	61868314	4593	-	AUGUSTUS	mRNA	0.01	NA	SMESG000030644.1	SMEST030644001	TRUE	FALSE	FALSE	inv1
SMEST030646001.1	0	0.0126053	0.00293974	smed_chr1	61873802	61874650	849	+	AUGUSTUS	mRNA	0.17	NA	SMESG000030646.1	SMEST030646001	TRUE	FALSE	FALSE	inv1
SMEST030647001.1	0	0.0233482	0.0064257	smed_chr1	61874968	61875884	917	-	AUGUSTUS	mRNA	0.09	NA	SMESG000030647.1	SMEST030647001	TRUE	FALSE	FALSE	inv1
SMEST030650001.1	0.00178598	0.00635934	0.00337079	smed_chr1	61883965	61892734	8770	-	AUGUSTUS	mRNA	0.11	NA	SMESG000030650.1	SMEST030650001	TRUE	FALSE	FALSE	inv1
SMEST030651001.1	0	0	0	smed_chr1	61898452	61902093	3642	+	AUGUSTUS	mRNA	0.1	NA	SMESG000030651.1	SMEST030651001	TRUE	FALSE	FALSE	inv1
SMEST030652001.1	0	0	0	smed_chr1	61902522	61906136	3615	+	AUGUSTUS	mRNA	0.14	NA	SMESG000030652.1	SMEST030652001	TRUE	FALSE	FALSE	inv1
SMEST030653001.1	0.00972911	0.0055198	0.010746	smed_chr1	61910522	61911680	1159	+	AUGUSTUS	mRNA	0.16	NA	SMESG000030653.1	SMEST030653001	TRUE	FALSE	FALSE	inv1
SMEST030673001.1	0.0118767	0.0313635	0.018763	smed_chr1	62006895	62007214	320	-	AUGUSTUS	mRNA	0.3	NA	SMESG000030673.1	SMEST030673001	TRUE	FALSE	FALSE	inv1
SMEST030675001.1	0.00778891	0.00549453	0.0106656	smed_chr1	62015037	62022764	7728	-	AUGUSTUS	mRNA	0.01	NA	SMESG000030675.1	SMEST030675001	TRUE	FALSE	FALSE	inv1
SMEST030693001.1	0.0113719	0.0158596	0.0138149	smed_chr1	62115944	62116942	999	-	AUGUSTUS	mRNA	0.05	NA	SMESG000030693.1	SMEST030693001	TRUE	FALSE	FALSE	inv1
SMEST030694001.1	0.00126778	0.00632915	0.00287425	smed_chr1	62117590	62121311	3722	+	AUGUSTUS	mRNA	0.01	NA	SMESG000030694.1	SMEST030694001	TRUE	FALSE	FALSE	inv1
SMEST030698004.1	0.000971188	0.00395258	0.00199951	smed_chr1	62132073	62141262	9190	-	AUGUSTUS	mRNA	0.01	NA	SMESG000030698.1	SMEST030698004	TRUE	FALSE	FALSE	inv1
SMEST030728001.1	0.00788858	0	0.00672948	smed_chr1	62302840	62305015	2176	+	AUGUSTUS	mRNA	0.12	NA	SMESG000030728.1	SMEST030728001	TRUE	FALSE	FALSE	inv1
SMEST030733001.1	0	0	0	smed_chr1	62347644	62348212	569	-	AUGUSTUS	mRNA	0.07	NA	SMESG000030733.1	SMEST030733001	TRUE	FALSE	FALSE	inv1
SMEST030735001.1	0.00109051	0.00470221	0.00201444	smed_chr1	62356150	62359293	3144	+	AUGUSTUS	mRNA	0.15	NA	SMESG000030735.1	SMEST030735001	TRUE	FALSE	FALSE	inv1
SMEST030736001.1	0.00109729	0.0103593	0.00356783	smed_chr1	62362100	62380045	17946	+	AUGUSTUS	mRNA	0.16	NA	SMESG000030736.1	SMEST030736001	TRUE	FALSE	FALSE	inv1
SMEST030738001.1	0.00549856	0.0046584	0.00618729	smed_chr1	62397749	62400242	2494	-	AUGUSTUS	mRNA	0.02	NA	SMESG000030738.1	SMEST030738001	TRUE	FALSE	FALSE	inv1
SMEST030739001.1	0.00943112	0.0152483	0.0140351	smed_chr1	62408710	62409729	1020	+	AUGUSTUS	mRNA	0.31	NA	SMESG000030739.1	SMEST030739001	TRUE	FALSE	FALSE	inv1
SMEST030740001.1	0	0.0207865	0.00830953	smed_chr1	62411402	62412292	891	-	AUGUSTUS	mRNA	0.12	NA	SMESG000030740.1	SMEST030740001	TRUE	FALSE	FALSE	inv1
SMEST030741001.1	0.00194742	0	0.00276091	smed_chr1	62413470	62414482	1013	-	AUGUSTUS	mRNA	0.1	NA	SMESG000030741.1	SMEST030741001	TRUE	FALSE	FALSE	inv1
SMEST030742001.1	0	0	0	smed_chr1	62415550	62416556	1007	+	AUGUSTUS	mRNA	0.15	NA	SMESG000030742.1	SMEST030742001	TRUE	FALSE	FALSE	inv1
SMEST030757001.1	0.00116189	0.00960013	0.00413437	smed_chr1	62518251	62520683	2433	-	AUGUSTUS	mRNA	0.11	NA	SMESG000030757.1	SMEST030757001	TRUE	FALSE	FALSE	inv1
SMEST030759001.1	0	0.00867689	0.00246508	smed_chr1	62535167	62536403	1237	-	AUGUSTUS	mRNA	0.13	NA	SMESG000030759.1	SMEST030759001	TRUE	FALSE	FALSE	inv1
SMEST030761001.1	0.000912131	0.0290359	0.00863327	smed_chr1	62550433	62552173	1741	-	AUGUSTUS	mRNA	0.07	NA	SMESG000030761.1	SMEST030761001	TRUE	FALSE	FALSE	inv1
SMEST030762001.1	0	0.00572522	0.00250836	smed_chr1	62553471	62584916	31446	+	AUGUSTUS	mRNA	0.12	NA	SMESG000030762.1	SMEST030762001	TRUE	FALSE	FALSE	inv1
SMEST030763001.1	0.00336323	0	0.00237304	smed_chr1	62558083	62558623	541	-	AUGUSTUS	mRNA	0.36	NA	SMESG000030763.1	SMEST030763001	TRUE	FALSE	FALSE	inv1
SMEST030766001.1	0.00138632	0.00554531	0.00200361	smed_chr1	62597173	62614733	17561	-	AUGUSTUS	mRNA	0.09	NA	SMESG000030766.1	SMEST030766001	TRUE	FALSE	FALSE	inv1
SMEST030774002.1	0.002792	0.0122702	0.00654664	smed_chr1	62668391	62669100	710	+	AUGUSTUS	mRNA	0.16	NA	SMESG000030774.1	SMEST030774002	TRUE	FALSE	FALSE	inv1
SMEST030776001.1	0.00602534	0.0141625	0.00872093	smed_chr1	62683681	62690615	6935	+	AUGUSTUS	mRNA	0.82	NA	SMESG000030776.1	SMEST030776001	TRUE	FALSE	FALSE	inv1
SMEST030777001.1	0.00616273	0.0203402	0.0102855	smed_chr1	62690641	62697625	6985	+	AUGUSTUS	mRNA	0.37	NA	SMESG000030777.1	SMEST030777001	TRUE	FALSE	FALSE	inv1
SMEST030780001.1	0.00313071	0.00896425	0.00569403	smed_chr1	62697751	62699428	1678	+	AUGUSTUS	mRNA	0.23	NA	SMESG000030780.1	SMEST030780001	TRUE	FALSE	FALSE	inv1
SMEST030781001.1	0.000970089	0.00755674	0.00236917	smed_chr1	62702029	62717723	15695	-	AUGUSTUS	mRNA	0.09	NA	SMESG000030781.1	SMEST030781001	TRUE	FALSE	FALSE	inv1
SMEST030782001.1	0	0.00564974	0.00124044	smed_chr1	62728601	62732063	3463	+	AUGUSTUS	mRNA	0.06	NA	SMESG000030782.1	SMEST030782001	TRUE	FALSE	FALSE	inv1
SMEST030786001.1	0.00878487	0	0.00967742	smed_chr1	62751142	62758973	7832	-	AUGUSTUS	mRNA	0.01	NA	SMESG000030786.1	SMEST030786001	TRUE	FALSE	FALSE	inv1
SMEST030791001.1	0	0.0144235	0.00527426	smed_chr1	62787059	62787663	605	-	AUGUSTUS	mRNA	0.17	NA	SMESG000030791.1	SMEST030791001	TRUE	FALSE	FALSE	inv1
SMEST030798001.1	0	0.0125264	0.00267439	smed_chr1	62831232	62835893	4662	-	AUGUSTUS	mRNA	0.11	NA	SMESG000030798.1	SMEST030798001	TRUE	FALSE	FALSE	inv1
SMEST030815001.1	0.00436048	0.0335251	0.0149719	smed_chr1	62892281	62893482	1202	+	AUGUSTUS	mRNA	0.22	NA	SMESG000030815.1	SMEST030815001	TRUE	FALSE	FALSE	inv1
SMEST030828001.1	0	0	0	smed_chr1	62990847	62996114	5268	+	AUGUSTUS	mRNA	0.15	NA	SMESG000030828.1	SMEST030828001	TRUE	FALSE	FALSE	inv1
SMEST030829001.1	0	0	0	smed_chr1	62998937	63005563	6627	+	AUGUSTUS	mRNA	0.4	NA	SMESG000030829.1	SMEST030829001	TRUE	FALSE	FALSE	inv1
SMEST030835001.1	0.000817884	0.0142319	0.0043629	smed_chr1	63024407	63042444	18038	+	AUGUSTUS	mRNA	0.07	NA	SMESG000030835.1	SMEST030835001	TRUE	FALSE	FALSE	inv1
SMEST030838001.1	0	0.00389106	0.000722648	smed_chr1	63059742	63083989	24248	-	AUGUSTUS	mRNA	0.23	NA	SMESG000030838.1	SMEST030838001	TRUE	FALSE	FALSE	inv1
SMEST030842001.1	0.00053538	0.00397484	0.00165277	smed_chr1	63157177	63185457	28281	+	AUGUSTUS	mRNA	0.16	NA	SMESG000030842.1	SMEST030842001	TRUE	FALSE	FALSE	inv1
SMEST030843001.1	0	0	0	smed_chr1	63185507	63207218	21712	+	AUGUSTUS	mRNA	0.43	NA	SMESG000030843.1	SMEST030843001	TRUE	FALSE	FALSE	inv1
SMEST030852001.1	0.000824063	0.01379	0.0046196	smed_chr1	63261627	63265543	3917	+	AUGUSTUS	mRNA	0.45	NA	SMESG000030852.1	SMEST030852001	TRUE	FALSE	FALSE	inv1
SMEST030853001.1	0.00119498	0.0121166	0.00397511	smed_chr1	63266147	63275649	9503	-	AUGUSTUS	mRNA	0.17	NA	SMESG000030853.1	SMEST030853001	TRUE	FALSE	FALSE	inv1
SMEST030859001.1	0.000807972	0.00311527	0.00164184	smed_chr1	63340489	63347359	6871	-	AUGUSTUS	mRNA	0.05	NA	SMESG000030859.1	SMEST030859001	TRUE	FALSE	FALSE	inv1
SMEST030864001.1	0	0	0	smed_chr1	63375684	63376209	526	-	AUGUSTUS	mRNA	0.17	NA	SMESG000030864.1	SMEST030864001	TRUE	FALSE	FALSE	inv1
SMEST030865001.1	0	0.00275736	0.000841529	smed_chr1	63378342	63382049	3708	-	AUGUSTUS	mRNA	0.27	NA	SMESG000030865.1	SMEST030865001	TRUE	FALSE	FALSE	inv1
SMEST030873002.1	0	0.00952394	0.00307465	smed_chr1	63443983	63453570	9588	+	AUGUSTUS	mRNA	0.22	NA	SMESG000030873.1	SMEST030873002	TRUE	FALSE	FALSE	inv1
SMEST030881001.1	0.00596128	0.0138989	0.0092942	smed_chr1	63491414	63495335	3922	-	AUGUSTUS	mRNA	0.03	NA	SMESG000030881.1	SMEST030881001	TRUE	FALSE	FALSE	inv1
SMEST030899001.1	0.00251178	0.00984832	0.00487453	smed_chr1	63616613	63627654	11042	+	AUGUSTUS	mRNA	0.04	NA	SMESG000030899.1	SMEST030899001	TRUE	FALSE	FALSE	inv1
SMEST030918001.1	0.000797766	0.0116904	0.00463883	smed_chr1	63733930	63747335	13406	-	AUGUSTUS	mRNA	0.16	NA	SMESG000030918.1	SMEST030918001	TRUE	FALSE	FALSE	inv1
SMEST030921001.1	0	0.00451809	0.00162946	smed_chr1	63767563	63768907	1345	+	AUGUSTUS	mRNA	0.13	NA	SMESG000030921.1	SMEST030921001	TRUE	FALSE	FALSE	inv1
SMEST030925001.1	0	0	0	smed_chr1	63791153	63793707	2555	+	AUGUSTUS	mRNA	0.12	NA	SMESG000030925.1	SMEST030925001	TRUE	FALSE	FALSE	inv1
SMEST030926001.1	0	0	0	smed_chr1	63793823	63794576	754	+	AUGUSTUS	mRNA	0.11	NA	SMESG000030926.1	SMEST030926001	TRUE	FALSE	FALSE	inv1
SMEST030927001.1	0	0	0	smed_chr1	63798222	63810045	11824	-	AUGUSTUS	mRNA	0.09	NA	SMESG000030927.1	SMEST030927001	TRUE	FALSE	FALSE	inv1
SMEST030928001.1	0.00601206	0	0.0079646	smed_chr1	63814673	63818153	3481	+	AUGUSTUS	mRNA	0.12	NA	SMESG000030928.1	SMEST030928001	TRUE	FALSE	FALSE	inv1
SMEST030931001.1	0	0	0	smed_chr1	63847553	63850105	2553	+	AUGUSTUS	mRNA	0.05	NA	SMESG000030931.1	SMEST030931001	TRUE	FALSE	FALSE	inv1
SMEST030940001.1	0	0.0179649	0.00693001	smed_chr1	63877513	63878038	526	+	AUGUSTUS	mRNA	0.28	NA	SMESG000030940.1	SMEST030940001	TRUE	FALSE	FALSE	inv1
SMEST030941001.1	0.00519595	0.0107432	0.00933358	smed_chr1	63887013	63888443	1431	+	AUGUSTUS	mRNA	0.26	NA	SMESG000030941.1	SMEST030941001	TRUE	FALSE	FALSE	inv1
SMEST030957001.1	0	0.00466564	0.00106534	smed_chr1	63966729	63977203	10475	+	AUGUSTUS	mRNA	0.16	NA	SMESG000030957.1	SMEST030957001	TRUE	FALSE	FALSE	inv1
SMEST030959002.1	0	0.00536483	0.00188592	smed_chr1	63981595	64028311	46717	-	AUGUSTUS	mRNA	0.07	NA	SMESG000030959.1	SMEST030959002	TRUE	FALSE	FALSE	inv1
SMEST030960001.1	0	0	0	smed_chr1	64034259	64034905	647	+	AUGUSTUS	mRNA	0.3	NA	SMESG000030960.1	SMEST030960001	TRUE	FALSE	FALSE	inv1
SMEST030961001.1	0	0	0	smed_chr1	64041319	64043721	2403	+	AUGUSTUS	mRNA	0.24	NA	SMESG000030961.1	SMEST030961001	TRUE	FALSE	FALSE	inv1
SMEST030962001.1	0	0	0	smed_chr1	64044614	64051111	6498	-	AUGUSTUS	mRNA	0.18	NA	SMESG000030962.1	SMEST030962001	TRUE	FALSE	FALSE	inv1
SMEST030964001.1	0	0	0	smed_chr1	64062109	64070303	8195	+	AUGUSTUS	mRNA	0.03	NA	SMESG000030964.1	SMEST030964001	TRUE	FALSE	FALSE	inv1
SMEST030970003.1	0	0.0326434	0.0102141	smed_chr1	64108205	64110221	2017	-	AUGUSTUS	mRNA	0.02	NA	SMESG000030970.1	SMEST030970003	TRUE	FALSE	FALSE	inv1
SMEST030971003.1	0.00546202	0.00361229	0.00604388	smed_chr1	64112449	64121147	8699	+	AUGUSTUS	mRNA	0.06	NA	SMESG000030971.1	SMEST030971003	TRUE	FALSE	FALSE	inv1
SMEST030972001.1	0.000937207	0.0111803	0.00404913	smed_chr1	64125989	64138588	12600	+	AUGUSTUS	mRNA	0.42	NA	SMESG000030972.1	SMEST030972001	TRUE	FALSE	FALSE	inv1
SMEST030973001.1	0.00103164	0	0.00111654	smed_chr1	64143675	64145331	1657	-	AUGUSTUS	mRNA	0.05	NA	SMESG000030973.1	SMEST030973001	TRUE	FALSE	FALSE	inv1
SMEST030981001.1	0	0	0	smed_chr1	64172319	64176422	4104	+	AUGUSTUS	mRNA	0.07	NA	SMESG000030981.1	SMEST030981001	TRUE	FALSE	FALSE	inv1
SMEST044626001.1	0	0	0	smed_chr1	64221022	64222120	1099	-	AUGUSTUS	mRNA	0.24	NA	SMESG000044626.1	SMEST044626001	TRUE	FALSE	FALSE	inv1
SMEST044616003.1	0	0	0	smed_chr1	64303417	64304400	984	-	AUGUSTUS	mRNA	0.05	NA	SMESG000044616.1	SMEST044616003	TRUE	FALSE	FALSE	inv1
SMEST044614002.1	0	0	0	smed_chr1	64343628	64352311	8684	+	AUGUSTUS	mRNA	0.11	NA	SMESG000044614.1	SMEST044614002	TRUE	FALSE	FALSE	inv1
SMEST044612001.1	0.000657751	0.0100168	0.00307148	smed_chr1	64364438	64385380	20943	-	AUGUSTUS	mRNA	0.47	NA	SMESG000044612.1	SMEST044612001	TRUE	FALSE	FALSE	inv1
SMEST044611001.1	0.00271863	0.00519933	0.0033353	smed_chr1	64385548	64388489	2942	+	AUGUSTUS	mRNA	0.16	NA	SMESG000044611.1	SMEST044611001	TRUE	FALSE	FALSE	inv1
SMEST044606001.1	0	0	0	smed_chr1	64427777	64429550	1774	-	AUGUSTUS	mRNA	0.02	NA	SMESG000044606.1	SMEST044606001	TRUE	FALSE	FALSE	inv1
SMEST044604001.1	0	0	0	smed_chr1	64453118	64453621	504	+	AUGUSTUS	mRNA	0.02	NA	SMESG000044604.1	SMEST044604001	TRUE	FALSE	FALSE	inv1
SMEST044603001.1	0.00115657	0.00704368	0.00292044	smed_chr1	64500921	64562460	61540	-	AUGUSTUS	mRNA	0.15	NA	SMESG000044603.1	SMEST044603001	TRUE	FALSE	FALSE	inv1
SMEST044602001.1	0.00424076	0.0117063	0.00699036	smed_chr1	64569498	64631373	61876	+	AUGUSTUS	mRNA	0.07	NA	SMESG000044602.1	SMEST044602001	TRUE	FALSE	FALSE	inv1
SMEST044594001.1	0.00120136	0.00303721	0.00249122	smed_chr1	64661802	64671963	10162	+	AUGUSTUS	mRNA	0.03	NA	SMESG000044594.1	SMEST044594001	TRUE	FALSE	FALSE	inv1
SMEST044590001.1	0	0	0	smed_chr1	64705382	64706064	683	-	AUGUSTUS	mRNA	0.09	NA	SMESG000044590.1	SMEST044590001	TRUE	FALSE	FALSE	inv1
SMEST044588001.1	0.0055792	0.00965679	0.00900468	smed_chr1	64720082	64722010	1929	+	AUGUSTUS	mRNA	0.09	NA	SMESG000044588.1	SMEST044588001	TRUE	FALSE	FALSE	inv1
SMEST044586001.1	0.00231839	0	0.00274755	smed_chr1	64728582	64747157	18576	+	AUGUSTUS	mRNA	0.07	NA	SMESG000044586.1	SMEST044586001	TRUE	FALSE	FALSE	inv1
SMEST044584001.1	0.00131334	0.00481349	0.0033466	smed_chr1	64762162	64781994	19833	+	AUGUSTUS	mRNA	0.16	NA	SMESG000044584.1	SMEST044584001	TRUE	FALSE	FALSE	inv1
SMEST044583001.1	0	0.0109491	0.00367576	smed_chr1	64789988	64791604	1617	-	AUGUSTUS	mRNA	0.18	NA	SMESG000044583.1	SMEST044583001	TRUE	FALSE	FALSE	inv1
SMEST044572001.1	0.00282752	0.0105265	0.00566572	smed_chr1	64833217	64834044	828	-	AUGUSTUS	mRNA	0.31	NA	SMESG000044572.1	SMEST044572001	TRUE	FALSE	FALSE	inv1
SMEST044570001.1	0	0.0101054	0.00272352	smed_chr1	64837892	64858731	20840	+	AUGUSTUS	mRNA	0.13	NA	SMESG000044570.1	SMEST044570001	TRUE	FALSE	FALSE	inv1
SMEST044566001.1	0.00623488	0.0124657	0.00808504	smed_chr1	64888751	64890284	1534	-	AUGUSTUS	mRNA	0.09	NA	SMESG000044566.1	SMEST044566001	TRUE	FALSE	FALSE	inv1
SMEST044563001.1	0	0	0	smed_chr1	64913112	64914144	1033	-	AUGUSTUS	mRNA	0.15	NA	SMESG000044563.1	SMEST044563001	TRUE	FALSE	FALSE	inv1
SMEST044561001.1	0	0	0	smed_chr1	64920421	64920794	374	-	AUGUSTUS	mRNA	0.05	NA	SMESG000044561.1	SMEST044561001	TRUE	FALSE	FALSE	inv1
SMEST044560001.1	0	0	0	smed_chr1	64922242	64922727	486	+	AUGUSTUS	mRNA	0.05	NA	SMESG000044560.1	SMEST044560001	TRUE	FALSE	FALSE	inv1
SMEST044557001.1	0	0.0289891	0.00905459	smed_chr1	64945324	64946324	1001	-	AUGUSTUS	mRNA	0.07	NA	SMESG000044557.1	SMEST044557001	TRUE	FALSE	FALSE	inv1
SMEST044545001.1	0	0.00607291	0.00184843	smed_chr1	65039472	65056728	17257	+	AUGUSTUS	mRNA	0.09	NA	SMESG000044545.1	SMEST044545001	TRUE	FALSE	FALSE	inv1
SMEST044542001.1	0.00403951	0.0423393	0.0121528	smed_chr1	65066527	65068037	1511	-	AUGUSTUS	mRNA	0.1	NA	SMESG000044542.1	SMEST044542001	TRUE	FALSE	FALSE	inv1
SMEST044540001.1	0.00260379	0	0.0021526	smed_chr1	65076645	65085138	8494	+	AUGUSTUS	mRNA	0.28	NA	SMESG000044540.1	SMEST044540001	TRUE	FALSE	FALSE	inv1
SMEST044537001.1	0	0	0	smed_chr1	65093335	65115682	22348	+	AUGUSTUS	mRNA	0.17	NA	SMESG000044537.1	SMEST044537001	TRUE	FALSE	FALSE	inv1
SMEST044536001.1	0	0	0	smed_chr1	65115775	65131700	15926	+	AUGUSTUS	mRNA	0.11	NA	SMESG000044536.1	SMEST044536001	TRUE	FALSE	FALSE	inv1
SMEST044534001.1	0.00219995	0.00267618	0.00295567	smed_chr1	65140488	65181917	41430	-	AUGUSTUS	mRNA	0.14	NA	SMESG000044534.1	SMEST044534001	TRUE	FALSE	FALSE	inv1
SMEST044530001.1	0.0113962	0	0.0126449	smed_chr1	65188415	65189006	592	+	AUGUSTUS	mRNA	0.29	NA	SMESG000044530.1	SMEST044530001	TRUE	FALSE	FALSE	inv1
SMEST044526001.1	0	0	0	smed_chr1	65208275	65226727	18453	-	AUGUSTUS	mRNA	0.72	NA	SMESG000044526.1	SMEST044526001	TRUE	FALSE	FALSE	inv1
SMEST044524006.1	0.0291476	0.00705888	0.0135395	smed_chr1	65231664	65240087	8424	-	AUGUSTUS	mRNA	0.03	NA	SMESG000044524.1	SMEST044524006	TRUE	FALSE	FALSE	inv1
SMEST044525001.1	0	0.015958	0.00566572	smed_chr1	65233695	65234407	713	-	AUGUSTUS	mRNA	0.4	NA	SMESG000044525.1	SMEST044525001	TRUE	FALSE	FALSE	inv1
SMEST044522001.1	0	0	0	smed_chr1	65241915	65259247	17333	-	AUGUSTUS	mRNA	0.05	NA	SMESG000044522.1	SMEST044522001	TRUE	FALSE	FALSE	inv1
SMEST044519001.1	0	0	0	smed_chr1	65259445	65272235	12791	+	AUGUSTUS	mRNA	0.17	NA	SMESG000044519.1	SMEST044519001	TRUE	FALSE	FALSE	inv1
SMEST044517001.1	0	0	0	smed_chr1	65276492	65277247	756	-	AUGUSTUS	mRNA	0.13	NA	SMESG000044517.1	SMEST044517001	TRUE	FALSE	FALSE	inv1
SMEST044516001.1	0	0	0	smed_chr1	65280395	65280901	507	+	AUGUSTUS	mRNA	0.2	NA	SMESG000044516.1	SMEST044516001	TRUE	FALSE	FALSE	inv1
SMEST044508001.1	0	0.0120485	0.00270423	smed_chr1	65304597	65313077	8481	-	AUGUSTUS	mRNA	0.11	NA	SMESG000044508.1	SMEST044508001	TRUE	FALSE	FALSE	inv1
SMEST044505001.1	0	0	0	smed_chr1	65390579	65391127	549	-	AUGUSTUS	mRNA	0.09	NA	SMESG000044505.1	SMEST044505001	TRUE	FALSE	FALSE	inv1
SMEST044503001.1	0	0	0	smed_chr1	65414895	65439863	24969	+	AUGUSTUS	mRNA	0.03	NA	SMESG000044503.1	SMEST044503001	TRUE	FALSE	FALSE	inv1
SMEST044502001.1	0.0215133	0.0307105	0.0298234	smed_chr1	65442675	65444978	2304	+	AUGUSTUS	mRNA	0.03	NA	SMESG000044502.1	SMEST044502001	TRUE	FALSE	FALSE	inv1
SMEST044486001.1	0	0	0	smed_chr1	65606698	65607278	581	-	AUGUSTUS	mRNA	0.22	NA	SMESG000044486.1	SMEST044486001	TRUE	FALSE	FALSE	inv1
SMEST044485001.1	0	0.0114071	0.00461042	smed_chr1	65620786	65622272	1487	+	AUGUSTUS	mRNA	0.08	NA	SMESG000044485.1	SMEST044485001	TRUE	FALSE	FALSE	inv1
SMEST044482001.1	0.00171613	0.00313398	0.00305437	smed_chr1	65629446	65675418	45973	+	AUGUSTUS	mRNA	0.33	NA	SMESG000044482.1	SMEST044482001	TRUE	FALSE	FALSE	inv1
SMEST044481001.1	0.00185644	0	0.00245566	smed_chr1	65680004	65688088	8085	-	AUGUSTUS	mRNA	0.35	NA	SMESG000044481.1	SMEST044481001	TRUE	FALSE	FALSE	inv1
SMEST044472003.1	0	0	0	smed_chr1	65727941	65755778	27838	-	AUGUSTUS	mRNA	0.05	NA	SMESG000044472.1	SMEST044472003	TRUE	FALSE	FALSE	inv1
SMEST044466001.1	0.00105042	0.0119366	0.00429439	smed_chr1	65844366	65880738	36373	-	AUGUSTUS	mRNA	0.03	NA	SMESG000044466.1	SMEST044466001	TRUE	FALSE	FALSE	inv1
SMEST044461001.1	0.00241061	0.00514582	0.0039356	smed_chr1	65960200	65963422	3223	-	AUGUSTUS	mRNA	0.22	NA	SMESG000044461.1	SMEST044461001	TRUE	FALSE	FALSE	inv1
SMEST044458001.1	0	0.00787409	0.00248756	smed_chr1	65983934	66015902	31969	-	AUGUSTUS	mRNA	0.18	NA	SMESG000044458.1	SMEST044458001	TRUE	FALSE	FALSE	inv1
SMEST044455003.1	0.00326354	0.00628276	0.00394615	smed_chr1	66030550	66033091	2542	+	AUGUSTUS	mRNA	0.03	NA	SMESG000044455.1	SMEST044455003	TRUE	FALSE	FALSE	inv1
SMEST044449001.1	0	0.00900912	0.00219248	smed_chr1	66046640	66112808	66169	+	AUGUSTUS	mRNA	0.19	NA	SMESG000044449.1	SMEST044449001	TRUE	FALSE	FALSE	inv1
SMEST044452001.1	0	0.019609	0.00654545	smed_chr1	66061316	66062152	837	-	AUGUSTUS	mRNA	0.37	NA	SMESG000044452.1	SMEST044452001	TRUE	FALSE	FALSE	inv1
SMEST044448002.1	0.00185816	0	0.00270636	smed_chr1	66112910	66125498	12589	+	AUGUSTUS	mRNA	0.22	NA	SMESG000044448.1	SMEST044448002	TRUE	FALSE	FALSE	inv1
SMEST044440001.1	0.0010259	0.00844782	0.00404115	smed_chr1	66172976	66182312	9337	-	AUGUSTUS	mRNA	0.3	NA	SMESG000044440.1	SMEST044440001	TRUE	FALSE	FALSE	inv1
SMEST044438003.1	0	0	0	smed_chr1	66212310	66219737	7428	+	AUGUSTUS	mRNA	0.04	NA	SMESG000044438.1	SMEST044438003	TRUE	FALSE	FALSE	inv1
SMEST044436001.1	0	0	0	smed_chr1	66220050	66239650	19601	+	AUGUSTUS	mRNA	0.15	NA	SMESG000044436.1	SMEST044436001	TRUE	FALSE	FALSE	inv1
SMEST044435001.1	0.00271003	0	0.00367948	smed_chr1	66239668	66242072	2405	-	AUGUSTUS	mRNA	0.39	NA	SMESG000044435.1	SMEST044435001	TRUE	FALSE	FALSE	inv1
SMEST044434001.1	0.00106374	0.00587662	0.00267102	smed_chr1	66256350	66313231	56882	+	AUGUSTUS	mRNA	0.05	NA	SMESG000044434.1	SMEST044434001	TRUE	FALSE	FALSE	inv1
SMEST044431001.1	0.00126823	0.0136471	0.00474433	smed_chr1	66320012	66334682	14671	-	AUGUSTUS	mRNA	0.04	NA	SMESG000044431.1	SMEST044431001	TRUE	FALSE	FALSE	inv1
SMEST044416001.1	0.00404586	0	0.00368777	smed_chr1	66461898	66462467	570	-	AUGUSTUS	mRNA	0.22	NA	SMESG000044416.1	SMEST044416001	TRUE	FALSE	FALSE	inv1
SMEST044397001.1	0.000667891	0.00377755	0.00174487	smed_chr1	66638131	66644287	6157	-	AUGUSTUS	mRNA	0.19	NA	SMESG000044397.1	SMEST044397001	TRUE	FALSE	FALSE	inv1
SMEST044396001.1	0.000676361	0	0.000931793	smed_chr1	66651548	66659597	8050	-	AUGUSTUS	mRNA	0.12	NA	SMESG000044396.1	SMEST044396001	TRUE	FALSE	FALSE	inv1
SMEST044395001.1	0	0	0	smed_chr1	66674949	66675857	909	-	AUGUSTUS	mRNA	0.07	NA	SMESG000044395.1	SMEST044395001	TRUE	FALSE	FALSE	inv1
SMEST044394001.1	0	0	0	smed_chr1	66688124	66690207	2084	-	AUGUSTUS	mRNA	0.06	NA	SMESG000044394.1	SMEST044394001	TRUE	FALSE	FALSE	inv1
SMEST044390001.1	0.00126984	0.0248162	0.00610523	smed_chr1	66707985	66711154	3170	+	AUGUSTUS	mRNA	0.11	NA	SMESG000044390.1	SMEST044390001	TRUE	FALSE	FALSE	inv1
SMEST044381001.1	0.000686499	0.0113639	0.0035732	smed_chr1	66776465	66789986	13522	+	AUGUSTUS	mRNA	0.04	NA	SMESG000044381.1	SMEST044381001	TRUE	FALSE	FALSE	inv1
SMEST044373001.1	0.00527475	0	0.00562914	smed_chr1	66857861	66859937	2077	-	AUGUSTUS	mRNA	0.03	NA	SMESG000044373.1	SMEST044373001	TRUE	FALSE	FALSE	inv1
SMEST044372001.1	0.00519933	0	0.00696379	smed_chr1	66860485	66862442	1958	+	AUGUSTUS	mRNA	0.28	NA	SMESG000044372.1	SMEST044372001	TRUE	FALSE	FALSE	inv1
SMEST044371003.1	0.00196047	0.00410117	0.00349294	smed_chr1	66862555	66867713	5159	+	AUGUSTUS	mRNA	0.1	NA	SMESG000044371.1	SMEST044371003	TRUE	FALSE	FALSE	inv1
SMEST044364001.1	0	0	0	smed_chr1	66947625	66951924	4300	+	AUGUSTUS	mRNA	0.14	NA	SMESG000044364.1	SMEST044364001	TRUE	FALSE	FALSE	inv1
SMEST044363001.1	0	0.0123714	0.00452694	smed_chr1	66957715	66960111	2397	+	AUGUSTUS	mRNA	0.28	NA	SMESG000044363.1	SMEST044363001	TRUE	FALSE	FALSE	inv1
SMEST044362001.1	0.00266076	0	0.00198216	smed_chr1	66960113	66962227	2115	-	AUGUSTUS	mRNA	0.47	NA	SMESG000044362.1	SMEST044362001	TRUE	FALSE	FALSE	inv1
SMEST044360001.1	0.00542253	0.0179381	0.0121049	smed_chr1	66963491	66964097	607	-	AUGUSTUS	mRNA	0.3	NA	SMESG000044360.1	SMEST044360001	TRUE	FALSE	FALSE	inv1
SMEST044357001.1	0	0	0	smed_chr1	67002689	67003607	919	-	AUGUSTUS	mRNA	0.26	NA	SMESG000044357.1	SMEST044357001	TRUE	FALSE	FALSE	inv1
SMEST044356001.1	0	0	0	smed_chr1	67007585	67016298	8714	+	AUGUSTUS	mRNA	0.21	NA	SMESG000044356.1	SMEST044356001	TRUE	FALSE	FALSE	inv1
SMEST044355001.1	0	0.0254262	0.00681199	smed_chr1	67024495	67025178	684	+	AUGUSTUS	mRNA	0.32	NA	SMESG000044355.1	SMEST044355001	TRUE	FALSE	FALSE	inv1
SMEST044349001.1	0	0.00346821	0.000756334	smed_chr1	67035908	67095377	59470	-	AUGUSTUS	mRNA	0.34	NA	SMESG000044349.1	SMEST044349001	TRUE	FALSE	FALSE	inv1
SMEST044342001.1	0	0	0	smed_chr1	67127385	67128569	1185	+	AUGUSTUS	mRNA	0.5	NA	SMESG000044342.1	SMEST044342001	TRUE	FALSE	FALSE	inv1
SMEST044341001.1	0	0.00282752	0.000614943	smed_chr1	67129455	67147031	17577	+	AUGUSTUS	mRNA	0.19	NA	SMESG000044341.1	SMEST044341001	TRUE	FALSE	FALSE	inv1
SMEST044339001.1	0.00207039	0	0.00179856	smed_chr1	67166082	67199187	33106	-	AUGUSTUS	mRNA	0.57	NA	SMESG000044339.1	SMEST044339001	TRUE	FALSE	FALSE	inv1
SMEST044336001.1	0.000744787	0.00289855	0.00178427	smed_chr1	67227895	67261537	33643	+	AUGUSTUS	mRNA	0.09	NA	SMESG000044336.1	SMEST044336001	TRUE	FALSE	FALSE	inv1
SMEST044335001.1	0	0	0	smed_chr1	67266404	67267617	1214	-	AUGUSTUS	mRNA	0.12	NA	SMESG000044335.1	SMEST044335001	TRUE	FALSE	FALSE	inv1
SMEST044334001.1	0	0	0	smed_chr1	67268753	67269317	565	-	AUGUSTUS	mRNA	0.29	NA	SMESG000044334.1	SMEST044334001	TRUE	FALSE	FALSE	inv1
SMEST044331001.1	0	0	0	smed_chr1	67280865	67285934	5070	+	AUGUSTUS	mRNA	0.1	NA	SMESG000044331.1	SMEST044331001	TRUE	FALSE	FALSE	inv1
SMEST044323001.1	0	0	0	smed_chr1	67359386	67360079	694	+	AUGUSTUS	mRNA	0.06	NA	SMESG000044323.1	SMEST044323001	TRUE	FALSE	FALSE	inv1
SMEST044322001.1	0	0	0	smed_chr1	67364818	67365278	461	-	AUGUSTUS	mRNA	0.27	NA	SMESG000044322.1	SMEST044322001	TRUE	FALSE	FALSE	inv1
SMEST044320001.1	0	0	0	smed_chr1	67375985	67399618	23634	-	AUGUSTUS	mRNA	0.57	NA	SMESG000044320.1	SMEST044320001	TRUE	FALSE	FALSE	inv1
SMEST044319003.1	0	0	0	smed_chr1	67401426	67402313	888	+	AUGUSTUS	mRNA	0.12	NA	SMESG000044319.1	SMEST044319003	TRUE	FALSE	FALSE	inv1
SMEST044313011.1	0	0	0	smed_chr1	67425556	67430832	5277	+	AUGUSTUS	mRNA	0.13	NA	SMESG000044313.1	SMEST044313011	TRUE	FALSE	FALSE	inv1
SMEST044312001.1	0	0.00928804	0.00282178	smed_chr1	67475561	67480168	4608	-	AUGUSTUS	mRNA	0.34	NA	SMESG000044312.1	SMEST044312001	TRUE	FALSE	FALSE	inv1
SMEST044308003.1	0.00203149	0.01067	0.00560506	smed_chr1	67560366	67581481	21116	+	AUGUSTUS	mRNA	0.01	NA	SMESG000044308.1	SMEST044308003	TRUE	FALSE	FALSE	inv1
SMEST044309001.1	0.00809724	0.00771215	0.00964067	smed_chr1	67564226	67565310	1085	+	AUGUSTUS	mRNA	0.1	NA	SMESG000044309.1	SMEST044309001	TRUE	FALSE	FALSE	inv1
SMEST044305001.1	0	0.00266194	0.000740448	smed_chr1	67590962	67643448	52487	-	AUGUSTUS	mRNA	0.17	NA	SMESG000044305.1	SMEST044305001	TRUE	FALSE	FALSE	inv1
SMEST044296001.1	0.00169972	0.00660797	0.00345508	smed_chr1	67659806	67675909	16104	+	AUGUSTUS	mRNA	0.07	NA	SMESG000044296.1	SMEST044296001	TRUE	FALSE	FALSE	inv1
SMEST044294001.1	0	0	0	smed_chr1	67716936	67717769	834	+	AUGUSTUS	mRNA	0.12	NA	SMESG000044294.1	SMEST044294001	TRUE	FALSE	FALSE	inv1
SMEST044292001.1	0.00117793	0.00591282	0.00292704	smed_chr1	67755733	67790764	35032	+	AUGUSTUS	mRNA	0.01	NA	SMESG000044292.1	SMEST044292001	TRUE	FALSE	FALSE	inv1
SMEST044286001.1	0	0.0253189	0.00799269	smed_chr1	67823303	67824234	932	+	AUGUSTUS	mRNA	0.33	NA	SMESG000044286.1	SMEST044286001	TRUE	FALSE	FALSE	inv1
SMEST044282001.1	0.000607903	0.0048662	0.00178699	smed_chr1	67864119	67884685	20567	-	AUGUSTUS	mRNA	0.17	NA	SMESG000044282.1	SMEST044282001	TRUE	FALSE	FALSE	inv1
SMEST044281001.1	0.00136581	0	0.00104844	smed_chr1	67894376	67895675	1300	-	AUGUSTUS	mRNA	0.31	NA	SMESG000044281.1	SMEST044281001	TRUE	FALSE	FALSE	inv1
SMEST044270001.1	0	0	0	smed_chr1	67966753	67985467	18715	+	AUGUSTUS	mRNA	0.03	NA	SMESG000044270.1	SMEST044270001	TRUE	FALSE	FALSE	inv1
SMEST044267002.1	0.00103022	0.0121133	0.00419742	smed_chr1	67989933	67991397	1465	+	AUGUSTUS	mRNA	0.1	NA	SMESG000044267.1	SMEST044267002	TRUE	FALSE	FALSE	inv1
SMEST047104001.1	0.0177086	0.0285296	0.0207792	smed_chr1	68081455	68082870	1416	-	AUGUSTUS	mRNA	0.03	NA	SMESG000047104.1	SMEST047104001	TRUE	FALSE	FALSE	inv1
SMEST044259001.1	0.0177086	0.0285296	0.0207792	smed_chr1	68081455	68083895	2441	-	AUGUSTUS	mRNA	0.03	NA	SMESG000044259.1	SMEST044259001	TRUE	FALSE	FALSE	inv1
SMEST044257001.1	0	0	0	smed_chr1	68101203	68106079	4877	+	AUGUSTUS	mRNA	0.02	NA	SMESG000044257.1	SMEST044257001	TRUE	FALSE	FALSE	inv1
SMEST044256001.1	0.00182293	0.0042383	0.00303665	smed_chr1	68119630	68155645	36016	-	AUGUSTUS	mRNA	0.14	NA	SMESG000044256.1	SMEST044256001	TRUE	FALSE	FALSE	inv1
SMEST044253001.1	0.00481816	0.00993027	0.00688929	smed_chr1	68161392	68165505	4114	-	AUGUSTUS	mRNA	0.05	NA	SMESG000044253.1	SMEST044253001	TRUE	FALSE	FALSE	inv1
SMEST044252004.1	0.00217667	0.00441178	0.00357607	smed_chr1	68172063	68176415	4353	+	AUGUSTUS	mRNA	0.01	NA	SMESG000044252.1	SMEST044252004	TRUE	FALSE	FALSE	inv1
SMEST044250001.1	0.0021747	0.00870837	0.00364732	smed_chr1	68228261	68232718	4458	+	AUGUSTUS	mRNA	0.08	NA	SMESG000044250.1	SMEST044250001	TRUE	FALSE	FALSE	inv1
SMEST044247001.1	0	0.012546	0.00317538	smed_chr1	68247931	68266181	18251	+	AUGUSTUS	mRNA	0.05	NA	SMESG000044247.1	SMEST044247001	TRUE	FALSE	FALSE	inv1
SMEST044244001.1	0	0	0	smed_chr1	68292737	68337593	44857	-	AUGUSTUS	mRNA	0.17	NA	SMESG000044244.1	SMEST044244001	TRUE	FALSE	FALSE	inv1
SMEST044234001.1	0.000486934	0.00385853	0.00156017	smed_chr1	68469708	68493093	23386	-	AUGUSTUS	mRNA	0.47	NA	SMESG000044234.1	SMEST044234001	TRUE	FALSE	FALSE	inv1
SMEST044231001.1	0.00347223	0	0.00409417	smed_chr1	68520766	68521233	468	-	AUGUSTUS	mRNA	0.18	NA	SMESG000044231.1	SMEST044231001	TRUE	FALSE	FALSE	inv1
SMEST044227002.1	0.00112846	0.00803759	0.00328382	smed_chr1	68537201	68589942	52742	+	AUGUSTUS	mRNA	0.03	NA	SMESG000044227.1	SMEST044227002	TRUE	FALSE	FALSE	inv1
SMEST044193001.1	0.0107819	0	0.0111732	smed_chr1	68753974	68754878	905	-	AUGUSTUS	mRNA	0.1	NA	SMESG000044193.1	SMEST044193001	TRUE	FALSE	FALSE	inv1
SMEST044191001.1	0.0181095	0.0400095	0.026253	smed_chr1	68778716	68781539	2824	+	AUGUSTUS	mRNA	0.12	NA	SMESG000044191.1	SMEST044191001	TRUE	FALSE	FALSE	inv1
SMEST044682001.1	0.000622084	0.00458192	0.0013097	smed_chr1	68817556	68837747	20192	+	AUGUSTUS	mRNA	0.19	NA	SMESG000044682.1	SMEST044682001	TRUE	FALSE	FALSE	inv1
SMEST044681003.1	0.00256082	0.00234375	0.00358648	smed_chr1	68843906	68853567	9662	+	AUGUSTUS	mRNA	0.04	NA	SMESG000044681.1	SMEST044681003	TRUE	FALSE	FALSE	inv1
SMEST044680001.1	0.00263274	0.0101182	0.00539084	smed_chr1	68856076	68857140	1065	+	AUGUSTUS	mRNA	0.13	NA	SMESG000044680.1	SMEST044680001	TRUE	FALSE	FALSE	inv1
SMEST044678002.1	0	0	0.0014411	smed_chr1	68867026	68875948	8923	+	AUGUSTUS	mRNA	0.03	NA	SMESG000044678.1	SMEST044678002	TRUE	FALSE	FALSE	inv1
SMEST044677001.1	0.00259105	0.00311042	0.00263252	smed_chr1	68880556	68889105	8550	+	AUGUSTUS	mRNA	0.22	NA	SMESG000044677.1	SMEST044677001	TRUE	FALSE	FALSE	inv1
SMEST044674001.1	0	0	0	smed_chr1	68912076	68912948	873	-	AUGUSTUS	mRNA	0.25	NA	SMESG000044674.1	SMEST044674001	TRUE	FALSE	FALSE	inv1
SMEST044672001.1	0.00564974	0	0.00881764	smed_chr1	68914726	68915859	1134	+	AUGUSTUS	mRNA	0.06	NA	SMESG000044672.1	SMEST044672001	TRUE	FALSE	FALSE	inv1
SMEST044671001.1	0.000927931	0.0108829	0.00338851	smed_chr1	68926366	68928529	2164	+	AUGUSTUS	mRNA	0.15	NA	SMESG000044671.1	SMEST044671001	TRUE	FALSE	FALSE	inv1
SMEST044670001.1	0.00150489	0	0.00409556	smed_chr1	68934069	68939168	5100	-	AUGUSTUS	mRNA	0.09	NA	SMESG000044670.1	SMEST044670001	TRUE	FALSE	FALSE	inv1
SMEST044658001.1	0	0.026949	0.00802334	smed_chr1	68989308	68991858	2551	-	AUGUSTUS	mRNA	0.1	NA	SMESG000044658.1	SMEST044658001	TRUE	FALSE	FALSE	inv1
SMEST044639001.1	0.00105522	0.0153262	0.00677567	smed_chr1	69107712	69109052	1341	-	AUGUSTUS	mRNA	0.21	NA	SMESG000044639.1	SMEST044639001	TRUE	FALSE	FALSE	inv1
SMEST044636001.1	0.00876562	0.00454891	0.00987433	smed_chr1	69164060	69165512	1453	+	AUGUSTUS	mRNA	0.07	NA	SMESG000044636.1	SMEST044636001	TRUE	FALSE	FALSE	inv1
SMEST044635003.1	0.00143997	0.0148101	0.00514689	smed_chr1	69168842	69176092	7251	-	AUGUSTUS	mRNA	0.17	NA	SMESG000044635.1	SMEST044635003	TRUE	FALSE	FALSE	inv1
SMEST044628001.1	0.00310519	0.0122514	0.00610162	smed_chr1	69201829	69232952	31124	-	AUGUSTUS	mRNA	0.12	NA	SMESG000044628.1	SMEST044628001	TRUE	FALSE	FALSE	inv1
SMEST044609001.1	0	0	0	smed_chr1	69249948	69250772	825	-	AUGUSTUS	mRNA	0.24	NA	SMESG000044609.1	SMEST044609001	TRUE	FALSE	FALSE	inv1
SMEST044465001.1	0.00260756	0.00523562	0.00406819	smed_chr1	69346390	69347760	1371	+	AUGUSTUS	mRNA	0.25	NA	SMESG000044465.1	SMEST044465001	TRUE	FALSE	FALSE	inv1
SMEST035922001.1	0.000620732	0.0138465	0.00356243	smed_chr1	69569143	69589054	19912	+	AUGUSTUS	mRNA	0.11	NA	SMESG000035922.1	SMEST035922001	TRUE	FALSE	FALSE	inv1
SMEST035878001.1	0	0.00608523	0.00212044	smed_chr1	69596043	69597550	1508	+	AUGUSTUS	mRNA	0.16	NA	SMESG000035878.1	SMEST035878001	TRUE	FALSE	FALSE	inv1
SMEST035879001.1	0.0166138	0.042788	0.023143	smed_chr1	69613595	69639095	25501	-	AUGUSTUS	mRNA	0.08	NA	SMESG000035879.1	SMEST035879001	TRUE	FALSE	FALSE	inv1
SMEST035882001.1	0	0	0	smed_chr1	69669476	69682825	13350	-	AUGUSTUS	mRNA	0.04	NA	SMESG000035882.1	SMEST035882001	TRUE	FALSE	FALSE	inv1
SMEST035884001.1	0.00106157	0	0.000902663	smed_chr1	69696203	69727207	31005	+	AUGUSTUS	mRNA	0.21	NA	SMESG000035884.1	SMEST035884001	TRUE	FALSE	FALSE	inv1
SMEST035891002.1	0	0	0	smed_chr1	69784313	69801822	17510	+	AUGUSTUS	mRNA	0.29	NA	SMESG000035891.1	SMEST035891002	TRUE	FALSE	FALSE	inv1
SMEST035898001.1	0	0.00671145	0.00166564	smed_chr1	69827383	69847103	19721	+	AUGUSTUS	mRNA	0.09	NA	SMESG000035898.1	SMEST035898001	TRUE	FALSE	FALSE	inv1
SMEST035900001.1	0.00216372	0.00431656	0.00406758	smed_chr1	69852370	69853835	1466	-	AUGUSTUS	mRNA	0.1	NA	SMESG000035900.1	SMEST035900001	TRUE	FALSE	FALSE	inv1
SMEST035904001.1	0	0.02143	0.00444939	smed_chr1	69872313	69874789	2477	+	AUGUSTUS	mRNA	0.53	NA	SMESG000035904.1	SMEST035904001	TRUE	FALSE	FALSE	inv1
SMEST035905001.1	0	0	0	smed_chr1	69886199	69913113	26915	+	AUGUSTUS	mRNA	0.19	NA	SMESG000035905.1	SMEST035905001	TRUE	FALSE	FALSE	inv1
SMEST035908001.1	0.00161987	0.00315127	0.00257913	smed_chr1	69921849	69924056	2208	+	AUGUSTUS	mRNA	0.09	NA	SMESG000035908.1	SMEST035908001	TRUE	FALSE	FALSE	inv1
SMEST035909002.1	0.000826674	0.00634253	0.00218944	smed_chr1	69930338	69988651	58314	-	AUGUSTUS	mRNA	0.03	NA	SMESG000035909.1	SMEST035909002	TRUE	FALSE	FALSE	inv1
SMEST035916001.1	0.000638434	0.00253593	0.00157699	smed_chr1	70099669	70134718	35050	+	AUGUSTUS	mRNA	0.25	NA	SMESG000035916.1	SMEST035916001	TRUE	FALSE	FALSE	inv1
SMEST055230001.1	0.0140995	0.0238338	0.0199857	smed_chr1	70268569	70271463	2895	+	AUGUSTUS	mRNA	0.01	NA	SMESG000055230.1	SMEST055230001	TRUE	FALSE	FALSE	inv1
SMEST055204003.1	0.00314137	0	0.00466418	smed_chr1	70382077	70396001	13925	+	AUGUSTUS	mRNA	0.02	NA	SMESG000055204.1	SMEST055204003	TRUE	FALSE	FALSE	inv1
SMEST055191001.1	0	0	0	smed_chr1	70454276	70473079	18804	-	AUGUSTUS	mRNA	0.03	NA	SMESG000055191.1	SMEST055191001	TRUE	FALSE	FALSE	inv1
SMEST055190001.1	0	0.002537	0.00094594	smed_chr1	70482753	70518279	35527	-	AUGUSTUS	mRNA	0.31	NA	SMESG000055190.1	SMEST055190001	TRUE	FALSE	FALSE	inv1
SMEST055188001.1	0	0	0	smed_chr1	70532367	70533143	777	+	AUGUSTUS	mRNA	0.23	NA	SMESG000055188.1	SMEST055188001	TRUE	FALSE	FALSE	inv1
SMEST055179001.1	0	0.00559704	0.00183262	smed_chr1	70603321	70604549	1229	-	AUGUSTUS	mRNA	0.3	NA	SMESG000055179.1	SMEST055179001	TRUE	FALSE	FALSE	inv1
SMEST055178001.1	0	0	0	smed_chr1	70606662	70608499	1838	-	AUGUSTUS	mRNA	0.12	NA	SMESG000055178.1	SMEST055178001	TRUE	FALSE	FALSE	inv1
SMEST055175001.1	0.0029703	0.00356719	0.00322898	smed_chr1	70656927	70673733	16807	+	AUGUSTUS	mRNA	0.06	NA	SMESG000055175.1	SMEST055175001	TRUE	FALSE	FALSE	inv1
SMEST055174001.1	0.00212014	0	0.003125	smed_chr1	70680267	70719981	39715	+	AUGUSTUS	mRNA	0.09	NA	SMESG000055174.1	SMEST055174001	TRUE	FALSE	FALSE	inv1
SMEST055172001.1	0.00186974	0	0.00263435	smed_chr1	70719986	70734549	14564	-	AUGUSTUS	mRNA	0.18	NA	SMESG000055172.1	SMEST055172001	TRUE	FALSE	FALSE	inv1
SMEST055171001.1	0	0	0	smed_chr1	70745683	70746244	562	+	AUGUSTUS	mRNA	0.03	NA	SMESG000055171.1	SMEST055171001	TRUE	FALSE	FALSE	inv1
SMEST055169001.1	0.00282088	0.00520835	0.00410557	smed_chr1	70766763	70767934	1172	+	AUGUSTUS	mRNA	0.04	NA	SMESG000055169.1	SMEST055169001	TRUE	FALSE	FALSE	inv1
SMEST055165001.1	0	0.00355873	0.000638244	smed_chr1	70782763	70816127	33365	+	AUGUSTUS	mRNA	0.08	NA	SMESG000055165.1	SMEST055165001	TRUE	FALSE	FALSE	inv1
SMEST055161001.1	0	0	0	smed_chr1	70835363	70836388	1026	+	AUGUSTUS	mRNA	0.06	NA	SMESG000055161.1	SMEST055161001	TRUE	FALSE	FALSE	inv1
SMEST055160001.1	0	0.00436048	0.00150628	smed_chr1	70840279	70871185	30907	-	AUGUSTUS	mRNA	0.04	NA	SMESG000055160.1	SMEST055160001	TRUE	FALSE	FALSE	inv1
SMEST055153002.1	0	0	0	smed_chr1	70903632	70906495	2864	-	AUGUSTUS	mRNA	0.05	NA	SMESG000055153.1	SMEST055153002	TRUE	FALSE	FALSE	inv1
SMEST055144001.1	0	0.00291829	0.00101102	smed_chr1	70924223	70952664	28442	+	AUGUSTUS	mRNA	0.06	NA	SMESG000055144.1	SMEST055144001	TRUE	FALSE	FALSE	inv1
SMEST055148001.1	0	0	0	smed_chr1	70933243	70934165	923	+	AUGUSTUS	mRNA	0.14	NA	SMESG000055148.1	SMEST055148001	TRUE	FALSE	FALSE	inv1
SMEST055147001.1	0	0	0	smed_chr1	70936493	70937609	1117	+	AUGUSTUS	mRNA	0.05	NA	SMESG000055147.1	SMEST055147001	TRUE	FALSE	FALSE	inv1
SMEST055134001.1	0.000422744	0.00828509	0.00315917	smed_chr1	71076643	71104535	27893	+	AUGUSTUS	mRNA	0.1	NA	SMESG000055134.1	SMEST055134001	TRUE	FALSE	FALSE	inv1
SMEST055131002.1	0.002336	0.00463322	0.00328606	smed_chr1	71112765	71164465	51701	-	AUGUSTUS	mRNA	0.06	NA	SMESG000055131.1	SMEST055131002	TRUE	FALSE	FALSE	inv1
SMEST055130001.1	0	0	0	smed_chr1	71175139	71176894	1756	+	AUGUSTUS	mRNA	0.18	NA	SMESG000055130.1	SMEST055130001	TRUE	FALSE	FALSE	inv1
SMEST055128002.1	0	0	0	smed_chr1	71187139	71229353	42215	+	AUGUSTUS	mRNA	0.06	NA	SMESG000055128.1	SMEST055128002	TRUE	FALSE	FALSE	inv1
SMEST055125001.1	0	0.00517243	0.00110885	smed_chr1	71240908	71245231	4324	-	AUGUSTUS	mRNA	0.14	NA	SMESG000055125.1	SMEST055125001	TRUE	FALSE	FALSE	inv1
SMEST055124001.1	0	0.00872737	0.00200277	smed_chr1	71254529	71255955	1427	+	AUGUSTUS	mRNA	0.15	NA	SMESG000055124.1	SMEST055124001	TRUE	FALSE	FALSE	inv1
SMEST055123001.1	0.00636947	0.0476351	0.0161222	smed_chr1	71256697	71257381	685	-	AUGUSTUS	mRNA	0.24	NA	SMESG000055123.1	SMEST055123001	TRUE	FALSE	FALSE	inv1
SMEST055099001.1	0	0	0	smed_chr1	71366609	71389455	22847	+	AUGUSTUS	mRNA	0.01	NA	SMESG000055099.1	SMEST055099001	TRUE	FALSE	FALSE	inv1
SMEST055098001.1	0.00305733	0.0235544	0.00928325	smed_chr1	71392810	71393851	1042	-	AUGUSTUS	mRNA	0.22	NA	SMESG000055098.1	SMEST055098001	TRUE	FALSE	FALSE	inv1
SMEST055094001.1	0	0.00335196	0.00148166	smed_chr1	71419178	71458811	39634	-	AUGUSTUS	mRNA	0.1	NA	SMESG000055094.1	SMEST055094001	TRUE	FALSE	FALSE	inv1
SMEST055093001.1	0	0	0	smed_chr1	71463674	71465091	1418	-	AUGUSTUS	mRNA	0.24	NA	SMESG000055093.1	SMEST055093001	TRUE	FALSE	FALSE	inv1
SMEST055087001.1	0.00235849	0.00872103	0.00327118	smed_chr1	71484212	71484971	760	-	AUGUSTUS	mRNA	0.02	NA	SMESG000055087.1	SMEST055087001	TRUE	FALSE	FALSE	inv1
SMEST055085001.1	0	0	0	smed_chr1	71501349	71502649	1301	+	AUGUSTUS	mRNA	0.1	NA	SMESG000055085.1	SMEST055085001	TRUE	FALSE	FALSE	inv1
SMEST055075001.1	0	0	0	smed_chr1	71547289	71548411	1123	+	AUGUSTUS	mRNA	0.08	NA	SMESG000055075.1	SMEST055075001	TRUE	FALSE	FALSE	inv1
SMEST055074001.1	0	0	0	smed_chr1	71550708	71552891	2184	-	AUGUSTUS	mRNA	0.06	NA	SMESG000055074.1	SMEST055074001	TRUE	FALSE	FALSE	inv1
SMEST055072001.1	0	0	0	smed_chr1	71558499	71559338	840	+	AUGUSTUS	mRNA	0.03	NA	SMESG000055072.1	SMEST055072001	TRUE	FALSE	FALSE	inv1
SMEST055071001.1	0	0	0	smed_chr1	71560349	71561112	764	+	AUGUSTUS	mRNA	0.14	NA	SMESG000055071.1	SMEST055071001	TRUE	FALSE	FALSE	inv1
SMEST055070167.1	0.000146299	0.00110122	0.000396846	smed_chr1	71561288	71637891	76604	-	AUGUSTUS	mRNA	0.01	NA	SMESG000055070.1	SMEST055070167	TRUE	FALSE	FALSE	inv1
SMEST055070087.1	0.000150034	0.00112782	0.00040683	smed_chr1	71562785	71637891	75107	-	AUGUSTUS	mRNA	0.01	NA	SMESG000055070.1	SMEST055070087	TRUE	FALSE	FALSE	inv1
SMEST055068001.1	0	0	0	smed_chr1	71649192	71651954	2763	+	AUGUSTUS	mRNA	0.12	NA	SMESG000055068.1	SMEST055068001	TRUE	FALSE	FALSE	inv1
SMEST055065001.1	0	0	0	smed_chr1	71679319	71680324	1006	-	AUGUSTUS	mRNA	0.28	NA	SMESG000055065.1	SMEST055065001	TRUE	FALSE	FALSE	inv1
SMEST055060001.1	0.000366569	0.00410211	0.0013599	smed_chr1	71703542	71707152	3611	+	AUGUSTUS	mRNA	0.2	NA	SMESG000055060.1	SMEST055060001	TRUE	FALSE	FALSE	inv1
SMEST055059001.1	0	0	0	smed_chr1	71711389	71714444	3056	-	AUGUSTUS	mRNA	0.06	NA	SMESG000055059.1	SMEST055059001	TRUE	FALSE	FALSE	inv1
SMEST055058001.1	0.00172662	0.0064103	0.00344531	smed_chr1	71717622	71737086	19465	+	AUGUSTUS	mRNA	0.03	NA	SMESG000055058.1	SMEST055058001	TRUE	FALSE	FALSE	inv1
SMEST055056001.1	0.000389004	0.00719085	0.0020359	smed_chr1	71747022	71754092	7071	+	AUGUSTUS	mRNA	0.12	NA	SMESG000055056.1	SMEST055056001	TRUE	FALSE	FALSE	inv1
SMEST055048001.1	0	0	0	smed_chr1	71781602	71793379	11778	+	AUGUSTUS	mRNA	0.08	NA	SMESG000055048.1	SMEST055048001	TRUE	FALSE	FALSE	inv1
SMEST055047001.1	0.00601658	0	0.00515077	smed_chr1	71798942	71803902	4961	+	AUGUSTUS	mRNA	0.12	NA	SMESG000055047.1	SMEST055047001	TRUE	FALSE	FALSE	inv1
SMEST055046001.1	0.000869565	0.00335947	0.00238604	smed_chr1	71807557	71809314	1758	-	AUGUSTUS	mRNA	0.05	NA	SMESG000055046.1	SMEST055046001	TRUE	FALSE	FALSE	inv1
SMEST055043001.1	0.00431863	0.00659345	0.00560915	smed_chr1	71852602	71853704	1103	+	AUGUSTUS	mRNA	0.15	NA	SMESG000055043.1	SMEST055043001	TRUE	FALSE	FALSE	inv1
SMEST055041001.1	0	0.00779228	0.00162294	smed_chr1	71874318	71877074	2757	-	AUGUSTUS	mRNA	0.11	NA	SMESG000055041.1	SMEST055041001	TRUE	FALSE	FALSE	inv1
SMEST055038001.1	0.00362247	0	0.00460585	smed_chr1	71884739	71885914	1176	-	AUGUSTUS	mRNA	0.28	NA	SMESG000055038.1	SMEST055038001	TRUE	FALSE	FALSE	inv1
SMEST055037001.1	0.00135074	0	0.00117302	smed_chr1	71891564	71898844	7281	-	AUGUSTUS	mRNA	0.21	NA	SMESG000055037.1	SMEST055037001	TRUE	FALSE	FALSE	inv1
SMEST055036001.1	0	0	0	smed_chr1	71933676	71946704	13029	-	AUGUSTUS	mRNA	0.01	NA	SMESG000055036.1	SMEST055036001	TRUE	FALSE	FALSE	inv1
SMEST055035001.1	0.00112846	0.0044944	0.00256657	smed_chr1	71955050	71980674	25625	-	AUGUSTUS	mRNA	0.67	NA	SMESG000055035.1	SMEST055035001	TRUE	FALSE	FALSE	inv1
SMEST055031001.1	0	0	0	smed_chr1	72020012	72030964	10953	+	AUGUSTUS	mRNA	0.07	NA	SMESG000055031.1	SMEST055031001	TRUE	FALSE	FALSE	inv1
SMEST055025003.1	0.00111815	0	0.000955718	smed_chr1	72082663	72126470	43808	+	AUGUSTUS	mRNA	0.01	NA	SMESG000055025.1	SMEST055025003	TRUE	FALSE	FALSE	inv1
SMEST055022001.1	0.00129646	0	0.00146359	smed_chr1	72176157	72227935	51779	-	AUGUSTUS	mRNA	0.13	NA	SMESG000055022.1	SMEST055022001	TRUE	FALSE	FALSE	inv1
SMEST055019001.1	0	0	0	smed_chr1	72265138	72265485	348	-	AUGUSTUS	mRNA	0.18	NA	SMESG000055019.1	SMEST055019001	TRUE	FALSE	FALSE	inv1
SMEST055017001.1	0	0	0	smed_chr1	72280923	72281775	853	-	AUGUSTUS	mRNA	0.18	NA	SMESG000055017.1	SMEST055017001	TRUE	FALSE	FALSE	inv1
SMEST055013001.1	0	0	0	smed_chr1	72350870	72351725	856	-	AUGUSTUS	mRNA	0.24	NA	SMESG000055013.1	SMEST055013001	TRUE	FALSE	FALSE	inv1
SMEST055012001.1	0	0.0145872	0.00482733	smed_chr1	72376355	72405575	29221	-	AUGUSTUS	mRNA	0.35	NA	SMESG000055012.1	SMEST055012001	TRUE	FALSE	FALSE	inv1
SMEST055011001.1	0.00216061	0.00281823	0.00328475	smed_chr1	72410333	72416705	6373	-	AUGUSTUS	mRNA	0.28	NA	SMESG000055011.1	SMEST055011001	TRUE	FALSE	FALSE	inv1
SMEST055009001.1	0.0016884	0.00204708	0.00222593	smed_chr1	72420223	72445157	24935	+	AUGUSTUS	mRNA	0.14	NA	SMESG000055009.1	SMEST055009001	TRUE	FALSE	FALSE	inv1
SMEST055010001.1	0.00605452	0.0122452	0.00875657	smed_chr1	72432643	72433303	661	+	AUGUSTUS	mRNA	0.15	NA	SMESG000055010.1	SMEST055010001	TRUE	FALSE	FALSE	inv1
SMEST055008001.1	0	0	0	smed_chr1	72456105	72458795	2691	-	AUGUSTUS	mRNA	0.09	NA	SMESG000055008.1	SMEST055008001	TRUE	FALSE	FALSE	inv1
SMEST054999001.1	0.000917291	0.0107851	0.00329511	smed_chr1	72561657	72563736	2080	-	AUGUSTUS	mRNA	0.12	NA	SMESG000054999.1	SMEST054999001	TRUE	FALSE	FALSE	inv1
SMEST054997001.1	0	0.0117649	0.00361582	smed_chr1	72573805	72576126	2322	-	AUGUSTUS	mRNA	0.62	NA	SMESG000054997.1	SMEST054997001	TRUE	FALSE	FALSE	inv1
SMEST054993001.1	0	0.00426138	0.00151561	smed_chr1	72597564	72606956	9393	-	AUGUSTUS	mRNA	0.1	NA	SMESG000054993.1	SMEST054993001	TRUE	FALSE	FALSE	inv1
SMEST054989001.1	0.00121041	0.00519483	0.0018093	smed_chr1	72628592	72629696	1105	-	AUGUSTUS	mRNA	0.22	NA	SMESG000054989.1	SMEST054989001	TRUE	FALSE	FALSE	inv1
SMEST054987001.1	0	0	0	smed_chr1	72644714	72646048	1335	+	AUGUSTUS	mRNA	0.05	NA	SMESG000054987.1	SMEST054987001	TRUE	FALSE	FALSE	inv1
SMEST054982001.1	0	0	0	smed_chr1	72744656	72745296	641	-	AUGUSTUS	mRNA	0.13	NA	SMESG000054982.1	SMEST054982001	TRUE	FALSE	FALSE	inv1
SMEST054981001.1	0	0.00917443	0.0038835	smed_chr1	72748885	72751036	2152	-	AUGUSTUS	mRNA	0.22	NA	SMESG000054981.1	SMEST054981001	TRUE	FALSE	FALSE	inv1
SMEST054975001.1	0.00414939	0.00714291	0.00615138	smed_chr1	72778071	72779076	1006	-	AUGUSTUS	mRNA	0.26	NA	SMESG000054975.1	SMEST054975001	TRUE	FALSE	FALSE	inv1
SMEST054974002.1	0.00163845	0	0.00222167	smed_chr1	72785584	72787179	1596	+	AUGUSTUS	mRNA	0.03	NA	SMESG000054974.1	SMEST054974002	TRUE	FALSE	FALSE	inv1
SMEST054970001.1	0.00149775	0.00310881	0.00293255	smed_chr1	72800881	72813336	12456	-	AUGUSTUS	mRNA	0.01	NA	SMESG000054970.1	SMEST054970001	TRUE	FALSE	FALSE	inv1
SMEST054935001.1	0.000632245	0	0.0009081	smed_chr1	72985479	72987717	2239	-	AUGUSTUS	mRNA	0.19	NA	SMESG000054935.1	SMEST054935001	TRUE	FALSE	FALSE	inv1
SMEST054919001.1	0.000631978	0	0.000721891	smed_chr1	73071796	73074337	2542	-	AUGUSTUS	mRNA	0.18	NA	SMESG000054919.1	SMEST054919001	TRUE	FALSE	FALSE	inv1
SMEST054909001.1	0	0	0	smed_chr1	73138030	73140877	2848	-	AUGUSTUS	mRNA	0.05	NA	SMESG000054909.1	SMEST054909001	TRUE	FALSE	FALSE	inv1
SMEST054904001.1	0.000651112	0.00952772	0.00351982	smed_chr1	73167634	73169707	2074	-	AUGUSTUS	mRNA	0.19	NA	SMESG000054904.1	SMEST054904001	TRUE	FALSE	FALSE	inv1
SMEST054901002.1	0	0	0	smed_chr1	73231475	73235579	4105	+	AUGUSTUS	mRNA	0.06	NA	SMESG000054901.1	SMEST054901002	TRUE	FALSE	FALSE	inv1
SMEST054894001.1	0	0	0	smed_chr1	73284385	73285562	1178	+	AUGUSTUS	mRNA	0.16	NA	SMESG000054894.1	SMEST054894001	TRUE	FALSE	FALSE	inv1
SMEST054893001.1	0.00549076	0.0102042	0.00870827	smed_chr1	73288105	73290025	1921	+	AUGUSTUS	mRNA	0.18	NA	SMESG000054893.1	SMEST054893001	TRUE	FALSE	FALSE	inv1
SMEST054891001.1	0	0	0	smed_chr1	73296555	73297211	657	+	AUGUSTUS	mRNA	0.18	NA	SMESG000054891.1	SMEST054891001	TRUE	FALSE	FALSE	inv1
SMEST054877001.1	0	0	0	smed_chr1	73401275	73402822	1548	+	AUGUSTUS	mRNA	0.11	NA	SMESG000054877.1	SMEST054877001	TRUE	FALSE	FALSE	inv1
SMEST054857001.1	0	0	0	smed_chr1	73528218	73529562	1345	+	AUGUSTUS	mRNA	0.05	NA	SMESG000054857.1	SMEST054857001	TRUE	FALSE	FALSE	inv1
SMEST054835001.1	0	0	0	smed_chr1	73636738	73664651	27914	+	AUGUSTUS	mRNA	0.08	NA	SMESG000054835.1	SMEST054835001	TRUE	FALSE	FALSE	inv1
SMEST054833001.1	0.00337411	0.00301054	0.00440476	smed_chr1	73681788	73683653	1866	+	AUGUSTUS	mRNA	0.22	NA	SMESG000054833.1	SMEST054833001	TRUE	FALSE	FALSE	inv1
SMEST054830001.1	0	0.00558662	0.00130463	smed_chr1	73696841	73709570	12730	-	AUGUSTUS	mRNA	0.27	NA	SMESG000054830.1	SMEST054830001	TRUE	FALSE	FALSE	inv1
SMEST054828001.1	0	0	0	smed_chr1	73709918	73710828	911	+	AUGUSTUS	mRNA	0.11	NA	SMESG000054828.1	SMEST054828001	TRUE	FALSE	FALSE	inv1
SMEST054823001.1	0.00117647	0.00474685	0.00310078	smed_chr1	73723783	73731380	7598	-	AUGUSTUS	mRNA	0.16	NA	SMESG000054823.1	SMEST054823001	TRUE	FALSE	FALSE	inv1
SMEST054822001.1	0	0.00845675	0.00241509	smed_chr1	73735438	73738330	2893	-	AUGUSTUS	mRNA	0.06	NA	SMESG000054822.1	SMEST054822001	TRUE	FALSE	FALSE	inv1
SMEST054821001.1	0.0012896	0.015536	0.0050546	smed_chr1	73740916	73773780	32865	-	AUGUSTUS	mRNA	0.25	NA	SMESG000054821.1	SMEST054821001	TRUE	FALSE	FALSE	inv1
SMEST054819001.1	0.00207469	0.0212028	0.00707117	smed_chr1	73777248	73791320	14073	-	AUGUSTUS	mRNA	0.09	NA	SMESG000054819.1	SMEST054819001	TRUE	FALSE	FALSE	inv1
SMEST054815001.1	0	0	0	smed_chr1	73805288	73806143	856	+	AUGUSTUS	mRNA	0.16	NA	SMESG000054815.1	SMEST054815001	TRUE	FALSE	FALSE	inv1
SMEST054804001.1	0.000653381	0	0.000769009	smed_chr1	73856991	73859957	2967	+	AUGUSTUS	mRNA	0.04	NA	SMESG000054804.1	SMEST054804001	TRUE	FALSE	FALSE	inv1
SMEST054799001.1	0	0	0	smed_chr1	73990571	74010949	20379	+	AUGUSTUS	mRNA	0.21	NA	SMESG000054799.1	SMEST054799001	TRUE	FALSE	FALSE	inv1
SMEST054798001.1	0	0	0	smed_chr1	74014616	74015473	858	-	AUGUSTUS	mRNA	0.18	NA	SMESG000054798.1	SMEST054798001	TRUE	FALSE	FALSE	inv1
SMEST054794001.1	0	0	0	smed_chr1	74021400	74022313	914	-	AUGUSTUS	mRNA	0.31	NA	SMESG000054794.1	SMEST054794001	TRUE	FALSE	FALSE	inv1
SMEST054791001.1	0	0	0	smed_chr1	74029027	74030113	1087	-	AUGUSTUS	mRNA	0.09	NA	SMESG000054791.1	SMEST054791001	TRUE	FALSE	FALSE	inv1
SMEST054787001.1	0	0	0	smed_chr1	74052828	74057413	4586	-	AUGUSTUS	mRNA	0.04	NA	SMESG000054787.1	SMEST054787001	TRUE	FALSE	FALSE	inv1
SMEST055285002.1	0	0	0	smed_chr1	74117820	74119083	1264	-	AUGUSTUS	mRNA	0.26	NA	SMESG000055285.1	SMEST055285002	TRUE	FALSE	FALSE	inv1
SMEST055277002.1	0	0	0	smed_chr1	74148649	74161833	13185	-	AUGUSTUS	mRNA	0.03	NA	SMESG000055277.1	SMEST055277002	TRUE	FALSE	FALSE	inv1
SMEST055266001.1	0	0	0	smed_chr1	74239046	74256083	17038	-	AUGUSTUS	mRNA	0.09	NA	SMESG000055266.1	SMEST055266001	TRUE	FALSE	FALSE	inv1
SMEST055261001.1	0	0	0	smed_chr1	74270373	74281143	10771	-	AUGUSTUS	mRNA	0.24	NA	SMESG000055261.1	SMEST055261001	TRUE	FALSE	FALSE	inv1
SMEST055258001.1	0	0	0	smed_chr1	74298846	74299993	1148	-	AUGUSTUS	mRNA	0.08	NA	SMESG000055258.1	SMEST055258001	TRUE	FALSE	FALSE	inv1
SMEST055228001.1	0	0	0	smed_chr1	74424011	74429048	5038	-	AUGUSTUS	mRNA	0.28	NA	SMESG000055228.1	SMEST055228001	TRUE	FALSE	FALSE	inv1
SMEST055195001.1	0.00169996	0.00346621	0.00297435	smed_chr1	74449885	74459348	9464	-	AUGUSTUS	mRNA	0.16	NA	SMESG000055195.1	SMEST055195001	TRUE	FALSE	FALSE	inv1
SMEST055117001.1	0.00445568	0.00713866	0.00608788	smed_chr1	74464006	74511967	47962	+	AUGUSTUS	mRNA	0.01	NA	SMESG000055117.1	SMEST055117001	TRUE	FALSE	FALSE	inv1
SMEST055140002.1	0	0	0	smed_chr1	74473886	74479366	5481	+	AUGUSTUS	mRNA	0.02	NA	SMESG000055140.1	SMEST055140002	TRUE	FALSE	FALSE	inv1
SMEST055029001.1	0	0	0	smed_chr1	74573421	74573918	498	-	AUGUSTUS	mRNA	0.19	NA	SMESG000055029.1	SMEST055029001	TRUE	FALSE	FALSE	inv1
SMEST055018001.1	0	0	0	smed_chr1	74578195	74580048	1854	-	AUGUSTUS	mRNA	0.06	NA	SMESG000055018.1	SMEST055018001	TRUE	FALSE	FALSE	inv1
SMEST055006001.1	0.00458367	0.00868317	0.00652209	smed_chr1	74580740	74582228	1489	-	AUGUSTUS	mRNA	0.31	NA	SMESG000055006.1	SMEST055006001	TRUE	FALSE	FALSE	inv1
SMEST054829001.1	0	0.00677206	0.0014742	smed_chr1	74646578	74662228	15651	-	AUGUSTUS	mRNA	0.18	NA	SMESG000054829.1	SMEST054829001	TRUE	FALSE	FALSE	inv1
SMEST054796001.1	0	0	0	smed_chr1	74679453	74680188	736	-	AUGUSTUS	mRNA	0.03	NA	SMESG000054796.1	SMEST054796001	TRUE	FALSE	FALSE	inv1
SMEST055270001.1	0.00192647	0.0110094	0.00506225	smed_chr1	74729146	74732279	3134	+	AUGUSTUS	mRNA	0.23	NA	SMESG000055270.1	SMEST055270001	TRUE	FALSE	FALSE	inv1
SMEST027361001.1	0.00162822	0	0.00112007	smed_chr1	74786939	74787924	986	+	AUGUSTUS	mRNA	0.14	NA	SMESG000027361.1	SMEST027361001	TRUE	FALSE	FALSE	inv1
SMEST027383001.1	0.00337206	0.0114798	0.00720969	smed_chr1	74814672	74854341	39670	-	AUGUSTUS	mRNA	0.1	NA	SMESG000027383.1	SMEST027383001	TRUE	FALSE	FALSE	inv1
SMEST027405001.1	0.00453493	0.00587547	0.00576103	smed_chr1	74867634	74879791	12158	-	AUGUSTUS	mRNA	0.01	NA	SMESG000027405.1	SMEST027405001	TRUE	FALSE	FALSE	inv1
SMEST027415001.1	0	0	0	smed_chr1	74873609	74874432	824	+	AUGUSTUS	mRNA	0.22	NA	SMESG000027415.1	SMEST027415001	TRUE	FALSE	FALSE	inv1
SMEST027342001.1	0.00190476	0.0153852	0.00681044	smed_chr1	74922296	74937601	15306	-	AUGUSTUS	mRNA	0.05	NA	SMESG000027342.1	SMEST027342001	TRUE	FALSE	FALSE	inv1
SMEST027343001.1	0	0	0	smed_chr1	74931919	74932354	436	+	AUGUSTUS	mRNA	0.3	NA	SMESG000027343.1	SMEST027343001	TRUE	FALSE	FALSE	inv1
SMEST027346001.1	0.00123419	0.00224972	0.00129388	smed_chr1	74953887	74972841	18955	-	AUGUSTUS	mRNA	0.33	NA	SMESG000027346.1	SMEST027346001	TRUE	FALSE	FALSE	inv1
SMEST027347001.1	0.00153139	0	0.0022119	smed_chr1	74973849	74975290	1442	+	AUGUSTUS	mRNA	0.14	NA	SMESG000027347.1	SMEST027347001	TRUE	FALSE	FALSE	inv1
SMEST027353001.1	0.00185403	0.0151024	0.00595366	smed_chr1	75026429	75036893	10465	+	AUGUSTUS	mRNA	0.12	NA	SMESG000027353.1	SMEST027353001	TRUE	FALSE	FALSE	inv1
SMEST027354001.1	0.00290698	0.00376176	0.00450919	smed_chr1	75040717	75080381	39665	-	AUGUSTUS	mRNA	0.09	NA	SMESG000027354.1	SMEST027354001	TRUE	FALSE	FALSE	inv1
SMEST027359001.1	0	0.00334822	0.000756334	smed_chr1	75121769	75156745	34977	+	AUGUSTUS	mRNA	0.1	NA	SMESG000027359.1	SMEST027359001	TRUE	FALSE	FALSE	inv1
SMEST027360001.1	0.00509989	0	0.00547517	smed_chr1	75159389	75160583	1195	+	AUGUSTUS	mRNA	0.12	NA	SMESG000027360.1	SMEST027360001	TRUE	FALSE	FALSE	inv1
SMEST027364001.1	0	0	0	smed_chr1	75183370	75193941	10572	+	AUGUSTUS	mRNA	0.02	NA	SMESG000027364.1	SMEST027364001	TRUE	FALSE	FALSE	inv1
SMEST027366001.1	0	0	0	smed_chr1	75201528	75202342	815	-	AUGUSTUS	mRNA	0.09	NA	SMESG000027366.1	SMEST027366001	TRUE	FALSE	FALSE	inv1
SMEST027370001.1	0.00253111	0	0.00187617	smed_chr1	75220460	75235078	14619	+	AUGUSTUS	mRNA	0.64	NA	SMESG000027370.1	SMEST027370001	TRUE	FALSE	FALSE	inv1
SMEST027375001.1	0	0.00808633	0.00167148	smed_chr1	75248633	75287382	38750	-	AUGUSTUS	mRNA	0.1	NA	SMESG000027375.1	SMEST027375001	TRUE	FALSE	FALSE	inv1
SMEST027376001.1	0	0	0	smed_chr1	75291945	75293712	1768	-	AUGUSTUS	mRNA	0.16	NA	SMESG000027376.1	SMEST027376001	TRUE	FALSE	FALSE	inv1
SMEST027377002.1	0	0.011719	0.00466636	smed_chr1	75293900	75298059	4160	+	AUGUSTUS	mRNA	0.01	NA	SMESG000027377.1	SMEST027377002	TRUE	FALSE	FALSE	inv1
SMEST027378001.1	0	0.00232198	0.000881446	smed_chr1	75300330	75336735	36406	+	AUGUSTUS	mRNA	0.1	NA	SMESG000027378.1	SMEST027378001	TRUE	FALSE	FALSE	inv1
SMEST027379001.1	0	0.00546949	0.00182834	smed_chr1	75338230	75340519	2290	+	AUGUSTUS	mRNA	0.42	NA	SMESG000027379.1	SMEST027379001	TRUE	FALSE	FALSE	inv1
SMEST027381001.1	0	0	0	smed_chr1	75348339	75351972	3634	-	AUGUSTUS	mRNA	0.02	NA	SMESG000027381.1	SMEST027381001	TRUE	FALSE	FALSE	inv1
SMEST027384001.1	0.00761428	0.00761428	0.0103514	smed_chr1	75386410	75387580	1171	+	AUGUSTUS	mRNA	0.05	NA	SMESG000027384.1	SMEST027384001	TRUE	FALSE	FALSE	inv1
SMEST027385001.1	0	0.00388602	0.0011564	smed_chr1	75394020	75404391	10372	+	AUGUSTUS	mRNA	0.35	NA	SMESG000027385.1	SMEST027385001	TRUE	FALSE	FALSE	inv1
SMEST027386001.1	0	0.00944399	0.00340176	smed_chr1	75422918	75436902	13985	-	AUGUSTUS	mRNA	0.06	NA	SMESG000027386.1	SMEST027386001	TRUE	FALSE	FALSE	inv1
SMEST027387001.1	0.00665193	0.0144235	0.012012	smed_chr1	75455300	75455851	552	+	AUGUSTUS	mRNA	0.65	NA	SMESG000027387.1	SMEST027387001	TRUE	FALSE	FALSE	inv1
SMEST027389001.1	0.00130919	0.0334317	0.00993314	smed_chr1	75486340	75491665	5326	+	AUGUSTUS	mRNA	0.12	NA	SMESG000027389.1	SMEST027389001	TRUE	FALSE	FALSE	inv1
SMEST027392001.1	0	0.0130904	0.0035241	smed_chr1	75500530	75510471	9942	+	AUGUSTUS	mRNA	0.12	NA	SMESG000027392.1	SMEST027392001	TRUE	FALSE	FALSE	inv1
SMEST027393001.1	0	0.00617287	0.00171948	smed_chr1	75511618	75529002	17385	-	AUGUSTUS	mRNA	0.01	NA	SMESG000027393.1	SMEST027393001	TRUE	FALSE	FALSE	inv1
SMEST027395003.1	0	0	0	smed_chr1	75522111	75555252	33142	-	AUGUSTUS	mRNA	0.02	NA	SMESG000027395.1	SMEST027395003	TRUE	FALSE	FALSE	inv1
SMEST027396001.1	0	0.00588238	0.00194613	smed_chr1	75559380	75576122	16743	-	AUGUSTUS	mRNA	0.1	NA	SMESG000027396.1	SMEST027396001	TRUE	FALSE	FALSE	inv1
SMEST027399006.1	0.000731172	0	0.0008285	smed_chr1	75589441	75608122	18682	-	AUGUSTUS	mRNA	0.01	NA	SMESG000027399.1	SMEST027399006	TRUE	FALSE	FALSE	inv1
SMEST027402001.1	0	0.0129005	0.00339316	smed_chr1	75627361	75666233	38873	+	AUGUSTUS	mRNA	0.13	NA	SMESG000027402.1	SMEST027402001	TRUE	FALSE	FALSE	inv1
SMEST027403001.1	0	0	0	smed_chr1	75666501	75667765	1265	+	AUGUSTUS	mRNA	0.09	NA	SMESG000027403.1	SMEST027403001	TRUE	FALSE	FALSE	inv1
SMEST027404001.1	0.00229183	0.00898214	0.0063081	smed_chr1	75682391	75688602	6212	+	AUGUSTUS	mRNA	0.18	NA	SMESG000027404.1	SMEST027404001	TRUE	FALSE	FALSE	inv1
SMEST027406001.1	0	0.00363197	0.000858369	smed_chr1	75688849	75690493	1645	-	AUGUSTUS	mRNA	0.22	NA	SMESG000027406.1	SMEST027406001	TRUE	FALSE	FALSE	inv1
SMEST027408001.1	0	0	0	smed_chr1	75707441	75732010	24570	+	AUGUSTUS	mRNA	0.37	NA	SMESG000027408.1	SMEST027408001	TRUE	FALSE	FALSE	inv1
SMEST015763002.1	0	0	0	smed_chr1	75789320	75792024	2705	+	AUGUSTUS	mRNA	0.02	NA	SMESG000015763.1	SMEST015763002	TRUE	FALSE	FALSE	inv1
SMEST015774001.1	0	0	0	smed_chr1	75860115	75878702	18588	-	AUGUSTUS	mRNA	0.08	NA	SMESG000015774.1	SMEST015774001	TRUE	FALSE	FALSE	inv1
SMEST015778001.1	0.00227488	0.0123714	0.00539255	smed_chr1	75900150	75905713	5564	+	AUGUSTUS	mRNA	0.15	NA	SMESG000015778.1	SMEST015778001	TRUE	FALSE	FALSE	inv1
SMEST015779001.1	0.00289925	0	0.00257732	smed_chr1	75912320	75914799	2480	+	AUGUSTUS	mRNA	0.33	NA	SMESG000015779.1	SMEST015779001	TRUE	FALSE	FALSE	inv1
SMEST015781001.1	0.00105042	0.0074907	0.00349243	smed_chr1	75932730	75963820	31091	+	AUGUSTUS	mRNA	0.49	NA	SMESG000015781.1	SMEST015781001	TRUE	FALSE	FALSE	inv1
SMEST015782001.1	0	0.0145636	0.00563063	smed_chr1	75963890	75982690	18801	+	AUGUSTUS	mRNA	0.25	NA	SMESG000015782.1	SMEST015782001	TRUE	FALSE	FALSE	inv1
SMEST015784001.1	0	0	0	smed_chr1	75993660	75994432	773	-	AUGUSTUS	mRNA	0.14	NA	SMESG000015784.1	SMEST015784001	TRUE	FALSE	FALSE	inv1
SMEST015785001.1	0	0	0	smed_chr1	76001510	76003932	2423	+	AUGUSTUS	mRNA	0.26	NA	SMESG000015785.1	SMEST015785001	TRUE	FALSE	FALSE	inv1
SMEST015790001.1	0.00243433	0.00256082	0.00339886	smed_chr1	76093858	76101242	7385	-	AUGUSTUS	mRNA	0.12	NA	SMESG000015790.1	SMEST015790001	TRUE	FALSE	FALSE	inv1
SMEST015797001.1	0	0.00503358	0.00194099	smed_chr1	76132802	76149042	16241	-	AUGUSTUS	mRNA	0.06	NA	SMESG000015797.1	SMEST015797001	TRUE	FALSE	FALSE	inv1
SMEST015798003.1	0.00386002	0.0124355	0.00701675	smed_chr1	76149430	76157040	7611	+	AUGUSTUS	mRNA	0.03	NA	SMESG000015798.1	SMEST015798003	TRUE	FALSE	FALSE	inv1
SMEST015806006.1	0.00369687	0.00709225	0.00578908	smed_chr1	76184608	76186995	2388	+	AUGUSTUS	mRNA	0.45	NA	SMESG000015806.1	SMEST015806006	TRUE	FALSE	FALSE	inv1
SMEST015807001.1	0	0	0	smed_chr1	76193058	76194356	1299	+	AUGUSTUS	mRNA	0.16	NA	SMESG000015807.1	SMEST015807001	TRUE	FALSE	FALSE	inv1
SMEST015810001.1	0	0	0	smed_chr1	76221898	76224321	2424	+	AUGUSTUS	mRNA	0.32	NA	SMESG000015810.1	SMEST015810001	TRUE	FALSE	FALSE	inv1
SMEST015812001.1	0	0	0	smed_chr1	76234748	76235820	1073	-	AUGUSTUS	mRNA	0.01	NA	SMESG000015812.1	SMEST015812001	TRUE	FALSE	FALSE	inv1
SMEST015815001.1	0	0.0355096	0.00793651	smed_chr1	76246935	76247540	606	-	AUGUSTUS	mRNA	0.09	NA	SMESG000015815.1	SMEST015815001	TRUE	FALSE	FALSE	inv1
SMEST015820001.1	0	0	0	smed_chr1	76278388	76278886	499	+	AUGUSTUS	mRNA	0.46	NA	SMESG000015820.1	SMEST015820001	TRUE	FALSE	FALSE	inv1
SMEST015821001.1	0	0.0166674	0.00588582	smed_chr1	76283628	76288913	5286	+	AUGUSTUS	mRNA	0.1	NA	SMESG000015821.1	SMEST015821001	TRUE	FALSE	FALSE	inv1
SMEST015827001.1	0	0.00475437	0.00186116	smed_chr1	76330713	76338460	7748	-	AUGUSTUS	mRNA	0.11	NA	SMESG000015827.1	SMEST015827001	TRUE	FALSE	FALSE	inv1
SMEST015828001.1	0.00249584	0.0101012	0.00569395	smed_chr1	76341198	76342037	840	+	AUGUSTUS	mRNA	0.5	NA	SMESG000015828.1	SMEST015828001	TRUE	FALSE	FALSE	inv1
SMEST015831001.1	0	0.00647952	0.00143644	smed_chr1	76424823	76439220	14398	-	AUGUSTUS	mRNA	0.14	NA	SMESG000015831.1	SMEST015831001	TRUE	FALSE	FALSE	inv1
SMEST015838001.1	0.00134726	0.031241	0.00843682	smed_chr1	76548518	76550885	2368	+	AUGUSTUS	mRNA	0.02	NA	SMESG000015838.1	SMEST015838001	TRUE	FALSE	FALSE	inv1
SMEST015840001.1	0	0	0	smed_chr1	76577796	76578280	485	-	AUGUSTUS	mRNA	0.04	NA	SMESG000015840.1	SMEST015840001	TRUE	FALSE	FALSE	inv1
SMEST015845001.1	0.00266904	0	0.00240964	smed_chr1	76631149	76646124	14976	-	AUGUSTUS	mRNA	0.16	NA	SMESG000015845.1	SMEST015845001	TRUE	FALSE	FALSE	inv1
SMEST015850001.1	0	0	0	smed_chr1	76669312	76675575	6264	+	AUGUSTUS	mRNA	0.38	NA	SMESG000015850.1	SMEST015850001	TRUE	FALSE	FALSE	inv1
SMEST015851001.1	0.00733502	0.0131008	0.00932642	smed_chr1	76677247	76678264	1018	-	AUGUSTUS	mRNA	0.11	NA	SMESG000015851.1	SMEST015851001	TRUE	FALSE	FALSE	inv1
SMEST015726001.1	0.00155119	0	0.00183024	smed_chr1	76773214	76777914	4701	-	AUGUSTUS	mRNA	0.08	NA	SMESG000015726.1	SMEST015726001	TRUE	FALSE	FALSE	inv1
SMEST015729001.1	0.00128638	0.0121929	0.00429243	smed_chr1	76785252	76827422	42171	+	AUGUSTUS	mRNA	0.25	NA	SMESG000015729.1	SMEST015729001	TRUE	FALSE	FALSE	inv1
SMEST015732001.1	0.000453652	0.0034091	0.00121058	smed_chr1	76840032	76873665	33634	+	AUGUSTUS	mRNA	0.22	NA	SMESG000015732.1	SMEST015732001	TRUE	FALSE	FALSE	inv1
SMEST015734001.1	0.000951777	0.00369004	0.00216012	smed_chr1	76886627	76888084	1458	-	AUGUSTUS	mRNA	0.13	NA	SMESG000015734.1	SMEST015734001	TRUE	FALSE	FALSE	inv1
SMEST015736001.1	0.0119949	0.0222899	0.0150401	smed_chr1	76892010	76894334	2325	-	AUGUSTUS	mRNA	0.13	NA	SMESG000015736.1	SMEST015736001	TRUE	FALSE	FALSE	inv1
SMEST015737001.1	0.003706	0.00717709	0.00399574	smed_chr1	76904929	76914554	9626	-	AUGUSTUS	mRNA	0.09	NA	SMESG000015737.1	SMEST015737001	TRUE	FALSE	FALSE	inv1
SMEST015738001.1	0.00130862	0.0128208	0.00474338	smed_chr1	76925987	76948504	22518	-	AUGUSTUS	mRNA	0.11	NA	SMESG000015738.1	SMEST015738001	TRUE	FALSE	FALSE	inv1
SMEST015742005.1	0	0	0	smed_chr1	76957802	76978084	20283	+	AUGUSTUS	mRNA	0.01	NA	SMESG000015742.1	SMEST015742005	TRUE	FALSE	FALSE	inv1
SMEST015749002.1	0	0	0	smed_chr1	77052413	77072914	20502	+	AUGUSTUS	mRNA	0.06	NA	SMESG000015749.1	SMEST015749002	TRUE	FALSE	FALSE	inv1
SMEST015751001.1	0	0	0	smed_chr1	77080243	77086320	6078	+	AUGUSTUS	mRNA	0.11	NA	SMESG000015751.1	SMEST015751001	TRUE	FALSE	FALSE	inv1
SMEST015754001.1	0	0	0	smed_chr1	77133863	77134691	829	+	AUGUSTUS	mRNA	0.39	NA	SMESG000015754.1	SMEST015754001	TRUE	FALSE	FALSE	inv1
SMEST015755001.1	0	0	0	smed_chr1	77140993	77142797	1805	+	AUGUSTUS	mRNA	0.07	NA	SMESG000015755.1	SMEST015755001	TRUE	FALSE	FALSE	inv1
SMEST015756001.1	0	0	0	smed_chr1	77145973	77147658	1686	+	AUGUSTUS	mRNA	0.23	NA	SMESG000015756.1	SMEST015756001	TRUE	FALSE	FALSE	inv1
SMEST015757001.1	0	0	0	smed_chr1	77147942	77148455	514	-	AUGUSTUS	mRNA	0.2	NA	SMESG000015757.1	SMEST015757001	TRUE	FALSE	FALSE	inv1
SMEST033870001.1	0	0	0	smed_chr1	77234149	77235293	1145	+	AUGUSTUS	mRNA	0.09	NA	SMESG000033870.1	SMEST033870001	TRUE	FALSE	FALSE	inv1
SMEST033863002.1	0	0	0	smed_chr1	77285506	77297491	11986	-	AUGUSTUS	mRNA	0.11	NA	SMESG000033863.1	SMEST033863002	TRUE	FALSE	FALSE	inv1
SMEST033856001.1	0	0.0127122	0.0026738	smed_chr1	77336179	77336773	595	+	AUGUSTUS	mRNA	0.23	NA	SMESG000033856.1	SMEST033856001	TRUE	FALSE	FALSE	inv1
SMEST033855001.1	0.000772201	0.00662256	0.00210109	smed_chr1	77338319	77340180	1862	+	AUGUSTUS	mRNA	0.15	NA	SMESG000033855.1	SMEST033855001	TRUE	FALSE	FALSE	inv1
[truncated: 18,114 more rows]
